# Supplementary material for: Food amyloid fibrils are safe nutrition ingredients based on in-vitro and in-vivo assessment
Source: Nat Commun. 2023 Oct 26;14:6806. doi: 10.1038/s41467-023-42486-x (PMC10603083; doi:10.1038/s41467-023-42486-x)
Supplement: Supplementary file 4 — Source Data [file 41467_2023_42486_MOESM4_ESM.zip]

Archive with 25 entries (24 files):
- Source Data/
- Source Data/Fig. 1d-e.xls
- Source Data/Fig. 1f-g.xls
- Source Data/Fig. 1h-i.xls
- Source Data/Fig. 2.xlsx
- Source Data/Fig. 3c.xlsx
- Source Data/Fig. 3d.xlsx
- Source Data/Fig. 4.xlsx
- Source Data/Fig. 5a.xlsx
- Source Data/Fig. 5d.xlsx
- Source Data/Fig. 6a.xlsx
- Source Data/Supplementary Figure 15.xlsx
- Source Data/Supplementary Figure 16.xlsx
- Source Data/Supplementary Figure 17.xlsx
- Source Data/Supplementary Figure 18.xlsx
- Source Data/Supplementary Figure 19.xlsx
- Source Data/Supplementary Figure 3.xls
- Source Data/Supplementary Figure 4.xls
- Source Data/Supplementary Figure 5.xls
- Source Data/Supplementary Figure 6.xls
- Source Data/Supplementary Figure 7.xlsx
- Source Data/Supplementary Figure 8.xls
- Source Data/Supplementary Figure 9.xlsx
- Source Data/Upcropped data_Figure 1b-c.pptx
- Source Data/Upcropped data_Supplementary Figure 1-2.pptx
