# Supplementary material for: Food amyloid fibrils are safe nutrition ingredients based on in-vitro and in-vivo assessment
Source: Nat Commun. 2023 Oct 26;14:6806. doi: 10.1038/s41467-023-42486-x (PMC10603083; doi:10.1038/s41467-023-42486-x)
Supplement: Supplementary file 4 — Source Data [file 41467_2023_42486_MOESM4_ESM.zip › Source Data/Fig. 1d-e.xls]

## Sheet: Sheet2
Before	5	10	20	40	60	120		5	10	20	40	60	120	Absorbance	Before	5	10	20	40	60	120		5	10	20	40	60	120
Absorbance														FIbril								Time
1.5865	1.8076	1.6368	1.8724	1.2631	0.9451	2.2901		0.6216	0.5682	0.1431	0.0902	0.0881	0.0753		2.654	0.4648	0.3519	0.3073	0.3294	0.3143	0.2253		0.1793	0.168	0.2037	0.2277	0.1489	0.1712
1.5173	2.2822	1.6256	1.905	1.7496	1.8033	1.3913		0.5899	0.6153	0.1742	0.0791	0.09	0.0798		3.5565	0.6037	0.2994	0.3124	0.3285	0.3714	0.2897		0.206	0.1818	0.1867	0.2571	0.1495	0.1529
1.6797	2.4204	1.5709	1.8135	1.4797	1.2913	1.5763		0.6848	0.5303	0.185	0.0797	0.0836	0.0833		3.3649	0.5285	0.3043	0.2936	0.3294	0.3805	0.3119		0.1966	0.1688	0.1908	0.2377	0.1599	0.1529

## Sheet: Sheet3
Absorbance	Before	0	5	10	20	40	60	120		0	5	10	20	40	60	120	Absorbance	Before	0	5	10	20	40	60	120		0	5	10	20	40	60	120
Monomer																	FIbril									Time
																		2.6577	2.2189	0.4648	0.3519	0.3073	0.3294	0.3143	0.2253		0.183	0.1793	0.168	0.2037	0.2277	0.1489	0.1712
	1.0932	2.7384	1.8076	1.6368	1.8724	1.2631	0.9451	2.2901		1.5804	0.6216	0.5682	0.1431	0.0902	0.0881	0.0753		2.654	2.8669	0.6037	0.2994	0.3124	0.3285	0.3714	0.3992		0.17809	0.206	0.1818	0.1867	0.2571	0.1495	0.1529
	1.5173	2.6738	2.2822	1.6256	1.905	1.7496	1.8033	2.7234		1.7431	0.5899	0.6153	0.1742	0.0791	0.09	0.0798		3.9417	3.3291	0.5285	0.3043	0.2936	0.3294	0.3805	0.2897		0.1911	0.1966	0.1688	0.1908	0.2377	0.1599	0.1529
	1.6797	3.1795	2.4204	1.5709	1.8135	1.4797	1.2913	1.5763		2.0218	0.6848	0.5303	0.185	0.0797	0.0836	0.0833		3.9413							0.3119		0.195
	1.5865							1.3913										3.5741
	1.987																	3.5565
																		3.3649

## Sheet: Monomer
Time	Absorbance			Absorbance
min
Unsorted
A	1.5865	1.5173	1.6797	1.5945	4.7835	0.081495
B	1.8076	2.2822	2.4204	2.17007	6.5102	0.321421
C	1.6368	1.6256	1.5709	1.6111	4.8333	0.0352618
D	1.8724	1.905	1.8135	1.86363	5.5909	0.0463756
E	1.2631	1.7496	1.4797	1.49747	4.4924	0.243736
F	0.9451	1.8033	1.2913	1.34657	4.0397	0.431761
G	2.2901	1.3913	1.5763	1.75257	5.2577	0.474619
H
I	0.6216	0.5899	0.6848	0.6321	1.8963	0.0483135
J	0.5682	0.6153	0.5303	0.571267	1.7138	0.0425829
K	0.1431	0.1742	0.185	0.167433	0.5023	0.0217542
L	0.0902	0.0791	0.0797	0.083	0.249	0.0062426
M	0.0881	0.09	0.0836	0.0872333	0.2617	0.00328684
N	0.0753	0.0798	0.0833	0.0794667	0.2384	0.0040104

## Sheet: Fibril
Time	Absorbance			Absorbance
min
Unsorted
A	2.654	3.5565	3.3649	3.1918	9.5754	0.475499
B	0.4648	0.6037	0.5285	0.532333	1.597	0.0695293
C	0.3519	0.2994	0.3043	0.318533	0.9556	0.0290001
D	0.3073	0.3124	0.2936	0.304433	0.9133	0.00972232
E	0.3294	0.3285	0.3294	0.3291	0.9873	0.000519615
F	0.3143	0.3714	0.3805	0.3554	1.0662	0.0358833
G	0.2253	0.2897	0.3119	0.275633	0.8269	0.044981
H
I	0.1793	0.206	0.1966	0.193967	0.5819	0.0135434
J	0.168	0.1818	0.1688	0.172867	0.5186	0.00774682
K	0.2037	0.1867	0.1908	0.193733	0.5812	0.00887149
L	0.2277	0.2571	0.2377	0.240833	0.7225	0.0149484
M	0.1489	0.1495	0.1599	0.152767	0.4583	0.00618492
N	0.1712	0.1529	0.1529	0.159	0.477	0.0105655
