# Supplementary material for: Food amyloid fibrils are safe nutrition ingredients based on in-vitro and in-vivo assessment
Source: Nat Commun. 2023 Oct 26;14:6806. doi: 10.1038/s41467-023-42486-x (PMC10603083; doi:10.1038/s41467-023-42486-x)
Supplement: Supplementary file 4 — Source Data [file 41467_2023_42486_MOESM4_ESM.zip › Source Data/Fig. 1f-g.xls]

## Sheet: Fibril
Time	Fluorescence intensity			Normalized fluorescence intensity	S.D
min
-30			375.6			1
0	9269.1	169.854	375.6	24.6781	0.45222	1
5	4771.2	124.43	375.6	12.7029	0.331283	1
10	4221	37.0735	375.6	11.238	0.0987047	1
20	3930.3	56.1942	375.6	10.4641	0.149612	1
40	3445.67	102.588	375.6	9.17377	0.27313	1
60	3155.67	44.8895	375.6	8.40167	0.119514	1
120	2898.5	56.0699	375.6	7.71699	0.149281	1
125	820.833	28.5826	375.6	2.18539	0.0760986	1
130	724	21.3675	375.6	1.92758	0.0568891	1
140	620.857	61.1294	375.6	1.65297	0.162751	1
160	416.5	29.2508	375.6	1.10889	0.0778776	1
180	384	35.8999	375.6	1.02236	0.09558	1
240	379	14.6116	375.6	1.00905	0.0389021	1
260			375.6			1

## Sheet: Monomer
Time	Fluorescence intensity	S.D	Enzyme	Normalized fluorescence intensity	S.D	Enzyme
min
-30			276.1			1
0	722.333	11.5701	276.1	2.6162	0.0419054	1
5	672.75	6.44851	276.1	2.43662	0.0233557	1
10	655.667	13.6137	276.1	2.37474	0.0493072	1
20	656	3.4641	276.1	2.37595	0.0125465	1
40	606.75	7.62983	276.1	2.19757	0.0276343	1
60	605	15.1658	276.1	2.19124	0.0549285	1
120	613.333	7.14609	276.1	2.22142	0.0258823	1
125	474.3	14.72	276.1	1.71786	0.0533139	1
130	319.9	10.5246	276.1	1.15864	0.0381187	1
140	274.3	4.29599	276.1	0.993481	0.0155596	1
160	266.7	5.35516	276.1	0.965954	0.0193957	1
180	251.2	4.51664	276.1	0.909815	0.0163587	1
240	255.167	3.12517	276.1	0.924182	0.011319	1
260			276.1			1
