# Supplementary material for: Food amyloid fibrils are safe nutrition ingredients based on in-vitro and in-vivo assessment
Source: Nat Commun. 2023 Oct 26;14:6806. doi: 10.1038/s41467-023-42486-x (PMC10603083; doi:10.1038/s41467-023-42486-x)
Supplement: Supplementary file 4 — Source Data [file 41467_2023_42486_MOESM4_ESM.zip › Source Data/Fig. 1h-i.xls]

## Sheet: Fibril
Wavelength					Wavelength	CD	Smoothed X2	Smoothed Y2	Smoothed X3	Molar Ellipticity	Smoothed X1	Molar Ellipticity	Smoothed X4	Molar Ellipticity	Smoothed X5	Smoothed Y5
nm					nm	mdeg				deg cm\+(2) dmol\+(-1)		10\+(6) deg cm\+(2) dmol\+(-1)		deg cm\+(2) dmol\+(-1)
	Fibril before digestion		Fibril gastric	Fibril intestinal		Gastric digested		Intestinal digested		β-lg fibril		β-lg fibril		Gastric-digested		Intestinal-digested
260	-5240.32	260	77214.7	-30490.6	260	0.429749	260	-0.178228	260	-0.0314859	260	-0.0057934	260	0.0790739	260	-0.0327939
259.5	-10178.9	259	83068.5	-25250.3	259	0.432843	259	-0.111005	259.5	-0.0431785	259.5	-0.00794485	259	0.0796431	259	-0.0204249
259	-4909.12	258	79133.6	-8927.68	258	0.433108	258	-0.0570498	259	-0.0523668	259	-0.00963548	258	0.0796918	258	-0.0104972
258.5	-10178.9	257	77735.6	1688.02	257	0.430543	257	-0.0163621	258.5	-0.0590506	258.5	-0.0108653	257	0.07922	257	-0.00301062
258	-20357.8	256	78848.2	-2476.64	256	0.42515	256	0.0110581	258	-0.0632299	258	-0.0116343	256	0.0782276	256	0.00203469
257.5	-9229.44	255	75484.2	5890.21	255	0.416928	255	0.0252108	257.5	-0.0649049	257.5	-0.0119425	255	0.0767148	255	0.00463879
257	-9904.72	254	77507.4	658.352	254	0.406148	254	0.029117	257	-0.0615087	257	-0.0113176	254	0.0747312	254	0.00535753
256.5	-10907.5	253	71052.5	2392.37	253	0.395221	253	0.0127823	256.5	-0.058567	256.5	-0.0107763	253	0.0727207	253	0.00235194
256	-9715.2	252	65473.3	5661.5	252	0.377937	252	-0.0206202	256	-0.0495273	256	-0.00911302	252	0.0695404	252	-0.00379412
255.5	-6953.36	251	69588.2	-12346.4	251	0.349141	251	-0.0563799	255.5	-0.0443837	255.5	-0.0081666	251	0.0642419	251	-0.0103739
255	-8447.44	250	60127.5	-20039.4	250	0.31289	250	-0.10122	255	-0.0488623	255	-0.00899067	250	0.0575718	250	-0.0186244
254.5	-8344.4	249	51413.3	-31804.4	249	0.281923	249	-0.161027	254.5	-0.0484849	254.5	-0.00892122	249	0.0518739	249	-0.029629
254	-10272.7	248	43759.4	-45862	248	0.245895	248	-0.227096	254	-0.0487079	254	-0.00896226	248	0.0452447	248	-0.0417857
253.5	-11229.5	247	33150	-46609	247	0.20827	247	-0.297425	253.5	-0.0505662	253.5	-0.00930419	247	0.0383217	247	-0.0547262
253	-8568.88	246	30808.2	-59774.2	246	0.175174	246	-0.345437	253	-0.0556386	253	-0.0102375	246	0.032232	246	-0.0635603
252.5	-10195.4	245	33238.1	-82382.3	245	0.146141	245	-0.38732	252.5	-0.058977	252.5	-0.0108518	245	0.02689	245	-0.0712669
252	-10567.1	244	14501.4	-79110.8	244	0.120083	244	-0.428005	252	-0.0626449	252	-0.0115267	244	0.0220954	244	-0.0787529
251.5	-12006	243	15242.6	-87909.7	243	0.0789348	243	-0.454815	251.5	-0.0624077	251.5	-0.011483	243	0.014524	243	-0.083686
251	-14650.1	242	8475.04	-80325.2	242	0.0150187	242	-0.485332	251	-0.0626107	251	-0.0115204	242	0.00276344	242	-0.0893011
250.5	-12815.6	241	-12329.8	-89920.8	241	-0.0708097	241	-0.501951	250.5	-0.0671803	250.5	-0.0123612	241	-0.013029	241	-0.0923589
250	-12377.7	240	-26306.5	-100917	240	-0.181153	240	-0.511815	250	-0.0738096	250	-0.013581	240	-0.0333321	240	-0.094174
249.5	-11777.8	239	-60640.9	-94739.8	239	-0.313671	239	-0.541481	249.5	-0.0826059	249.5	-0.0151995	239	-0.0577154	239	-0.0996326
249	-16867.3	238	-86838.8	-108214	238	-0.466075	238	-0.568822	249	-0.0936431	249	-0.0172303	238	-0.0857578	238	-0.104663
248.5	-22814.2	237	-108459	-106271	237	-0.61776	237	-0.585864	248.5	-0.109273	248.5	-0.0201063	237	-0.113668	237	-0.107799
248	-26243.9	236	-141866	-111011	236	-0.739996	236	-0.60177	248	-0.132428	248	-0.0243668	236	-0.136159	236	-0.110726
247.5	-28118.9	235	-167300	-121970	235	-0.843093	235	-0.636742	247.5	-0.159864	247.5	-0.0294149	235	-0.155129	235	-0.117161
247	-33964.6	234	-173208	-118150	234	-0.9204	234	-0.667869	247	-0.19265	247	-0.0354477	234	-0.169354	234	-0.122888
246.5	-41289.6	233	-185608	-116198	233	-0.998841	233	-0.691079	246.5	-0.226428	246.5	-0.0416627	233	-0.183787	233	-0.127159
246	-49380.1	232	-185934	-143958	232	-1.0818	232	-0.717673	246	-0.265222	246	-0.0488008	232	-0.199051	232	-0.132052
245.5	-58265.4	231	-211721	-150501	231	-1.17086	231	-0.746254	245.5	-0.313188	245.5	-0.0576265	231	-0.215438	231	-0.137311
245	-68442.5	230	-238955	-135085	230	-1.30706	230	-0.798421	245	-0.370003	245	-0.0680805	230	-0.2405	230	-0.14691
244.5	-77096	229	-273954	-152012	229	-1.48827	229	-0.861016	244.5	-0.42915	244.5	-0.0789635	229	-0.273842	229	-0.158427
244	-89475.5	228	-307409	-162923	228	-1.69784	228	-0.913945	244	-0.49066	244	-0.0902815	228	-0.312403	228	-0.168166
243.5	-103822	227	-347902	-187023	227	-1.92297	227	-0.985129	243.5	-0.552482	243.5	-0.101657	227	-0.353827	227	-0.181264
243	-116766	226	-402712	-210726	226	-2.1186	226	-1.08868	243	-0.620475	243	-0.114167	226	-0.389822	226	-0.200317
242.5	-126818	225	-432360	-208192	225	-2.31153	225	-1.2085	242.5	-0.692049	242.5	-0.127337	225	-0.425322	225	-0.222363
242	-139890	224	-462190	-226609	224	-2.48579	224	-1.29952	242	-0.768686	242	-0.141438	224	-0.457386	224	-0.239112
241.5	-154716	223	-481675	-267538	223	-2.63882	223	-1.36507	241.5	-0.852513	241.5	-0.156862	223	-0.485544	223	-0.251173
241	-175823	222	-498738	-267164	222	-2.77533	222	-1.37994	241	-0.949226	241	-0.174658	222	-0.510661	222	-0.253909
240.5	-192081	221	-542139	-265462	221	-2.89875	221	-1.38952	240.5	-1.05187	240.5	-0.193543	221	-0.533371	221	-0.255672
240	-213593	220	-558953	-251504	220	-3.03766	220	-1.39213	240	-1.163	240	-0.213991	220	-0.55893	220	-0.256152
239.5	-238407	219	-583114	-241436	219	-3.19495	219	-1.39288	239.5	-1.27952	239.5	-0.235432	219	-0.58787	219	-0.256289
239	-260958	218	-615412	-237378	218	-3.36135	218	-1.39122	239	-1.40026	239	-0.257648	218	-0.618488	218	-0.255984
238.5	-277036	217	-641468	-269343	217	-3.50069	217	-1.39921	238.5	-1.52513	238.5	-0.280624	217	-0.644126	217	-0.257455
238	-304721	216	-675895	-271032	216	-3.63876	216	-1.42608	238	-1.65792	238	-0.305057	216	-0.669532	216	-0.262398
237.5	-331654	215	-707213	-291504	215	-3.78411	215	-1.47372	237.5	-1.80037	237.5	-0.331269	215	-0.696276	215	-0.271164
237	-359291	214	-715593	-279483	214	-3.89849	214	-1.55227	237	-1.95348	237	-0.35944	214	-0.717322	214	-0.285617
236.5	-390159	213	-724160	-279579	213	-4.00056	213	-1.64226	236.5	-2.1259	236.5	-0.391166	213	-0.736103	213	-0.302176
236	-423257	212	-771805	-323709	212	-4.07763	212	-1.72265	236	-2.31436	236	-0.425843	212	-0.750285	212	-0.316967
235.5	-462547	211	-778721	-357571	211	-4.20419	211	-1.9326	235.5	-2.50967	235.5	-0.461779	211	-0.773571	211	-0.355598
235	-498364	210	-792346	-409948	210	-4.40817	210	-2.19971	235	-2.7112	235	-0.498862	210	-0.811103	210	-0.404746
234.5	-539804	209	-840258	-446410	209	-4.67043	209	-2.54059	234.5	-2.91501	234.5	-0.536362	209	-0.859359	209	-0.467469
234	-576135	208	-886564	-515625	208	-4.94627	208	-2.93776	234	-3.12081	234	-0.57423	208	-0.910114	208	-0.540547
233.5	-613537	207	-1.00462e+06	-660396	207	-5.27174	207	-3.3516	233.5	-3.32763	233.5	-0.612285	207	-0.97	207	-0.616695
233	-648401	206	-1.06519e+06	-688535	206	-5.6765	206	-3.79052	233	-3.53795	233	-0.650984	206	-1.04448	206	-0.697456
232.5	-688627	205	-1.1003e+06	-774298	205	-6.12986	205	-4.23815	232.5	-3.75704	232.5	-0.691296	205	-1.12789	205	-0.779819
232	-732741	204	-1.15787e+06	-864896	204	-6.53007	204	-4.632	232	-3.97985	232	-0.732293	204	-1.20153	204	-0.852287
231.5	-776357	203	-1.26608e+06	-922160	203	-6.80291	203	-4.99638	231.5	-4.21793	231.5	-0.776099	203	-1.25174	203	-0.919335
231	-823306	202	-1.32096e+06	-987460	202	-6.96553	202	-5.38736	231	-4.46679	231	-0.821889	202	-1.28166	202	-0.991274
230.5	-869014	201	-1.34071e+06	-1.04895e+06	201	-7.10128	201	-5.81899	230.5	-4.72931	230.5	-0.870194	201	-1.30664	201	-1.07069
230	-915394	200	-1.26975e+06	-1.08029e+06	200	-7.07618	200	-6.09705	230	-4.99544	230	-0.919162	200	-1.30202	200	-1.12186
229.5	-969165	199	-1.2046e+06	-1.19429e+06	199	-6.82563	199	-6.37135	229.5	-5.25745	229.5	-0.96737	199	-1.25592	199	-1.17233
229	-1.01792e+06	198	-1.19562e+06	-1.25105e+06	198	-6.3664	198	-6.50835	229	-5.52129	229	-1.01592	198	-1.17142	198	-1.19754
228.5	-1.06857e+06	197	-1.10577e+06	-1.18663e+06	197	-5.64381	197	-6.41994	228.5	-5.7853	228.5	-1.06449	197	-1.03846	197	-1.18127
228	-1111728	196	-887075	-1.10328e+06	196	-4.74211	196	-6.19272	228	-6.04774	228	-1.11278	196	-0.872547	196	-1.13946
227.5	-1.15521e+06	195	-695756	-1.1218e+06	195	-3.67728	195	-5.7603	227.5	-6.30323	227.5	-1.1598	195	-0.676619	195	-1.0599
227	-1.20812e+06	194	-484614	-908406	194	-2.78616	194	-5.20594	227	-6.55744	227	-1.20657	194	-0.512654	194	-0.957893
226.5	-1255754	193	-195531	-767841	193	-1.84532	193	-4.49276	226.5	-6.81523	226.5	-1.254	193	-0.339538	193	-0.826667
226	-1.30069e+06	192	-68000.9	-686789	192	-0.85474	192	-3.62076	226	-7.07701	226	-1.30217	192	-0.157272	192	-0.666219
225.5	-1.3475e+06	191	75812.6	-465240	191	0.185565	191	-2.58993	225.5	-7.34364	225.5	-1.35123	191	0.034144	191	-0.476548
225	-1.40058e+06	190	91350.5	-285975	190	1.2756	190	-1.40029	225	-7.60652	225	-1.3996	190	0.234711	190	-0.257654
224.5	-1.44625e+06								224.5	-7.85593	224.5	-1.44549
224	-1.49308e+06								224	-8.09705	224	-1.48986
223.5	-1534514								223.5	-8.32489	223.5	-1.53178
223	-1573108								223	-8.54803	223	-1.57284
222.5	-1.60787e+06								222.5	-8.7638	222.5	-1.61254
222	-1.64594e+06								222	-8.97491	222	-1.65138
221.5	-1.68479e+06								221.5	-9.16967	221.5	-1.68722
221	-1729002								221	-9.35913	221	-1.72208
220.5	-1.75648e+06								220.5	-9.52905	220.5	-1.75334
220	-1.77853e+06								220	-9.66946	220	-1.77918
219.5	-1796024								219.5	-9.77094	219.5	-1.79785
219	-1.81832e+06								219	-9.84018	219	-1.81059
218.5	-1.81987e+06								218.5	-9.88998	218.5	-1.81976
218	-1.82212e+06								218	-9.93772	218	-1.82854
217.5	-1.82587e+06								217.5	-9.97364	217.5	-1.83515
217	-1835078								217	-9.98634	217	-1.83749
216.5	-1.84206e+06								216.5	-9.96928	216.5	-1.83435
216	-1.8373e+06								216	-9.92407	216	-1.82603
215.5	-1.81767e+06								215.5	-9.85089	215.5	-1.81256
215	-1.79011e+06								215	-9.75227	215	-1.79442
214.5	-1.76436e+06								214.5	-9.62885	214.5	-1.77171
214	-1.73966e+06								214	-9.50072	214	-1.74813
213.5	-1728312								213.5	-9.3754	213.5	-1.72507
213	-1705772								213	-9.24457	213	-1.701
212.5	-1.67911e+06								212.5	-9.1258	212.5	-1.67915
212	-1.65727e+06								212	-9.00173	212	-1.65632
211.5	-1.62436e+06								211.5	-8.85861	211.5	-1.62998
211	-1591646								211	-8.68542	211	-1.59812
210.5	-1.57777e+06								210.5	-8.50102	210.5	-1.56419
210	-1.53137e+06								210	-8.29203	210	-1.52573
209.5	-1.48167e+06								209.5	-8.06139	209.5	-1.4833
209	-1.4343e+06								209	-7.83706	209	-1.44202
208.5	-1.39374e+06								208.5	-7.59865	208.5	-1.39815
208	-1.34198e+06								208	-7.31865	208	-1.34663
207.5	-1.30215e+06								207.5	-7.03156	207.5	-1.29381
207	-1.26227e+06								207	-6.75438	207	-1.24281
206.5	-1.18742e+06								206.5	-6.50599	206.5	-1.1971
206	-1.11206e+06								206	-6.238	206	-1.14779
205.5	-1.07445e+06								205.5	-5.89464	205.5	-1.08461
205	-1.045e+06								205	-5.49818	205	-1.01166
204.5	-977905								204.5	-5.0712	204.5	-0.933101
204	-841375								204	-4.60829	204	-0.847926
203.5	-710190								203.5	-4.08639	203.5	-0.751896
203	-646869								203	-3.52617	203	-0.648816
202.5	-555146								202.5	-2.95662	202.5	-0.544017
202	-443416								202	-2.43943	202	-0.448856
201.5	-350434								201.5	-1.96021	201.5	-0.360679
201	-269913								201	-1.4685	201	-0.270205
200.5	-160249								200.5	-0.901566	200.5	-0.165888
200	-64212.3								200	-0.249911	200	-0.0459836
199.5	70095.2								199.5	0.481353	199.5	0.088569
199	208388								199	1.27044	199	0.23376
198.5	395833								198.5	2.10151	198.5	0.386679
198	583503								198	2.93951	198	0.540869
197.5	706598								197.5	3.77558	197.5	0.694707
197	821523								197	4.57368	197	0.841557
196.5	968109								196.5	5.32696	196.5	0.980161
196	1.10455e+06								196	5.97187	196	1.09882
195.5	1.23277e+06								195.5	6.63835	195.5	1.22146
195	1.35553e+06								195	7.32652	195	1.34808
194.5	1.45693e+06								194.5	7.98155	194.5	1.46861
194	1.54917e+06								194	8.59268	194	1.58105
193.5	1.72611e+06								193.5	9.26213	193.5	1.70423
193	1802372								193	9.88117	193	1.81814
192.5	1.89114e+06								192.5	10.3854	192.5	1.91091
192	1.99599e+06								192	10.7311	192	1.97453
191.5	2.09389e+06								191.5	10.886	191.5	2.00303
191	2.01939e+06								191	10.9319	191	2.01148
190.5	1.97574e+06								190.5	10.9678	190.5	2.01808
190	1.95235e+06								190	10.9579	190	2.01625
189.5	1.97115e+06								189.5	10.928	189.5	2.01076
189	2.05209e+06								189	10.993	189	2.0227
188.5	2.04384e+06								188.5	11.0849	188.5	2.03962
188	2023402								188	10.9867	188	2.02155
187.5	1.98369e+06								187.5	10.5632	187.5	1.94363
187	1.92406e+06								187	10.0502	187	1.84923
186.5	1.68913e+06								186.5	9.3684	186.5	1.72379
186	1.4716e+06								186	8.51787	186	1.56729
185.5	1.28458e+06								185.5	7.4986	185.5	1.37974
185	1.2764e+06								185	6.31059	185	1.16115

## Sheet: Monomer
Wavelength					Molar Ellipticity	Molar Ellipticity	Molar Ellipticity
nm					10\+(6) deg cm\+(2) dmol\+(-1)
	blg monomer				β-lg monomer	Gastric-digested	Intestinal-digested
260	0.324586	59723.8	68604.4	56586.8	0.059737	0.0652315	0.061435
259.5	0.304504	56028.7	65897.4	57376.9	0.0599155	0.0678618	0.0569857
259	0.338614	62305	66071.6	61692.1	0.0601115	0.069957	0.0532619
258.5	0.355208	65358.3	70859	51237	0.0603249	0.071517	0.0502637
258	0.336617	61937.5	73924.4	47221.6	0.0605559	0.0725419	0.047991
257.5	0.307337	56550	74879.2	43587.2	0.0608042	0.0730317	0.0464439
257	0.329069	60548.7	72114.8	45073.2	0.0609638	0.073451	0.0448199
256.5	0.332128	61111.6	74818.3	42364.9	0.0610873	0.072287	0.0441971
256	0.33003	60725.5	71616.7	46646.2	0.0616273	0.0708075	0.0461608
255.5	0.336707	61954.1	67342.9	47817.4	0.0620176	0.0700506	0.0481004
255	0.345459	63564.5	67787.4	51184.2	0.0617571	0.0699377	0.0492059
254.5	0.347254	63894.7	67721.2	49704.1	0.0600474	0.0700368	0.0490815
254	0.307774	56630.4	73290	51074.5	0.0579844	0.0709233	0.0487548
253.5	0.284055	52266.1	73352.2	47514.9	0.0555753	0.071621	0.0469143
253	0.283761	52212	71043.9	42822.5	0.052544	0.0709045	0.0463516
252.5	0.271736	49999.4	69056.1	43256.6	0.0494836	0.0688163	0.0457462
252	0.255643	47038.3	69879.2	44998.9	0.0463202	0.0658786	0.0451296
251.5	0.242557	44630.5	58549.9	44155.2	0.0435568	0.0616027	0.0442577
251	0.21905	40305.2	54910.4	49576.4	0.0410303	0.0579962	0.0440586
250.5	0.200566	36904.1	55047.6	41540.2	0.0376692	0.0549396	0.0427775
250	0.170351	31344.6	51887.8	37059.4	0.0333908	0.0517835	0.0397234
249.5	0.160429	29518.9	47369.5	35686.2	0.0287869	0.0484294	0.0347944
249	0.149958	27592.3	46830.4	32319	0.0235133	0.045014	0.0290591
248.5	0.087251	16054.2	41490.9	22523.1	0.0174623	0.0390622	0.0226302
248	0.038928	7162.75	32839	16233.6	0.0106127	0.0323957	0.0172495
247.5	0.0132	2428.8	24063.9	8957.3	0.00197276	0.0243025	0.0117182
247	-0.04511	-8300.24	13388.8	6975.81	-0.00957815	0.015559	0.00705923
246.5	-0.11086	-20398.2	4308.91	3280.9	-0.0226975	0.00610409	0.00404473
246	-0.18526	-34087.8	-395.6	311.696	-0.0372459	-0.00248147	0.00114236
245.5	-0.29945	-55098.8	-15494.6	-1225.44	-0.0528597	-0.0121855	-0.00216742
245	-0.40306	-74163	-21631	-2447.2	-0.069984	-0.0231437	-0.00572183
244.5	-0.4826	-88798.4	-33221.2	-8797.04	-0.0879844	-0.0348236	-0.0110216
244	-0.5841	-107474	-46410.3	-20302.6	-0.106835	-0.0493706	-0.0164806
243.5	-0.65943	-121335	-69380.9	-22711.1	-0.124689	-0.0661353	-0.0226731
243	-0.79661	-146576	-84433.9	-28716.9	-0.145151	-0.0850732	-0.0291792
242.5	-0.92846	-170837	-102420	-37707.1	-0.169983	-0.105667	-0.0356395
242	-1.05084	-193355	-130187	-39668.6	-0.197606	-0.126973	-0.0413466
241.5	-1.18798	-218588	-150172	-47753.5	-0.22661	-0.149231	-0.0469904
241	-1.4446	-265806	-175271	-53501.7	-0.257921	-0.171673	-0.0533966
240.5	-1.61175	-296562	-192175	-61075.1	-0.289699	-0.196433	-0.0601255
240	-1.73814	-319818	-221256	-68365.2	-0.322938	-0.222171	-0.0683922
239.5	-1.90791	-351055	-249278	-78124.6	-0.355144	-0.249692	-0.0795107
239	-2.10784	-387843	-277168	-88380.7	-0.386682	-0.27954	-0.0925628
238.5	-2.27886	-419310	-310826	-105092	-0.416079	-0.309783	-0.107239
238	-2.44839	-450504	-341876	-123606	-0.447726	-0.341563	-0.121806
237.5	-2.58715	-476036	-375730	-140670	-0.481244	-0.370986	-0.136391
237	-2.79807	-514845	-401205	-153767	-0.515954	-0.400603	-0.150445
236.5	-2.96576	-545700	-428334	-161546	-0.550727	-0.430618	-0.162414
236	-3.17745	-584651	-459864	-169517	-0.584986	-0.459089	-0.1729
235.5	-3.38711	-623228	-483375	-182948	-0.617667	-0.487749	-0.181537
235	-3.5678	-656475	-521266	-192810	-0.648141	-0.517557	-0.190733
234.5	-3.6777	-676697	-551851	-198553	-0.674383	-0.549559	-0.202013
234	-3.7924	-697802	-576632	-212803	-0.701048	-0.581727	-0.21455
233.5	-3.93204	-723495	-613982	-220403	-0.727395	-0.615165	-0.226247
233	-4.07944	-750617	-651342	-239281	-0.755019	-0.650348	-0.235039
232.5	-4.25016	-782029	-684631	-251132	-0.785784	-0.683976	-0.241902
232	-4.49364	-826830	-715593	-252106	-0.820508	-0.71636	-0.246589
231.5	-4.67239	-859720	-754188	-249515	-0.858767	-0.748221	-0.251446
231	-4.86452	-895072	-783625	-247914	-0.897687	-0.778671	-0.256544
230.5	-5.0869	-935990	-806264	-256875	-0.938107	-0.810201	-0.261788
230	-5.31614	-978170	-834480	-269582	-0.976936	-0.842772	-0.270965
229.5	-5.55398	-1.02193e+06	-876856	-292091	-1.01447	-0.876571	-0.284342
229	-5.72789	-1.05393e+06	-916026	-298113	-1.05448	-0.913467	-0.301
228.5	-5.9643	-1.09743e+06	-956506	-315115	-1.0968	-0.954806	-0.319132
228	-6.14248	-1.13022e+06	-993258	-335750	-1.14095	-0.997272	-0.33581
227.5	-6.41202	-1.17981e+06	-1.03836e+06	-350873	-1.18546	-1.04025	-0.348755
227	-6.71055	-1.23474e+06	-1.08943e+06	-366000	-1.22999	-1.08275	-0.358525
226.5	-6.98157	-1.28461e+06	-1.12876e+06	-373890	-1.27556	-1.12576	-0.368608
226	-7.19592	-1.32405e+06	-1.164e+06	-374002	-1.31956	-1.1692	-0.376581
225.5	-7.3733	-1.35669e+06	-1.21454e+06	-373167	-1.36359	-1.21458	-0.385279
225	-7.59083	-1.39671e+06	-1.25775e+06	-387655	-1.40271	-1.25999	-0.393059
224.5	-7.82468	-1.43974e+06	-1.30198e+06	-404469	-1.43828	-1.30516	-0.401523
224	-8.02388	-1.47639e+06	-1.35113e+06	-412116	-1.47182	-1.35125	-0.407742
223.5	-8.21291	-1.51118e+06	-1.40116e+06	-419713	-1.50398	-1.39493	-0.409122
223	-8.31982	-1.53085e+06	-1.43805e+06	-408292	-1.53557	-1.43551	-0.40869
222.5	-8.47025	-1558526	-1.47274e+06	-408289	-1.5642	-1.47422	-0.401926
222	-8.61862	-1.58583e+06	-1507696	-386621	-1.58861	-1.50815	-0.393274
221.5	-8.76827	-1.61336e+06	-1.53574e+06	-379951	-1.61063	-1.53834	-0.388428
221	-8.91811	-1.64093e+06	-1.57092e+06	-394934	-1.63209	-1.56757	-0.388319
220.5	-8.97787	-1.65193e+06	-1.59485e+06	-383303	-1.65306	-1.59583	-0.396502
220	-9.02282	-1.6602e+06	-1.61341e+06	-402936	-1.66993	-1.62038	-0.406202
219.5	-9.1321	-1.68031e+06	-1.64313e+06	-428799	-1.68248	-1.64076	-0.420996
219	-9.23564	-1.69936e+06	-1.66734e+06	-442919	-1.69118	-1.65729	-0.43506
218.5	-9.25624	-1.70315e+06	-1.67382e+06	-459332	-1.6967	-1.67053	-0.449152
218	-9.24077	-1.7003e+06	-1.67804e+06	-456929	-1.70217	-1.68244	-0.465944
217.5	-9.22984	-1.69829e+06	-1.6876e+06	-484755	-1.70453	-1.69347	-0.486094
217	-9.23843	-1.69987e+06	-1.69891e+06	-502659	-1.70358	-1.70258	-0.510971
216.5	-9.24015	-1.70019e+06	-1.71439e+06	-536321	-1.70184	-1.71292	-0.540077
216	-9.25883	-1.70362e+06	-1.7255e+06	-575615	-1.69916	-1.7248	-0.575594
215.5	-9.19515	-1.69191e+06	-1.7382e+06	-633289	-1.69212	-1.73532	-0.621335
215	-9.15841	-1.68515e+06	-1.744e+06	-660634	-1.68037	-1.74412	-0.663717
214.5	-9.08004	-1.67073e+06	-1.75242e+06	-697678	-1.66423	-1.75035	-0.706157
214	-8.93584	-1.64419e+06	-1.75419e+06	-761122	-1.64512	-1.75404	-0.748431
213.5	-8.78776	-1.61695e+06	-1755682	-812998	-1.6253	-1.75795	-0.79489
213	-8.7068	-1.60205e+06	-1.7614e+06	-823260	-1.60711	-1.76056	-0.843127
212.5	-8.61901	-1.5859e+06	-1.76027e+06	-887504	-1.58881	-1.76392	-0.902342
212	-8.53636	-1.57069e+06	-1.76459e+06	-962294	-1.57415	-1.76606	-0.965434
211.5	-8.46064	-1.55676e+06	-1.77269e+06	-1.0388e+06	-1.55701	-1.76853	-1.03357
211	-8.33466	-1.53358e+06	-1.76777e+06	-1.09862e+06	-1.53307	-1.76927	-1.10224
210.5	-8.1624	-1.50188e+06	-1.77096e+06	-1.18795e+06	-1.50074	-1.76907	-1.17376
210	-7.96356	-1.4653e+06	-1.76321e+06	-1.24056e+06	-1.45056	-1.76552	-1.23725
209.5	-7.53142	-1.38578e+06	-1.76196e+06	-1.3009e+06	-1.38375	-1.7605	-1.29339
209	-7.12622	-1.31122e+06	-1.75096e+06	-1.32798e+06	-1.30461	-1.75335	-1.34434
208.5	-6.6383	-1.22145e+06	-1.74403e+06	-1.39839e+06	-1.219	-1.74272	-1.39201
208	-5.91564	-1.08848e+06	-1.72193e+06	-1.43954e+06	-1.12143	-1.72604	-1.43631
207.5	-5.44365	-1.00163e+06	-1.7172e+06	-1.47304e+06	-1.01355	-1.70695	-1.48292
207	-4.93549	-908130	-1.6865e+06	-1.52145e+06	-0.894178	-1.68259	-1.52721
206.5	-4.27644	-786865	-1.64933e+06	-1.56669e+06	-0.759997	-1.65616	-1.57257
206	-3.30364	-607870	-1.61959e+06	-1.60904e+06	-0.608436	-1.62584	-1.60314
205.5	-2.39182	-440095	-1.5971e+06	-1.63353e+06	-0.434151	-1.59403	-1.62317
205	-1.32026	-242928	-1.55719e+06	-1.64502e+06	-0.237449	-1.56103	-1.63181
204.5	-0.25816	-47501.4	-1.52703e+06	-1.64598e+06	-0.0353123	-1.52632	-1.63253
204	0.964102	177395	-1.48286e+06	-1.5952e+06	0.167039	-1.48504	-1.62132
203.5	2.1198	390044	-1.44373e+06	-1.58252e+06	0.361026	-1.43841	-1.60235
203	2.9548	543684	-1.39533e+06	-1.57974e+06	0.537518	-1.38845	-1.57853
202.5	3.75945	691738	-1.31709e+06	-1.56609e+06	0.699946	-1.32518	-1.54604
202	4.67624	860428	-1.24827e+06	-1.49863e+06	0.849209	-1.24979	-1.4998
201.5	5.33309	981289	-1.18941e+06	-1.45774e+06	0.986417	-1.16902	-1.45183
201	5.85461	1.07725e+06	-1.10108e+06	-1.38831e+06	1.1185	-1.08732	-1.39161
200.5	6.74984	1.24197e+06	-968028	-1.28948e+06	1.23564	-1.00597	-1.30991
200	7.33015	1.34875e+06	-904378	-1.1934e+06	1.3369	-0.929604	-1.19942
199.5	7.83512	1.44166e+06	-843484	-1.13808e+06	1.41467	-0.830431	-1.07592
199	8.10968	1.49218e+06	-770999	-986569	1.47148	-0.730752	-0.944588
198.5	8.05788	1.48265e+06	-663338	-782926	1.50585	-0.641451	-0.818206
198	8.29165	1.52566e+06	-548973	-622465	1.51713	-0.550926	-0.697122
197.5	8.1838	1.50582e+06	-369746	-576159	1.52073	-0.453626	-0.594934
197	8.15056	1.4997e+06	-383563	-518350	1.5173	-0.362363	-0.49116
196.5	8.19493	1.50787e+06	-316263	-444594	1.51208	-0.277386	-0.415977
196	8.17039	1.50335e+06	-195395	-362671	1.49247	-0.203263	-0.355573
195.5	8.02305	1.47624e+06	-139803	-321036	1.46139	-0.14378	-0.298001
195	7.79175	1433682	-84457.8	-169856	1.4191	-0.0907405	-0.230441
194.5	7.447	1.37025e+06	-9485.2	-198737	1.36155	-0.0251843	-0.17376
194	6.90029	1.26965e+06	24702.6	-144655	1.29772	0.036868	-0.135627
193.5	6.78274	1.24802e+06	46728.6	-120842	1.23745	0.0855147	-0.12472
193	6.25935	1.15172e+06	120021	-80236.9	1.1824	0.122933	-0.12535
192.5	6.0623	1.11546e+06	171455	-123584	1.12975	0.133298	-0.145428
192	5.93961	1.09289e+06	214079	-166498	1.07016	0.151635	-0.135248
191.5	5.69479	1.04784e+06	136411	-197548	1.00964	0.16214	-0.122361
191	5.26606	968954	97578.3	-133107	0.948186	0.164812	-0.106767
190.5	4.78205	879898	96743.7	-110360	0.885797	0.159652	-0.0884647
190	4.3345	797549	221721	-5378.32	0.822473	0.14666	-0.0674555
