# Supplementary material for: Food amyloid fibrils are safe nutrition ingredients based on in-vitro and in-vivo assessment
Source: Nat Commun. 2023 Oct 26;14:6806. doi: 10.1038/s41467-023-42486-x (PMC10603083; doi:10.1038/s41467-023-42486-x)
Supplement: Supplementary file 4 — Source Data [file 41467_2023_42486_MOESM4_ESM.zip › Source Data/Fig. 2.xlsx]

## Sheet: Tabelle1
	a_before			a_Gastric		a_Gastric_inset			a_Intestinal		a_Intestinal_inset				b_before			b_Gastric		b_Gastric_inset			b_Intestinal		b_Intestinal_inset
798.045	295		398.334	17	599.93	25		598.351	2105	599.93	86			398.334	12		598.351	1889	599.93	45		598.351	2215	599.93	34
798.173	295		398.425	14	599.946	29		598.407	2095	599.946	82			398.425	11		598.407	1910	599.946	40		598.407	2332	599.946	43
798.302	274		398.515	14	599.962	29		598.462	2082	599.962	70			398.515	15		598.462	1891	599.962	22		598.462	2481	599.962	26
798.43	298		398.606	16	599.977	31		598.518	2098	599.977	78			398.606	15		598.518	1909	599.977	34		598.518	2604	599.977	30
798.559	305		398.697	14	599.993	24		598.573	2110	599.993	67			398.697	9		598.573	1860	599.993	41		598.573	2748	599.993	58
798.687	280		398.788	15	600.009	34		598.629	2134	600.009	76			398.788	11		598.629	1891	600.009	41		598.629	2886	600.009	45
798.816	285		398.878	12	600.024	39		598.685	2080	600.024	77			398.878	10		598.685	1894	600.024	44		598.685	3066	600.024	30
798.944	286		398.969	16	600.04	32		598.74	2086	600.04	65			398.969	13		598.74	1860	600.04	42		598.74	3204	600.04	43
799.073	295		399.06	17	600.055	43		598.796	2132	600.055	76			399.06	16		598.796	1848	600.055	37		598.796	3346	600.055	39
799.201	265		399.151	18	600.071	25		598.852	2147	600.071	65			399.151	16		598.852	1853	600.071	37		598.852	3473	600.071	34
799.33	276		399.242	18	600.087	32		598.907	2133	600.087	103			399.242	11		598.907	1886	600.087	48		598.907	3572	600.087	30
799.458	281		399.333	12	600.102	30		598.963	2166	600.102	80			399.333	7		598.963	1930	600.102	41		598.963	3669	600.102	39
799.587	281		399.423	11	600.118	25		599.019	2232	600.118	84			399.423	8		599.019	1933	600.118	21		599.019	3715	600.118	39
799.715	305		399.514	16	600.134	40		599.074	2326	600.134	100			399.514	16		599.074	1911	600.134	38		599.074	3744	600.134	38
799.844	269		399.605	15	600.149	27		599.13	2411	600.149	101			399.605	12		599.13	1906	600.149	41		599.13	3756	600.149	36
799.973	282		399.696	11	600.165	29		599.185	2541	600.165	139			399.696	20		599.185	1899	600.165	38		599.185	3769	600.165	48
800.101	261		399.787	10	600.181	30		599.241	2578	600.181	109			399.787	20		599.241	1888	600.181	28		599.241	3813	600.181	58
800.23	248		399.878	20	600.196	31		599.297	2646	600.196	100			399.878	16		599.297	1902	600.196	46		599.297	3773	600.196	54
800.358	256		399.969	20	600.212	30		599.352	2727	600.212	152			399.969	14		599.352	1859	600.212	37		599.352	3847	600.212	51
800.487	280		400.06	17	600.228	37		599.408	2777	600.228	144			400.06	21		599.408	1873	600.228	35		599.408	3841	600.228	51
800.616	264		400.151	14	600.243	53		599.464	2927	600.243	158			400.151	17		599.464	1876	600.243	41		599.464	3895	600.243	56
800.744	280		400.242	15	600.259	36		599.519	3031	600.259	202			400.242	24		599.519	1875	600.259	54		599.519	3908	600.259	48
800.873	285		400.333	13	600.275	29		599.575	3115	600.275	178			400.333	19		599.575	1899	600.275	70		599.575	3939	600.275	45
801.002	286		400.424	16	600.29	36		599.631	3181	600.29	160			400.424	11		599.631	1901	600.29	43		599.631	3993	600.29	50
801.13	294		400.515	8	600.306	40		599.686	3302	600.306	146			400.515	19		599.686	1890	600.306	43		599.686	4028	600.306	47
801.259	318		400.606	15	600.322	45		599.742	3376	600.322	124			400.606	17		599.742	1881	600.322	42		599.742	4043	600.322	59
801.388	304		400.697	18	600.337	41		599.798	3390	600.337	110			400.697	13		599.798	1872	600.337	34		599.798	3997	600.337	48
801.516	312		400.788	12	600.353	36		599.853	3413	600.353	129			400.788	14		599.853	1858	600.353	56		599.853	3992	600.353	42
801.645	323		400.879	15	600.369	54		599.909	3427	600.369	137			400.879	19		599.909	1830	600.369	51		599.909	4005	600.369	39
801.774	350		400.97	21	600.384	34		599.965	3357	600.384	130			400.97	17		599.965	1851	600.384	62		599.965	3939	600.384	53
801.903	386		401.061	20	600.4	46		600.02	3366	600.4	137			401.061	21		600.02	1842	600.4	61		600.02	3908	600.4	33
802.031	371		401.152	17	600.416	33		600.076	3292	600.416	129			401.152	18		600.076	1863	600.416	65		600.076	3772	600.416	53
802.16	364		401.243	14	600.431	28		600.132	3290	600.431	79			401.243	13		600.132	1849	600.431	48		600.132	3704	600.431	47
802.289	348		401.334	16	600.447	30		600.188	3216	600.447	105			401.334	9		600.188	1868	600.447	49		600.188	3560	600.447	42
802.418	335		401.425	16	600.463	37		600.243	3212	600.463	100			401.425	14		600.243	1821	600.463	54		600.243	3412	600.463	35
802.546	329		401.516	14	600.478	34		600.299	3132	600.478	83			401.516	14		600.299	1849	600.478	43		600.299	3310	600.478	41
802.675	321		401.607	18	600.494	44		600.355	3103	600.494	97			401.607	11		600.355	1802	600.494	54		600.355	3215	600.494	24
802.804	322		401.698	16	600.51	25		600.41	3067	600.51	102			401.698	19		600.41	1827	600.51	64		600.41	3141	600.51	40
802.933	326		401.789	14	600.525	31		600.466	3098	600.525	89			401.789	18		600.466	1830	600.525	52		600.466	3071	600.525	33
803.062	319		401.881	10	600.541	39		600.522	3102	600.541	65			401.881	11		600.522	1854	600.541	34		600.522	2987	600.541	30
803.19	360		401.972	17	600.557	17		600.577	3086	600.557	83			401.972	18		600.577	1836	600.557	43		600.577	2943	600.557	40
803.319	341		402.063	21	600.572	34		600.633	3074	600.572	77			402.063	6		600.633	1805	600.572	38		600.633	2857	600.572	27
803.448	311		402.154	29	600.588	33		600.689	3039	600.588	74			402.154	14		600.689	1814	600.588	55		600.689	2788	600.588	40
803.577	317		402.245	17	600.604	36		600.745	3044	600.604	74			402.245	16		600.745	1790	600.604	44		600.745	2703	600.604	32
803.706	308		402.336	16	600.619	31		600.8	2977	600.619	59			402.336	15		600.8	1734	600.619	34		600.8	2671	600.619	38
803.835	292		402.428	25	600.635	32		600.856	2949	600.635	76			402.428	16		600.856	1756	600.635	46		600.856	2603	600.635	34
803.964	274		402.519	25	600.651	36		600.912	2940	600.651	102			402.519	16		600.912	1774	600.651	54		600.912	2543	600.651	29
804.093	274		402.61	15	600.666	35		600.968	2835	600.666	72			402.61	11		600.968	1826	600.666	35		600.968	2483	600.666	49
804.222	273		402.701	19	600.682	35		601.023	2800	600.682	94			402.701	16		601.023	1795	600.682	40		601.023	2454	600.682	33
804.35	297		402.792	15	600.698	38		601.079	2790	600.698	71			402.792	14		601.079	1816	600.698	30		601.079	2383	600.698	48
804.479	283		402.884	16	600.713	33		601.135	2744	600.713	66			402.884	13		601.135	1788	600.713	27		601.135	2308	600.713	25
804.608	295		402.975	18	600.729	28		601.19	2692	600.729	67			402.975	12		601.19	1787	600.729	34		601.19	2297	600.729	43
804.737	296		403.066	20	600.744	24		601.246	2681	600.744	65			403.066	20		601.246	1817	600.744	32		601.246	2276	600.744	41
804.866	280		403.158	13	600.76	33		601.302	2650	600.76	60			403.158	13		601.302	1809	600.76	35		601.302	2223	600.76	40
804.995	290		403.249	20	600.776	34		601.358	2607	600.776	75			403.249	16		601.358	1816	600.776	50		601.358	2154	600.776	35
805.124	295		403.34	18	600.791	29		601.413	2604	600.791	77			403.34	13		601.413	1804	600.791	32		601.413	2136	600.791	39
805.253	272		403.431	12	600.807	39		601.469	2637	600.807	73			403.431	18		601.469	1799	600.807	37		601.469	2102	600.807	50
805.382	273		403.523	20	600.823	24		601.525	2634	600.823	93			403.523	16		601.525	1819	600.823	37		601.525	2088	600.823	41
805.511	279		403.614	15	600.838	34		601.581	2642	600.838	90			403.614	14		601.581	1816	600.838	31		601.581	2075	600.838	26
805.64	279		403.705	16	600.854	32		601.636	2660	600.854	87			403.705	20		601.636	1781	600.854	33		601.636	2064	600.854	56
805.769	258		403.797	10	600.87	25		601.692	2702	600.87	69			403.797	13		601.692	1801	600.87	35		601.692	2041	600.87	31
805.898	258		403.888	13	600.885	24		601.748	2693	600.885	66			403.888	13		601.748	1811	600.885	38		601.748	1991	600.885	42
806.027	273		403.98	8	600.901	22		601.804	2686	600.901	82			403.98	17		601.804	1824	600.901	43		601.804	1967	600.901	40
806.157	309		404.071	17	600.917	29		601.86	2667	600.917	53			404.071	16		601.86	1835	600.917	55		601.86	1964	600.917	33
806.286	309		404.162	16	600.932	33		601.915	2706	600.932	89			404.162	9		601.915	1866	600.932	38		601.915	1962	600.932	45
806.415	311		404.254	17	600.948	32		601.971	2656	600.948	100			404.254	15		601.971	1875	600.948	43		601.971	1926	600.948	35
806.544	316		404.345	20	600.964	26		602.027	2712	600.964	81			404.345	13		602.027	1840	600.964	51		602.027	1886	600.964	44
806.673	317		404.437	21	600.979	25		602.083	2615	600.979	90			404.437	16		602.083	1867	600.979	49		602.083	1862	600.979	39
806.802	345		404.528	18	600.995	36		602.138	2637	600.995	68			404.528	16		602.138	1880	600.995	48		602.138	1810	600.995	44
806.931	329		404.619	15	601.011	29		602.194	2549	601.011	75			404.619	17		602.194	1890	601.011	42		602.194	1834	601.011	42
807.06	317		404.711	16	601.026	32		602.25	2530	601.026	72			404.711	13		602.25	1859	601.026	48		602.25	1828	601.026	41
807.19	308		404.802	24	601.042	36		602.306	2484	601.042	70			404.802	12		602.306	1881	601.042	22		602.306	1828	601.042	35
807.319	312		404.894	19	601.058	17		602.362	2476	601.058	92			404.894	25		602.362	1893	601.058	43		602.362	1835	601.058	32
807.448	307		404.985	14	601.073	27		602.417	2421	601.073	100			404.985	8		602.417	1934	601.073	38		602.417	1863	601.073	57
807.577	304		405.077	24	601.089	35		602.473	2476	601.089	91			405.077	22		602.473	1937	601.089	42		602.473	1850	601.089	31
807.706	302		405.168	19	601.105	40		602.529	2427	601.105	67			405.168	15		602.529	1943	601.105	23		602.529	1840	601.105	47
807.835	302		405.26	16	601.121	23		602.585	2476	601.121	68			405.26	13		602.585	1937	601.121	51		602.585	1820	601.121	42
807.965	303		405.351	18	601.136	37		602.641	2511	601.136	144			405.351	17		602.641	1959	601.136	43		602.641	1798	601.136	41
808.094	313		405.443	17	601.152	36		602.696	2547	601.152	164			405.443	21		602.696	1935	601.152	38		602.696	1779	601.152	64
808.223	299		405.534	12	601.168	27		602.752	2550	601.168	178			405.534	23		602.752	1908	601.168	30		602.752	1763	601.168	43
808.352	291		405.626	15	601.183	35		602.808	2556	601.183	256			405.626	15		602.808	1902	601.183	45		602.808	1776	601.183	57
808.482	317		405.718	20	601.199	30		602.864	2565	601.199	204			405.718	17		602.864	1878	601.199	61		602.864	1784	601.199	49
808.611	320		405.809	23	601.215	28		602.92	2607	601.215	259			405.809	13		602.92	1858	601.215	60		602.92	1755	601.215	46
808.74	319		405.901	26	601.23	30		602.976	2637	601.23	227			405.901	19		602.976	1845	601.23	39		602.976	1785	601.23	61
808.87	325		405.992	25	601.246	51		603.031	2646	601.246	177			405.992	17		603.031	1836	601.246	37		603.031	1789	601.246	71
808.999	333		406.084	20	601.262	36		603.087	2630	601.262	185			406.084	10		603.087	1864	601.262	50		603.087	1812	601.262	56
809.128	322		406.176	23	601.277	21		603.143	2625	601.277	144			406.176	12		603.143	1880	601.277	35		603.143	1798	601.277	51
809.257	301		406.267	20	601.293	35		603.199	2594	601.293	132			406.267	15		603.199	1851	601.293	41		603.199	1797	601.293	54
809.387	304		406.359	19	601.309	38		603.255	2632	601.309	110			406.359	29		603.255	1841	601.309	43		603.255	1808	601.309	74
809.516	275		406.451	24	601.324	33		603.311	2582	601.324	113			406.451	12		603.311	1833	601.324	51		603.311	1778	601.324	49
809.645	269		406.542	17	601.34	41		603.366	2547	601.34	119			406.542	16		603.366	1820	601.34	33		603.366	1760	601.34	47
809.775	283		406.634	17	601.356	34		603.422	2522	601.356	149			406.634	16		603.422	1832	601.356	44		603.422	1777	601.356	68
809.904	283		406.726	21	601.371	27		603.478	2487	601.371	98			406.726	17		603.478	1829	601.371	57		603.478	1761	601.371	50
810.034	298		406.817	20	601.387	27		603.534	2473	601.387	109			406.817	13		603.534	1801	601.387	52		603.534	1765	601.387	35
810.163	294		406.909	16	601.403	49		603.59	2457	601.403	120			406.909	20		603.59	1784	601.403	41		603.59	1741	601.403	41
810.292	297		407.001	18	601.418	25		603.646	2451	601.418	101			407.001	11		603.646	1722	601.418	38		603.646	1757	601.418	41
810.422	321		407.092	19	601.434	41		603.701	2447	601.434	106			407.092	13		603.701	1687	601.434	44		603.701	1715	601.434	43
810.551	322		407.184	10	601.45	31		603.757	2400	601.45	75			407.184	13		603.757	1706	601.45	34		603.757	1749	601.45	46
810.681	337		407.276	14	601.465	35		603.813	2377	601.465	75			407.276	14		603.813	1732	601.465	42		603.813	1721	601.465	25
810.81	341		407.368	13	601.481	28		603.869	2334	601.481	91			407.368	23		603.869	1717	601.481	34		603.869	1733	601.481	42
810.94	343		407.459	25	601.497	33		603.925	2353	601.497	89			407.459	17		603.925	1725	601.497	40		603.925	1729	601.497	65
811.069	351		407.551	25	601.512	35		603.981	2276	601.512	93			407.551	22		603.981	1749	601.512	35		603.981	1682	601.512	31
811.199	313		407.643	17	601.528	23		604.037	2371	601.528	67			407.643	29		604.037	1770	601.528	36		604.037	1673	601.528	43
811.328	297		407.735	17	601.544	21		604.093	2278	601.544	73			407.735	20		604.093	1738	601.544	44		604.093	1656	601.544	51
811.458	280		407.827	19	601.559	23		604.148	2267	601.559	79			407.827	22		604.148	1722	601.559	32		604.148	1669	601.559	33
811.587	261		407.918	17	601.575	32		604.204	2206	601.575	78			407.918	18		604.204	1734	601.575	33		604.204	1657	601.575	35
811.717	254		408.01	24	601.591	52		604.26	2197	601.591	74			408.01	19		604.26	1699	601.591	29		604.26	1663	601.591	47
811.846	245		408.102	15	601.606	48		604.316	2210	601.606	61			408.102	19		604.316	1688	601.606	30		604.316	1615	601.606	40
811.976	252		408.194	27	601.622	40		604.372	2270	601.622	67			408.194	28		604.372	1676	601.622	47		604.372	1676	601.622	43
812.105	269		408.286	29	601.638	32		604.428	2272	601.638	66			408.286	29		604.428	1710	601.638	34		604.428	1651	601.638	40
812.235	289		408.378	27	601.653	37		604.484	2303	601.653	78			408.378	27		604.484	1664	601.653	40		604.484	1648	601.653	28
812.364	292		408.47	24	601.669	35		604.54	2315	601.669	74			408.47	33		604.54	1711	601.669	51		604.54	1677	601.669	43
812.494	276		408.561	32	601.685	29		604.596	2323	601.685	60			408.561	30		604.596	1679	601.685	51		604.596	1708	601.685	48
812.623	277		408.653	30	601.7	22		604.651	2323	601.7	99			408.653	45		604.651	1729	601.7	44		604.651	1690	601.7	30
812.753	287		408.745	30	601.716	33		604.707	2324	601.716	99			408.745	42		604.707	1744	601.716	39		604.707	1719	601.716	34
812.883	290		408.837	27	601.732	35		604.763	2313	601.732	98			408.837	46		604.763	1792	601.732	39		604.763	1738	601.732	53
813.012	290		408.929	24	601.747	22		604.819	2288	601.747	72			408.929	48		604.819	1792	601.747	45		604.819	1722	601.747	34
813.142	311		409.021	16	601.763	34		604.875	2293	601.763	53			409.021	45		604.875	1797	601.763	38		604.875	1681	601.763	34
813.272	293		409.113	23	601.779	28		604.931	2258	601.779	53			409.113	27		604.931	1818	601.779	30		604.931	1698	601.779	37
813.401	319		409.205	14	601.794	39		604.987	2236	601.794	65			409.205	29		604.987	1807	601.794	40		604.987	1678	601.794	42
813.531	315		409.297	20	601.81	38		605.043	2230	601.81	73			409.297	24		605.043	1801	601.81	50		605.043	1693	601.81	35
813.661	300		409.389	20	601.826	31		605.099	2159	601.826	70			409.389	26		605.099	1812	601.826	52		605.099	1658	601.826	30
813.79	298		409.481	16	601.841	35		605.155	2165	601.841	75			409.481	23		605.155	1826	601.841	30		605.155	1676	601.841	43
813.92	268		409.573	17	601.857	26		605.211	2153	601.857	68			409.573	26		605.211	1829	601.857	44		605.211	1672	601.857	35
814.05	276		409.665	17	601.873	33		605.266	2120	601.873	67			409.665	20		605.266	1818	601.873	31		605.266	1656	601.873	39
814.179	273		409.757	18	601.889	35		605.322	2127	601.889	58			409.757	22		605.322	1850	601.889	35		605.322	1626	601.889	58
814.309	274		409.849	18	601.904	32		605.378	2104	601.904	53			409.849	22		605.378	1879	601.904	40		605.378	1650	601.904	41
814.439	291		409.941	21	601.92	40		605.434	2119	601.92	71			409.941	27		605.434	1858	601.92	33		605.434	1647	601.92	39
814.569	270		410.033	22	601.936	33		605.49	2085	601.936	85			410.033	24		605.49	1873	601.936	46		605.49	1628	601.936	30
814.698	264		410.125	18	601.951	26		605.546	2085	601.951	75			410.125	32		605.546	1826	601.951	40		605.546	1653	601.951	41
814.828	271		410.217	26	601.967	24		605.602	2093	601.967	67			410.217	23		605.602	1822	601.967	39		605.602	1696	601.967	47
814.958	282		410.309	21	601.983	30		605.658	2135	601.983	76			410.309	26		605.658	1844	601.983	39		605.658	1701	601.983	40
815.088	267		410.401	18	601.998	35		605.714	2141	601.998	72			410.401	17		605.714	1782	601.998	36		605.714	1724	601.998	43
815.217	259		410.494	18	602.014	42		605.77	2148	602.014	71			410.494	26		605.77	1809	602.014	27		605.77	1715	602.014	45
815.347	256		410.586	18	602.03	37		605.826	2154	602.03	90			410.586	23		605.826	1814	602.03	24		605.826	1718	602.03	48
815.477	244		410.678	19	602.045	32		605.882	2166	602.045	77			410.678	21		605.882	1811	602.045	26		605.882	1719	602.045	44
815.607	235		410.77	24	602.061	49		605.938	2108	602.061	72			410.77	16		605.938	1800	602.061	32		605.938	1727	602.061	50
815.737	241		410.862	25	602.077	29		605.994	2112	602.077	84			410.862	18		605.994	1764	602.077	30		605.994	1683	602.077	42
815.867	265		410.954	30	602.092	38		606.05	2094	602.092	95			410.954	25		606.05	1800	602.092	33		606.05	1708	602.092	31
815.996	260		411.046	21	602.108	31		606.106	2049	602.108	93			411.046	18		606.106	1781	602.108	40		606.106	1628	602.108	31
816.126	251		411.139	15	602.124	36		606.162	2057	602.124	98			411.139	15		606.162	1766	602.124	33		606.162	1654	602.124	37
816.256	264		411.231	7	602.139	41		606.218	2047	602.139	114			411.231	17		606.218	1797	602.139	34		606.218	1645	602.139	47
816.386	256		411.323	13	602.155	37		606.274	2079	602.155	157			411.323	13		606.274	1738	602.155	44		606.274	1653	602.155	50
816.516	287		411.415	15	602.171	30		606.33	2138	602.171	192			411.415	14		606.33	1758	602.171	41		606.33	1683	602.171	52
816.646	285		411.507	13	602.186	36		606.386	2113	602.186	225			411.507	12		606.386	1755	602.186	43		606.386	1733	602.186	30
816.776	275		411.6	14	602.202	33		606.442	2123	602.202	204			411.6	10		606.442	1779	602.202	38		606.442	1700	602.202	44
816.906	274		411.692	19	602.218	29		606.498	2114	602.218	202			411.692	10		606.498	1816	602.218	41		606.498	1667	602.218	45
817.036	286		411.784	16	602.234	31		606.554	2104	602.234	141			411.784	11		606.554	1710	602.234	42		606.554	1664	602.234	46
817.166	261		411.876	17	602.249	50		606.61	2142	602.249	126			411.876	17		606.61	1691	602.249	47		606.61	1699	602.249	72
817.296	275		411.969	18	602.265	50		606.666	2139	602.265	115			411.969	17		606.666	1713	602.265	34		606.666	1713	602.265	46
817.426	257		412.061	11	602.281	30		606.722	2151	602.281	103			412.061	21		606.722	1684	602.281	28		606.722	1703	602.281	54
817.556	233		412.153	19	602.296	30		606.778	2150	602.296	123			412.153	16		606.778	1681	602.296	44		606.778	1731	602.296	35
817.686	245		412.246	15	602.312	28		606.834	2126	602.312	116			412.246	19		606.834	1657	602.312	42		606.834	1726	602.312	36
817.816	227		412.338	21	602.328	37		606.89	2147	602.328	131			412.338	17		606.89	1659	602.328	38		606.89	1769	602.328	36
817.946	230		412.43	21	602.343	35		606.946	2148	602.343	135			412.43	12		606.946	1675	602.343	61		606.946	1779	602.343	40
818.076	242		412.523	16	602.359	36		607.002	2138	602.359	124			412.523	22		607.002	1661	602.359	49		607.002	1834	602.359	48
818.206	271		412.615	12	602.375	39		607.058	2146	602.375	145			412.615	16		607.058	1705	602.375	45		607.058	1813	602.375	54
818.336	273		412.707	19	602.39	33		607.114	2135	602.39	100			412.707	19		607.114	1745	602.39	40		607.114	1799	602.39	26
818.466	294		412.8	16	602.406	23		607.17	2183	602.406	84			412.8	15		607.17	1750	602.406	33		607.17	1761	602.406	36
818.596	303		412.892	18	602.422	30		607.226	2156	602.422	77			412.892	21		607.226	1776	602.422	30		607.226	1765	602.422	46
818.726	284		412.984	18	602.437	29		607.282	2186	602.437	57			412.984	13		607.282	1759	602.437	36		607.282	1777	602.437	27
818.856	278		413.077	21	602.453	37		607.338	2231	602.453	78			413.077	14		607.338	1748	602.453	35		607.338	1796	602.453	44
818.986	267		413.169	19	602.469	39		607.394	2229	602.469	98			413.169	19		607.394	1779	602.469	46		607.394	1795	602.469	34
819.116	243		413.262	17	602.484	36		607.45	2282	602.484	67			413.262	18		607.45	1789	602.484	40		607.45	1813	602.484	36
819.246	249		413.354	16	602.5	41		607.506	2311	602.5	74			413.354	24		607.506	1799	602.5	43		607.506	1824	602.5	44
819.376	254		413.447	17	602.516	31		607.562	2392	602.516	67			413.447	16		607.562	1807	602.516	28		607.562	1810	602.516	34
819.507	262		413.539	17	602.532	35		607.618	2403	602.532	74			413.539	18		607.618	1792	602.532	37		607.618	1829	602.532	37
819.637	281		413.631	22	602.547	30		607.674	2439	602.547	64			413.631	19		607.674	1797	602.547	46		607.674	1869	602.547	30
819.767	255		413.724	17	602.563	29		607.73	2424	602.563	66			413.724	21		607.73	1775	602.563	33		607.73	1842	602.563	38
819.897	240		413.816	25	602.579	22		607.786	2503	602.579	61			413.816	20		607.786	1801	602.579	41		607.786	1865	602.579	35
820.027	221		413.909	20	602.594	26		607.842	2416	602.594	98			413.909	19		607.842	1834	602.594	28		607.842	1848	602.594	49
820.157	214		414.001	21	602.61	30		607.898	2453	602.61	77			414.001	28		607.898	1858	602.61	30		607.898	1842	602.61	45
820.288	230		414.094	17	602.626	30		607.954	2416	602.626	84			414.094	18		607.954	1855	602.626	43		607.954	1846	602.626	40
820.418	234		414.186	17	602.641	36		608.01	2406	602.641	79			414.186	19		608.01	1845	602.641	42		608.01	1863	602.641	37
820.548	240		414.279	17	602.657	30		608.066	2375	602.657	68			414.279	16		608.066	1836	602.657	29		608.066	1849	602.657	34
820.678	264		414.371	16	602.673	35		608.122	2382	602.673	76			414.371	16		608.122	1860	602.673	48		608.122	1837	602.673	35
820.809	268		414.464	24	602.688	28		608.178	2359	602.688	70			414.464	16		608.178	1817	602.688	34		608.178	1837	602.688	44
820.939	272		414.557	21	602.704	44		608.234	2361	602.704	63			414.557	23		608.234	1838	602.704	47		608.234	1824	602.704	39
821.069	279		414.649	21	602.72	36		608.29	2333	602.72	67			414.649	19		608.29	1848	602.72	28		608.29	1816	602.72	40
821.199	254		414.742	19	602.736	26		608.347	2307	602.736	91			414.742	14		608.347	1851	602.736	38		608.347	1728	602.736	34
821.33	258		414.834	17	602.751	27		608.403	2306	602.751	72			414.834	20		608.403	1866	602.751	47		608.403	1684	602.751	34
821.46	249		414.927	14	602.767	38		608.459	2269	602.767	57			414.927	19		608.459	1822	602.767	45		608.459	1704	602.767	22
821.59	255		415.02	12	602.783	36		608.515	2249	602.783	61			415.02	11		608.515	1829	602.783	41		608.515	1653	602.783	34
821.721	239		415.112	17	602.798	25		608.571	2259	602.798	59			415.112	17		608.571	1789	602.798	32		608.571	1653	602.798	37
821.851	253		415.205	21	602.814	25		608.627	2220	602.814	61			415.205	16		608.627	1800	602.814	36		608.627	1644	602.814	33
821.981	259		415.297	23	602.83	21		608.683	2233	602.83	43			415.297	22		608.683	1773	602.83	23		608.683	1642	602.83	45
822.112	285		415.39	24	602.845	42		608.739	2163	602.845	61			415.39	20		608.739	1752	602.845	36		608.739	1656	602.845	42
822.242	283		415.483	22	602.861	22		608.795	2164	602.861	61			415.483	18		608.795	1742	602.861	40		608.795	1634	602.861	40
822.372	284		415.575	24	602.877	34		608.851	2146	602.877	67			415.575	16		608.851	1713	602.877	41		608.851	1641	602.877	49
822.503	274		415.668	28	602.892	28		608.907	2131	602.892	65			415.668	12		608.907	1711	602.892	38		608.907	1650	602.892	35
822.633	284		415.761	17	602.908	29		608.964	2124	602.908	75			415.761	11		608.964	1699	602.908	32		608.964	1623	602.908	42
822.763	262		415.854	18	602.924	34		609.02	2061	602.924	60			415.854	11		609.02	1732	602.924	35		609.02	1611	602.924	40
822.894	235		415.946	19	602.939	40		609.076	2050	602.939	57			415.946	11		609.076	1719	602.939	49		609.076	1580	602.939	45
823.024	226		416.039	12	602.955	37		609.132	2005	602.955	75			416.039	16		609.132	1742	602.955	37		609.132	1600	602.955	44
823.155	219		416.132	12	602.971	31		609.188	2012	602.971	69			416.132	14		609.188	1776	602.971	44		609.188	1584	602.971	49
823.285	229		416.224	15	602.987	43		609.244	2012	602.987	81			416.224	21		609.244	1774	602.987	39		609.244	1577	602.987	29
823.416	224		416.317	16	603.002	36		609.3	2016	603.002	78			416.317	27		609.3	1766	603.002	33		609.3	1562	603.002	50
823.546	242		416.41	18	603.018	41		609.356	2066	603.018	75			416.41	14		609.356	1785	603.018	30		609.356	1576	603.018	38
823.677	249		416.503	19	603.034	26		609.412	2084	603.034	96			416.503	20		609.412	1741	603.034	33		609.412	1530	603.034	47
823.807	267		416.596	22	603.049	26		609.469	2173	603.049	55			416.596	16		609.469	1742	603.049	37		609.469	1510	603.049	38
823.938	258		416.688	20	603.065	34		609.525	2188	603.065	56			416.688	17		609.525	1715	603.065	37		609.525	1574	603.065	32
824.068	255		416.781	14	603.081	30		609.581	2251	603.081	71			416.781	14		609.581	1667	603.081	38		609.581	1539	603.081	39
824.199	272		416.874	20	603.096	32		609.637	2262	603.096	85			416.874	9		609.637	1674	603.096	34		609.637	1551	603.096	41
824.329	265		416.967	28	603.112	36		609.693	2292	603.112	116			416.967	18		609.693	1699	603.112	43		609.693	1556	603.112	46
824.46	277		417.06	18	603.128	30		609.749	2293	603.128	94			417.06	24		609.749	1696	603.128	33		609.749	1540	603.128	40
824.59	272		417.153	21	603.144	28		609.805	2341	603.144	93			417.153	14		609.805	1657	603.144	43		609.805	1528	603.144	47
824.721	281		417.245	23	603.159	37		609.861	2365	603.159	147			417.245	17		609.861	1700	603.159	44		609.861	1542	603.159	56
824.851	289		417.338	14	603.175	26		609.918	2384	603.175	199			417.338	12		609.918	1696	603.175	38		609.918	1539	603.175	54
824.982	292		417.431	14	603.191	28		609.974	2385	603.191	347			417.431	12		609.974	1760	603.191	39		609.974	1546	603.191	67
825.112	289		417.524	12	603.206	33		610.03	2429	603.206	462			417.524	7		610.03	1744	603.206	44		610.03	1576	603.206	87
825.243	268		417.617	21	603.222	40		610.086	2422	603.222	586			417.617	15		610.086	1751	603.222	47		610.086	1575	603.222	62
825.374	281		417.71	16	603.238	45		610.142	2415	603.238	446			417.71	13		610.142	1757	603.238	35		610.142	1648	603.238	58
825.504	275		417.803	17	603.253	41		610.198	2397	603.253	320			417.803	6		610.198	1748	603.253	37		610.198	1662	603.253	57
825.635	271		417.896	16	603.269	27		610.255	2421	603.269	245			417.896	17		610.255	1764	603.269	36		610.255	1706	603.269	49
825.765	277		417.989	14	603.285	43		610.311	2397	603.285	224			417.989	15		610.311	1752	603.285	32		610.311	1685	603.285	62
825.896	287		418.082	11	603.3	45		610.367	2403	603.3	160			418.082	12		610.367	1721	603.3	44		610.367	1740	603.3	60
826.027	273		418.175	16	603.316	27		610.423	2428	603.316	146			418.175	18		610.423	1742	603.316	44		610.423	1752	603.316	32
826.157	291		418.268	19	603.332	42		610.479	2437	603.332	122			418.268	29		610.479	1758	603.332	40		610.479	1760	603.332	39
826.288	282		418.361	16	603.348	31		610.535	2492	603.348	121			418.361	21		610.535	1761	603.348	47		610.535	1770	603.348	37
826.419	305		418.454	21	603.363	30		610.592	2598	603.363	118			418.454	22		610.592	1753	603.363	37		610.592	1741	603.363	38
826.549	269		418.547	14	603.379	33		610.648	2609	603.379	117			418.547	22		610.648	1730	603.379	56		610.648	1778	603.379	42
826.68	308		418.64	11	603.395	26		610.704	2642	603.395	112			418.64	27		610.704	1732	603.395	55		610.704	1773	603.395	43
826.811	302		418.733	18	603.41	41		610.76	2620	603.41	72			418.733	17		610.76	1721	603.41	29		610.76	1799	603.41	37
826.942	294		418.826	25	603.426	38		610.816	2584	603.426	89			418.826	17		610.816	1725	603.426	28		610.816	1824	603.426	40
827.072	296		418.919	19	603.442	31		610.872	2547	603.442	83			418.919	20		610.872	1726	603.442	42		610.872	1805	603.442	37
827.203	300		419.012	22	603.457	36		610.929	2623	603.457	81			419.012	20		610.929	1746	603.457	32		610.929	1797	603.457	44
827.334	302		419.105	18	603.473	31		610.985	2591	603.473	77			419.105	23		610.985	1743	603.473	34		610.985	1798	603.473	39
827.465	302		419.198	18	603.489	30		611.041	2646	603.489	86			419.198	17		611.041	1741	603.489	38		611.041	1838	603.489	42
827.595	282		419.291	22	603.505	28		611.097	2686	603.505	90			419.291	20		611.097	1740	603.505	40		611.097	1849	603.505	35
827.726	287		419.384	26	603.52	35		611.153	2759	603.52	62			419.384	29		611.153	1747	603.52	46		611.153	1902	603.52	32
827.857	290		419.477	23	603.536	30		611.21	2829	603.536	87			419.477	26		611.21	1763	603.536	33		611.21	1948	603.536	36
827.988	275		419.57	30	603.552	31		611.266	2902	603.552	87			419.57	30		611.266	1801	603.552	47		611.266	2000	603.552	32
828.119	274		419.663	25	603.567	26		611.322	3001	603.567	57			419.663	27		611.322	1807	603.567	34		611.322	2054	603.567	34
828.249	269		419.757	32	603.583	35		611.378	3076	603.583	89			419.757	22		611.378	1803	603.583	37		611.378	2095	603.583	32
828.38	257		419.85	27	603.599	31		611.434	3190	603.599	74			419.85	26		611.434	1823	603.599	27		611.434	2147	603.599	32
828.511	265		419.943	21	603.614	37		611.491	3267	603.614	71			419.943	20		611.491	1815	603.614	36		611.491	2253	603.614	36
828.642	250		420.036	20	603.63	40		611.547	3315	603.63	66			420.036	22		611.547	1817	603.63	38		611.547	2298	603.63	38
828.773	275		420.129	19	603.646	35		611.603	3373	603.646	70			420.129	21		611.603	1840	603.646	22		611.603	2399	603.646	51
828.904	275		420.222	29	603.662	24		611.659	3448	603.662	69			420.222	16		611.659	1854	603.662	34		611.659	2437	603.662	49
829.035	305		420.316	22	603.677	34		611.716	3499	603.677	102			420.316	16		611.716	1846	603.677	36		611.716	2546	603.677	30
829.166	299		420.409	23	603.693	32		611.772	3640	603.693	67			420.409	20		611.772	1883	603.693	39		611.772	2602	603.693	49
829.297	303		420.502	31	603.709	33		611.828	3788	603.709	84			420.502	14		611.828	1895	603.709	33		611.828	2674	603.709	49
829.427	304		420.595	28	603.724	36		611.884	3951	603.724	90			420.595	20		611.884	1908	603.724	36		611.884	2749	603.724	43
829.558	306		420.689	24	603.74	27		611.94	4082	603.74	94			420.689	19		611.94	1922	603.74	41		611.94	2742	603.74	30
829.689	316		420.782	16	603.756	29		611.997	4232	603.756	87			420.782	20		611.997	1945	603.756	47		611.997	2777	603.756	40
829.82	293		420.875	22	603.772	30		612.053	4389	603.772	43			420.875	16		612.053	1962	603.772	34		612.053	2820	603.772	41
829.951	298		420.968	31	603.787	34		612.109	4510	603.787	62			420.968	18		612.109	1942	603.787	27		612.109	2911	603.787	37
830.082	323		421.062	27	603.803	31		612.165	4634	603.803	69			421.062	19		612.165	1988	603.803	36		612.165	2933	603.803	38
830.213	291		421.155	26	603.819	27		612.222	4695	603.819	88			421.155	20		612.222	1996	603.819	43		612.222	3017	603.819	46
830.344	290		421.248	27	603.834	33		612.278	4808	603.834	59			421.248	16		612.278	2017	603.834	43		612.278	3044	603.834	39
830.475	281		421.342	23	603.85	31		612.334	4889	603.85	52			421.342	15		612.334	2006	603.85	43		612.334	3061	603.85	47
830.606	271		421.435	19	603.866	36		612.39	4879	603.866	61			421.435	19		612.39	1980	603.866	37		612.39	3108	603.866	54
830.737	290		421.528	19	603.881	32		612.447	4873	603.881	58			421.528	24		612.447	1975	603.881	44		612.447	3103	603.881	35
830.868	298		421.622	14	603.897	36		612.503	4827	603.897	62			421.622	27		612.503	1985	603.897	42		612.503	3075	603.897	47
830.999	292		421.715	24	603.913	40		612.559	4751	603.913	67			421.715	28		612.559	1970	603.913	42		612.559	3059	603.913	39
831.13	308		421.808	17	603.929	36		612.616	4775	603.929	88			421.808	18		612.616	1963	603.929	36		612.616	3040	603.929	40
831.261	294		421.902	20	603.944	39		612.672	4696	603.944	82			421.902	29		612.672	1951	603.944	41		612.672	3024	603.944	36
831.393	284		421.995	19	603.96	32		612.728	4644	603.96	94			421.995	25		612.728	1987	603.96	46		612.728	3050	603.96	40
831.524	283		422.089	27	603.976	30		612.784	4570	603.976	65			422.089	25		612.784	1979	603.976	34		612.784	3002	603.976	32
831.655	289		422.182	25	603.991	31		612.841	4518	603.991	87			422.182	20		612.841	2006	603.991	44		612.841	2948	603.991	40
831.786	296		422.275	26	604.007	35		612.897	4458	604.007	75			422.275	20		612.897	2042	604.007	49		612.897	2984	604.007	35
831.917	311		422.369	23	604.023	21		612.953	4437	604.023	112			422.369	21		612.953	2069	604.023	54		612.953	2931	604.023	44
832.048	323		422.462	33	604.039	34		613.009	4397	604.039	134			422.462	19		613.009	2083	604.039	52		613.009	2913	604.039	52
832.179	326		422.556	16	604.054	33		613.066	4396	604.054	117			422.556	15		613.066	2039	604.054	34		613.066	2900	604.054	22
832.31	341		422.649	24	604.07	23		613.122	4315	604.07	114			422.649	15		613.122	2008	604.07	47		613.122	2901	604.07	38
832.442	344		422.743	30	604.086	35		613.178	4263	604.086	156			422.743	20		613.178	2015	604.086	56		613.178	2828	604.086	28
832.573	328		422.836	18	604.101	42		613.235	4240	604.101	125			422.836	26		613.235	1988	604.101	51		613.235	2820	604.101	46
832.704	332		422.93	19	604.117	35		613.291	4184	604.117	146			422.93	15		613.291	1963	604.117	24		613.291	2759	604.117	37
832.835	329		423.023	22	604.133	34		613.347	4198	604.133	139			423.023	20		613.347	1977	604.133	38		613.347	2745	604.133	54
832.966	310		423.117	21	604.148	53		613.404	4167	604.148	129			423.117	28		613.404	1932	604.148	52		613.404	2696	604.148	36
833.098	311		423.21	20	604.164	24		613.46	4135	604.164	115			423.21	24		613.46	1924	604.164	42		613.46	2672	604.164	31
833.229	310		423.304	23	604.18	26		613.516	4131	604.18	160			423.304	28		613.516	1922	604.18	45		613.516	2615	604.18	41
833.36	301		423.397	26	604.196	29		613.572	3982	604.196	178			423.397	16		613.572	1948	604.196	53		613.572	2641	604.196	49
833.491	305		423.491	23	604.211	37		613.629	4018	604.211	198			423.491	19		613.629	1970	604.211	56		613.629	2619	604.211	34
833.622	275		423.584	27	604.227	33		613.685	3943	604.227	241			423.584	22		613.685	1942	604.227	57		613.685	2609	604.227	40
833.754	273		423.678	20	604.243	40		613.741	3912	604.243	210			423.678	31		613.741	1993	604.243	47		613.741	2577	604.243	53
833.885	283		423.772	27	604.258	43		613.798	3830	604.258	194			423.772	36		613.798	1959	604.258	40		613.798	2558	604.258	38
834.016	300		423.865	26	604.274	36		613.854	3772	604.274	151			423.865	23		613.854	1967	604.274	65		613.854	2537	604.274	48
834.148	296		423.959	25	604.29	31		613.91	3726	604.29	111			423.959	19		613.91	1949	604.29	41		613.91	2551	604.29	44
834.279	278		424.052	25	604.306	29		613.967	3691	604.306	158			424.052	15		613.967	1991	604.306	39		613.967	2545	604.306	46
834.41	274		424.146	12	604.321	24		614.023	3659	604.321	152			424.146	15		614.023	1994	604.321	40		614.023	2572	604.321	46
834.542	285		424.24	23	604.337	48		614.079	3605	604.337	158			424.24	11		614.079	2017	604.337	42		614.079	2568	604.337	38
834.673	300		424.333	19	604.353	55		614.136	3577	604.353	137			424.333	9		614.136	1986	604.353	44		614.136	2535	604.353	47
834.804	296		424.427	25	604.368	30		614.192	3498	604.368	118			424.427	17		614.192	2023	604.368	39		614.192	2538	604.368	53
834.936	293		424.521	16	604.384	47		614.248	3443	604.384	106			424.521	21		614.248	2065	604.384	32		614.248	2563	604.384	43
835.067	265		424.614	25	604.4	29		614.305	3349	604.4	121			424.614	23		614.305	2067	604.4	40		614.305	2561	604.4	46
835.198	274		424.708	20	604.416	47		614.361	3303	604.416	106			424.708	20		614.361	2086	604.416	38		614.361	2628	604.416	41
835.33	268		424.802	24	604.431	26		614.417	3242	604.431	74			424.802	19		614.417	2127	604.431	39		614.417	2621	604.431	34
835.461	280		424.895	30	604.447	25		614.474	3268	604.447	83			424.895	24		614.474	2071	604.447	31		614.474	2629	604.447	25
835.593	252		424.989	28	604.463	30		614.53	3213	604.463	80			424.989	21		614.53	2067	604.463	27		614.53	2658	604.463	36
835.724	245		425.083	27	604.478	31		614.587	3266	604.478	75			425.083	22		614.587	2073	604.478	49		614.587	2642	604.478	55
835.855	242		425.177	31	604.494	28		614.643	3242	604.494	63			425.177	25		614.643	2074	604.494	32		614.643	2686	604.494	40
835.987	266		425.27	37	604.51	30		614.699	3232	604.51	73			425.27	20		614.699	2080	604.51	44		614.699	2721	604.51	38
836.118	261		425.364	39	604.526	40		614.756	3257	604.526	85			425.364	18		614.756	2058	604.526	35		614.756	2743	604.526	37
836.25	285		425.458	36	604.541	29		614.812	3216	604.541	87			425.458	20		614.812	2047	604.541	34		614.812	2800	604.541	36
836.381	286		425.552	31	604.557	22		614.868	3174	604.557	76			425.552	22		614.868	2076	604.557	35		614.868	2773	604.557	37
836.513	298		425.645	33	604.573	21		614.925	3183	604.573	92			425.645	23		614.925	2081	604.573	44		614.925	2727	604.573	37
836.644	305		425.739	35	604.588	24		614.981	3149	604.588	82			425.739	30		614.981	2064	604.588	45		614.981	2761	604.588	40
836.776	301		425.833	38	604.604	36		615.037	3106	604.604	68			425.833	18		615.037	2074	604.604	40		615.037	2719	604.604	43
836.907	281		425.927	41	604.62	18		615.094	3139	604.62	78			425.927	22		615.094	2101	604.62	36		615.094	2693	604.62	54
837.039	273		426.021	36	604.636	30		615.15	3099	604.636	71			426.021	28		615.15	2046	604.636	47		615.15	2629	604.636	42
837.17	267		426.115	36	604.651	34		615.207	3063	604.651	87			426.115	19		615.207	2079	604.651	43		615.207	2612	604.651	57
837.302	275		426.208	30	604.667	25		615.263	3058	604.667	77			426.208	22		615.263	2030	604.667	46		615.263	2596	604.667	40
837.433	284		426.302	28	604.683	26		615.319	3022	604.683	87			426.302	21		615.319	2011	604.683	43		615.319	2542	604.683	39
837.565	279		426.396	26	604.698	35		615.376	3061	604.698	90			426.396	13		615.376	2041	604.698	34		615.376	2521	604.698	50
837.697	274		426.49	27	604.714	36		615.432	3062	604.714	92			426.49	14		615.432	2079	604.714	34		615.432	2525	604.714	43
837.828	285		426.584	33	604.73	32		615.489	3084	604.73	89			426.584	13		615.489	2002	604.73	43		615.489	2500	604.73	40
837.96	275		426.678	26	604.746	37		615.545	3148	604.746	76			426.678	16		615.545	1984	604.746	46		615.545	2498	604.746	39
838.091	276		426.772	22	604.761	39		615.601	3110	604.761	60			426.772	19		615.601	1982	604.761	43		615.601	2459	604.761	32
838.223	263		426.866	18	604.777	26		615.658	3173	604.777	68			426.866	24		615.658	1942	604.777	40		615.658	2438	604.777	41
838.355	259		426.96	17	604.793	35		615.714	3152	604.793	104			426.96	25		615.714	1973	604.793	39		615.714	2422	604.793	28
838.486	275		427.054	28	604.808	38		615.771	3135	604.808	78			427.054	27		615.771	2001	604.808	37		615.771	2376	604.808	54
838.618	271		427.148	26	604.824	28		615.827	3162	604.824	70			427.148	24		615.827	2073	604.824	43		615.827	2422	604.824	45
838.75	284		427.241	35	604.84	24		615.883	3103	604.84	93			427.241	19		615.883	2084	604.84	57		615.883	2404	604.84	32
838.881	265		427.335	22	604.856	41		615.94	3055	604.856	98			427.335	28		615.94	2103	604.856	51		615.94	2371	604.856	38
839.013	284		427.429	24	604.871	31		615.996	3049	604.871	87			427.429	22		615.996	2122	604.871	45		615.996	2361	604.871	45
839.145	272		427.523	23	604.887	26		616.053	3007	604.887	88			427.523	23		616.053	2122	604.887	35		616.053	2352	604.887	24
839.276	264		427.617	26	604.903	37		616.109	2967	604.903	61			427.617	25		616.109	2120	604.903	36		616.109	2369	604.903	37
839.408	246		427.711	24	604.918	45		616.166	2916	604.918	77			427.711	25		616.166	2134	604.918	33		616.166	2348	604.918	39
839.54	255		427.806	23	604.934	42		616.222	2909	604.934	78			427.806	25		616.222	2106	604.934	41		616.222	2367	604.934	43
839.671	290		427.9	24	604.95	31		616.278	2905	604.95	80			427.9	17		616.278	2124	604.95	38		616.278	2298	604.95	45
839.803	271		427.994	22	604.966	28		616.335	2924	604.966	78			427.994	14		616.335	2128	604.966	39		616.335	2296	604.966	32
839.935	299		428.088	18	604.981	32		616.391	2950	604.981	76			428.088	17		616.391	2161	604.981	44		616.391	2248	604.981	35
840.067	275		428.182	24	604.997	24		616.448	2911	604.997	78			428.182	15		616.448	2142	604.997	35		616.448	2237	604.997	31
840.198	297		428.276	25	605.013	29		616.504	2927	605.013	76			428.276	23		616.504	2142	605.013	31		616.504	2193	605.013	38
840.33	282		428.37	22	605.028	27		616.561	2954	605.028	92			428.37	21		616.561	2112	605.028	27		616.561	2139	605.028	45
840.462	301		428.464	28	605.044	39		616.617	2954	605.044	90			428.464	30		616.617	2143	605.044	33		616.617	2143	605.044	43
840.594	300		428.558	37	605.06	37		616.674	2908	605.06	118			428.558	22		616.674	2111	605.06	39		616.674	2095	605.06	37
840.726	292		428.652	22	605.076	34		616.73	2893	605.076	125			428.652	21		616.73	2111	605.076	47		616.73	2090	605.076	44
840.857	312		428.746	19	605.091	37		616.786	2887	605.091	114			428.746	30		616.786	2110	605.091	35		616.786	2085	605.091	49
840.989	304		428.841	22	605.107	36		616.843	2885	605.107	118			428.841	31		616.843	2121	605.107	45		616.843	2044	605.107	39
841.121	306		428.935	20	605.123	37		616.899	2883	605.123	104			428.935	29		616.899	2140	605.123	34		616.899	2049	605.123	33
841.253	298		429.029	21	605.139	31		616.956	2857	605.139	134			429.029	31		616.956	2129	605.139	34		616.956	2013	605.139	40
841.385	300		429.123	24	605.154	33		617.012	2865	605.154	145			429.123	29		617.012	2155	605.154	49		617.012	1955	605.154	41
841.517	280		429.217	23	605.17	40		617.069	2851	605.17	153			429.217	25		617.069	2171	605.17	40		617.069	1982	605.17	47
841.649	280		429.311	22	605.186	41		617.125	2869	605.186	218			429.311	24		617.125	2174	605.186	42		617.125	1975	605.186	42
841.781	296		429.406	32	605.201	35		617.182	2805	605.201	248			429.406	23		617.182	2208	605.201	43		617.182	1939	605.201	40
841.912	328		429.5	28	605.217	32		617.238	2797	605.217	213			429.5	18		617.238	2248	605.217	38		617.238	1928	605.217	60
842.044	324		429.594	23	605.233	25		617.295	2787	605.233	237			429.594	10		617.295	2208	605.233	33		617.295	1905	605.233	69
842.176	326		429.688	19	605.249	34		617.351	2727	605.249	235			429.688	21		617.351	2190	605.249	42		617.351	1919	605.249	57
842.308	321		429.783	22	605.264	40		617.408	2705	605.264	203			429.783	25		617.408	2204	605.264	39		617.408	1922	605.264	65
842.44	301		429.877	24	605.28	48		617.464	2732	605.28	191			429.877	22		617.464	2211	605.28	29		617.464	1900	605.28	62
842.572	304		429.971	28	605.296	58		617.521	2761	605.296	148			429.971	20		617.521	2211	605.296	58		617.521	1908	605.296	35
842.704	299		430.065	30	605.311	33		617.577	2717	605.311	164			430.065	26		617.577	2235	605.311	35		617.577	1928	605.311	40
842.836	297		430.16	23	605.327	46		617.634	2732	605.327	117			430.16	22		617.634	2185	605.327	47		617.634	1901	605.327	48
842.968	294		430.254	26	605.343	44		617.69	2709	605.343	88			430.254	18		617.69	2202	605.343	45		617.69	1944	605.343	48
843.1	319		430.348	20	605.359	45		617.747	2701	605.359	106			430.348	19		617.747	2216	605.359	29		617.747	1899	605.359	27
843.232	325		430.443	18	605.374	22		617.803	2674	605.374	103			430.443	19		617.803	2212	605.374	33		617.803	1840	605.374	32
843.364	306		430.537	20	605.39	36		617.86	2649	605.39	92			430.537	25		617.86	2226	605.39	44		617.86	1872	605.39	48
843.496	321		430.631	19	605.406	37		617.916	2654	605.406	108			430.631	26		617.916	2257	605.406	44		617.916	1863	605.406	33
843.628	314		430.726	26	605.422	29		617.973	2625	605.422	85			430.726	18		617.973	2231	605.422	43		617.973	1887	605.422	48
843.76	275		430.82	23	605.437	35		618.029	2613	605.437	93			430.82	18		618.029	2251	605.437	34		618.029	1898	605.437	43
843.892	262		430.914	26	605.453	32		618.086	2543	605.453	72			430.914	17		618.086	2243	605.453	34		618.086	1879	605.453	34
844.024	279		431.009	24	605.469	39		618.142	2538	605.469	64			431.009	23		618.142	2201	605.469	50		618.142	1847	605.469	42
844.156	303		431.103	18	605.484	29		618.199	2512	605.484	77			431.103	25		618.199	2194	605.484	39		618.199	1843	605.484	59
844.288	271		431.198	29	605.5	22		618.255	2490	605.5	76			431.198	26		618.255	2199	605.5	43		618.255	1846	605.5	39
844.421	263		431.292	34	605.516	22		618.312	2478	605.516	91			431.292	22		618.312	2191	605.516	36		618.312	1854	605.516	43
844.553	258		431.386	31	605.532	37		618.368	2421	605.532	88			431.386	38		618.368	2178	605.532	44		618.368	1821	605.532	38
844.685	293		431.481	25	605.547	30		618.425	2431	605.547	83			431.481	34		618.425	2206	605.547	38		618.425	1801	605.547	35
844.817	298		431.575	30	605.563	27		618.481	2444	605.563	86			431.575	28		618.481	2216	605.563	42		618.481	1797	605.563	44
844.949	301		431.67	39	605.579	27		618.538	2451	605.579	68			431.67	20		618.538	2186	605.579	37		618.538	1728	605.579	32
845.081	311		431.764	39	605.595	28		618.595	2434	605.595	58			431.764	23		618.595	2143	605.595	40		618.595	1700	605.595	45
845.213	315		431.859	33	605.61	33		618.651	2511	605.61	67			431.859	21		618.651	2173	605.61	32		618.651	1664	605.61	39
845.346	332		431.953	33	605.626	37		618.708	2559	605.626	93			431.953	16		618.708	2148	605.626	61		618.708	1661	605.626	23
845.478	327		432.048	17	605.642	35		618.764	2557	605.642	67			432.048	25		618.764	2113	605.642	44		618.764	1677	605.642	39
845.61	347		432.142	31	605.657	48		618.821	2535	605.657	70			432.142	18		618.821	2138	605.657	19		618.821	1688	605.657	30
845.742	348		432.237	27	605.673	30		618.877	2515	605.673	79			432.237	17		618.877	2113	605.673	46		618.877	1683	605.673	34
845.874	369		432.331	38	605.689	38		618.934	2506	605.689	83			432.331	16		618.934	2099	605.689	41		618.934	1709	605.689	37
846.007	382		432.426	32	605.705	37		618.99	2524	605.705	58			432.426	19		618.99	2098	605.705	50		618.99	1718	605.705	30
846.139	396		432.52	40	605.72	40		619.047	2466	605.72	67			432.52	27		619.047	2101	605.72	35		619.047	1725	605.72	29
846.271	419		432.615	32	605.736	36		619.104	2523	605.736	63			432.615	18		619.104	2099	605.736	37		619.104	1720	605.736	31
846.403	417		432.709	35	605.752	42		619.16	2486	605.752	88			432.709	20		619.16	2122	605.752	39		619.16	1729	605.752	34
846.536	432		432.804	28	605.768	37		619.217	2418	605.768	78			432.804	21		619.217	2113	605.768	58		619.217	1746	605.768	31
846.668	408		432.899	27	605.783	26		619.273	2426	605.783	54			432.899	25		619.273	2142	605.783	25		619.273	1717	605.783	38
846.8	402		432.993	36	605.799	22		619.33	2373	605.799	65			432.993	19		619.33	2149	605.799	35		619.33	1692	605.799	36
846.933	381		433.088	25	605.815	36		619.386	2379	605.815	66			433.088	20		619.386	2129	605.815	25		619.386	1689	605.815	46
847.065	382		433.182	32	605.83	32		619.443	2367	605.83	73			433.182	22		619.443	2165	605.83	42		619.443	1658	605.83	36
847.197	371		433.277	21	605.846	51		619.5	2353	605.846	58			433.277	33		619.5	2145	605.846	51		619.5	1641	605.846	33
847.329	371		433.372	33	605.862	34		619.556	2370	605.862	72			433.372	30		619.556	2175	605.862	21		619.556	1627	605.862	34
847.462	373		433.466	29	605.878	25		619.613	2388	605.878	63			433.466	23		619.613	2186	605.878	34		619.613	1639	605.878	24
847.594	372		433.561	28	605.893	27		619.669	2372	605.893	66			433.561	24		619.669	2217	605.893	41		619.669	1631	605.893	38
847.727	348		433.656	31	605.909	32		619.726	2380	605.909	67			433.656	16		619.726	2220	605.909	44		619.726	1651	605.909	47
847.859	352		433.75	28	605.925	24		619.782	2370	605.925	67			433.75	16		619.782	2261	605.925	31		619.782	1680	605.925	52
847.991	359		433.845	28	605.941	34		619.839	2421	605.941	62			433.845	16		619.839	2210	605.941	37		619.839	1666	605.941	39
848.124	328		433.94	29	605.956	33		619.896	2377	605.956	70			433.94	18		619.896	2211	605.956	53		619.896	1688	605.956	39
848.256	312		434.034	27	605.972	35		619.952	2355	605.972	103			434.034	23		619.952	2207	605.972	43		619.952	1701	605.972	29
848.388	307		434.129	25	605.988	35		620.009	2357	605.988	86			434.129	19		620.009	2220	605.988	44		620.009	1683	605.988	39
848.521	336		434.224	29	606.004	28		620.066	2322	606.004	89			434.224	20		620.066	2281	606.004	24		620.066	1709	606.004	29
848.653	323		434.319	23	606.019	28		620.122	2306	606.019	91			434.319	26		620.122	2222	606.019	44		620.122	1701	606.019	46
848.786	319		434.413	21	606.035	26		620.179	2288	606.035	132			434.413	23		620.179	2243	606.035	47		620.179	1701	606.035	28
848.918	302		434.508	24	606.051	37		620.235	2273	606.051	139			434.508	19		620.235	2240	606.051	46		620.235	1703	606.051	37
849.051	309		434.603	24	606.066	32		620.292	2215	606.066	136			434.603	19		620.292	2228	606.066	56		620.292	1717	606.066	41
849.183	313		434.698	15	606.082	32		620.349	2239	606.082	201			434.698	22		620.349	2219	606.082	41		620.349	1697	606.082	38
849.316	315		434.792	20	606.098	32		620.405	2243	606.098	245			434.792	21		620.405	2206	606.098	44		620.405	1703	606.098	37
849.448	334		434.887	20	606.114	33		620.462	2241	606.114	262			434.887	18		620.462	2209	606.114	54		620.462	1653	606.114	54
849.581	350		434.982	24	606.129	42		620.518	2229	606.129	223			434.982	23		620.518	2200	606.129	44		620.518	1703	606.129	37
849.713	341		435.077	29	606.145	36		620.575	2218	606.145	154			435.077	19		620.575	2145	606.145	47		620.575	1716	606.145	39
849.846	362		435.172	27	606.161	37		620.632	2215	606.161	155			435.172	18		620.632	2206	606.161	35		620.632	1754	606.161	51
849.978	346		435.267	35	606.177	42		620.688	2234	606.177	122			435.267	24		620.688	2175	606.177	35		620.688	1783	606.177	43
850.111	322		435.361	29	606.192	32		620.745	2230	606.192	133			435.361	21		620.745	2156	606.192	53		620.745	1771	606.192	45
850.243	313		435.456	34	606.208	31		620.802	2244	606.208	185			435.456	16		620.802	2131	606.208	44		620.802	1827	606.208	36
850.376	310		435.551	32	606.224	36		620.858	2239	606.224	155			435.551	18		620.858	2150	606.224	55		620.858	1800	606.224	55
850.508	290		435.646	34	606.24	34		620.915	2193	606.24	197			435.646	17		620.915	2112	606.24	31		620.915	1842	606.24	44
850.641	276		435.741	29	606.255	62		620.972	2160	606.255	136			435.741	15		620.972	2060	606.255	65		620.972	1829	606.255	38
850.774	290		435.836	32	606.271	49		621.028	2131	606.271	141			435.836	19		621.028	2073	606.271	52		621.028	1860	606.271	29
850.906	264		435.931	38	606.287	27		621.085	2159	606.287	130			435.931	13		621.085	2078	606.287	54		621.085	1856	606.287	50
851.039	263		436.026	32	606.302	33		621.142	2113	606.302	128			436.026	25		621.142	2065	606.302	54		621.142	1865	606.302	42
851.172	291		436.121	39	606.318	39		621.198	2119	606.318	103			436.121	21		621.198	2046	606.318	39		621.198	1841	606.318	60
851.304	301		436.216	39	606.334	24		621.255	2082	606.334	116			436.216	19		621.255	2043	606.334	40		621.255	1795	606.334	53
851.437	299		436.311	32	606.35	45		621.312	2036	606.35	73			436.311	20		621.312	2028	606.35	20		621.312	1815	606.35	39
851.569	314		436.406	37	606.365	33		621.368	1989	606.365	135			436.406	32		621.368	1954	606.365	32		621.368	1798	606.365	37
851.702	331		436.501	30	606.381	30		621.425	1957	606.381	118			436.501	24		621.425	1978	606.381	50		621.425	1742	606.381	44
851.835	329		436.596	25	606.397	27		621.482	1977	606.397	93			436.596	30		621.482	1957	606.397	28		621.482	1778	606.397	49
851.968	310		436.691	35	606.413	33		621.538	1907	606.413	94			436.691	32		621.538	1916	606.413	41		621.538	1753	606.413	29
852.1	328		436.786	26	606.428	37		621.595	1937	606.428	100			436.786	19		621.595	1925	606.428	43		621.595	1763	606.428	34
852.233	346		436.881	30	606.444	34		621.652	1961	606.444	110			436.881	21		621.652	1926	606.444	33		621.652	1716	606.444	43
852.366	344		436.976	22	606.46	39		621.708	1935	606.46	64			436.976	26		621.708	1903	606.46	36		621.708	1731	606.46	32
852.498	357		437.071	18	606.476	49		621.765	1955	606.476	95			437.071	20		621.765	1901	606.476	38		621.765	1686	606.476	27
852.631	383		437.166	22	606.491	32		621.822	1918	606.491	76			437.166	14		621.822	1853	606.491	29		621.822	1694	606.491	43
852.764	377		437.261	26	606.507	33		621.878	1942	606.507	64			437.261	22		621.878	1912	606.507	39		621.878	1694	606.507	42
852.897	366		437.356	22	606.523	24		621.935	1901	606.523	73			437.356	23		621.935	1886	606.523	46		621.935	1649	606.523	36
853.029	382		437.451	26	606.539	24		621.992	1902	606.539	73			437.451	17		621.992	1898	606.539	39		621.992	1659	606.539	39
853.162	356		437.546	28	606.554	30		622.048	1876	606.554	71			437.546	19		622.048	1837	606.554	37		622.048	1640	606.554	32
853.295	368		437.641	22	606.57	33		622.105	1827	606.57	64			437.641	19		622.105	1857	606.57	40		622.105	1650	606.57	40
853.428	352		437.736	26	606.586	31		622.162	1875	606.586	51			437.736	25		622.162	1836	606.586	36		622.162	1634	606.586	37
853.561	353		437.831	22	606.602	25		622.219	1866	606.602	84			437.831	19		622.219	1820	606.602	33		622.219	1675	606.602	30
853.693	352		437.927	20	606.617	37		622.275	1882	606.617	84			437.927	24		622.275	1837	606.617	33		622.275	1689	606.617	39
853.826	361		438.022	28	606.633	30		622.332	1889	606.633	56			438.022	27		622.332	1877	606.633	43		622.332	1675	606.633	38
853.959	385		438.117	29	606.649	40		622.389	1929	606.649	83			438.117	28		622.389	1803	606.649	41		622.389	1637	606.649	28
854.092	387		438.212	34	606.664	33		622.445	1926	606.664	72			438.212	16		622.445	1847	606.664	32		622.445	1613	606.664	37
854.225	416		438.307	28	606.68	21		622.502	1944	606.68	71			438.307	20		622.502	1827	606.68	30		622.502	1581	606.68	34
854.358	433		438.402	29	606.696	26		622.559	1963	606.696	58			438.402	19		622.559	1837	606.696	36		622.559	1535	606.696	37
854.491	455		438.498	27	606.712	41		622.616	1968	606.712	75			438.498	17		622.616	1790	606.712	51		622.616	1565	606.712	44
854.624	436		438.593	31	606.727	32		622.672	1990	606.727	69			438.593	22		622.672	1823	606.727	31		622.672	1539	606.727	48
854.756	433		438.688	35	606.743	28		622.729	1961	606.743	110			438.688	17		622.729	1816	606.743	36		622.729	1522	606.743	29
854.889	480		438.783	29	606.759	22		622.786	1984	606.759	67			438.783	15		622.786	1820	606.759	52		622.786	1476	606.759	34
855.022	546		438.878	35	606.775	32		622.842	1994	606.775	63			438.878	21		622.842	1809	606.775	44		622.842	1500	606.775	33
855.155	550		438.974	32	606.79	38		622.899	1953	606.79	68			438.974	18		622.899	1837	606.79	34		622.899	1496	606.79	41
855.288	560		439.069	27	606.806	29		622.956	1960	606.806	76			439.069	22		622.956	1830	606.806	33		622.956	1501	606.806	41
855.421	581		439.164	35	606.822	33		623.013	1945	606.822	64			439.164	18		623.013	1847	606.822	29		623.013	1482	606.822	32
855.554	603		439.26	32	606.838	39		623.069	1926	606.838	50			439.26	27		623.069	1811	606.838	32		623.069	1480	606.838	37
855.687	618		439.355	29	606.853	32		623.126	1943	606.853	62			439.355	18		623.126	1797	606.853	38		623.126	1421	606.853	44
855.82	668		439.45	36	606.869	30		623.183	1940	606.869	69			439.45	17		623.183	1799	606.869	19		623.183	1448	606.869	31
855.953	669		439.545	30	606.885	32		623.24	1942	606.885	65			439.545	12		623.24	1802	606.885	33		623.24	1427	606.885	37
856.086	720		439.641	24	606.901	43		623.296	1922	606.901	55			439.641	18		623.296	1781	606.901	38		623.296	1452	606.901	50
856.219	767		439.736	30	606.916	40		623.353	1923	606.916	85			439.736	15		623.353	1790	606.916	32		623.353	1475	606.916	47
856.352	793		439.831	34	606.932	33		623.41	1942	606.932	66			439.831	21		623.41	1778	606.932	44		623.41	1493	606.932	36
856.485	801		439.927	34	606.948	27		623.467	1893	606.948	64			439.927	19		623.467	1745	606.948	46		623.467	1485	606.948	24
856.618	772		440.022	43	606.964	40		623.524	1886	606.964	57			440.022	24		623.524	1764	606.964	41		623.524	1508	606.964	31
856.751	796		440.118	37	606.979	28		623.58	1904	606.979	76			440.118	10		623.58	1743	606.979	34		623.58	1488	606.979	37
856.884	773		440.213	31	606.995	42		623.637	1862	606.995	87			440.213	10		623.637	1781	606.995	41		623.637	1489	606.995	34
857.017	741		440.308	25	607.011	46		623.694	1906	607.011	71			440.308	21		623.694	1698	607.011	43		623.694	1481	607.011	43
857.151	746		440.404	30	607.027	35		623.751	1910	607.027	88			440.404	11		623.751	1719	607.027	36		623.751	1493	607.027	38
857.284	716		440.499	36	607.042	45		623.807	1950	607.042	101			440.499	12		623.807	1703	607.042	45		623.807	1504	607.042	30
857.417	683		440.595	32	607.058	36		623.864	1937	607.058	97			440.595	9		623.864	1673	607.058	43		623.864	1443	607.058	35
857.55	682		440.69	37	607.074	26		623.921	1941	607.074	84			440.69	13		623.921	1732	607.074	40		623.921	1463	607.074	46
857.683	656		440.785	30	607.09	37		623.978	1933	607.09	114			440.785	14		623.978	1734	607.09	39		623.978	1469	607.09	32
857.816	639		440.881	33	607.105	40		624.035	1941	607.105	128			440.881	18		624.035	1763	607.105	46		624.035	1443	607.105	33
857.949	608		440.976	30	607.121	23		624.091	1925	607.121	141			440.976	16		624.091	1792	607.121	44		624.091	1477	607.121	48
858.083	549		441.072	28	607.137	29		624.148	1970	607.137	115			441.072	19		624.148	1775	607.137	51		624.148	1418	607.137	52
858.216	508		441.167	20	607.153	38		624.205	1973	607.153	138			441.167	19		624.205	1801	607.153	35		624.205	1430	607.153	30
858.349	477		441.263	24	607.168	36		624.262	1944	607.168	165			441.263	21		624.262	1795	607.168	31		624.262	1426	607.168	33
858.482	449		441.358	22	607.184	31		624.319	2004	607.184	149			441.358	28		624.319	1811	607.184	25		624.319	1431	607.184	43
858.615	434		441.454	13	607.2	56		624.375	1972	607.2	196			441.454	21		624.375	1749	607.2	41		624.375	1478	607.2	53
858.749	413		441.549	16	607.216	39		624.432	2014	607.216	160			441.549	14		624.432	1772	607.216	32		624.432	1478	607.216	48
858.882	406		441.645	24	607.231	43		624.489	2082	607.231	133			441.645	23		624.489	1770	607.231	35		624.489	1504	607.231	46
859.015	407		441.74	35	607.247	30		624.546	2091	607.247	153			441.74	16		624.546	1750	607.247	43		624.546	1558	607.247	49
859.148	400		441.836	28	607.263	43		624.603	2125	607.263	133			441.836	20		624.603	1762	607.263	59		624.603	1529	607.263	51
859.281	406		441.932	18	607.279	38		624.659	2164	607.279	129			441.932	19		624.659	1738	607.279	48		624.659	1586	607.279	37
859.415	391		442.027	27	607.294	30		624.716	2159	607.294	138			442.027	14		624.716	1773	607.294	59		624.716	1613	607.294	42
859.548	374		442.123	27	607.31	32		624.773	2199	607.31	148			442.123	13		624.773	1731	607.31	47		624.773	1621	607.31	48
859.681	379		442.218	22	607.326	37		624.83	2189	607.326	106			442.218	15		624.83	1744	607.326	38		624.83	1637	607.326	57
859.815	358		442.314	19	607.342	44		624.887	2180	607.342	105			442.314	23		624.887	1700	607.342	44		624.887	1606	607.342	49
859.948	373		442.41	28	607.357	48		624.944	2197	607.357	117			442.41	16		624.944	1744	607.357	39		624.944	1587	607.357	35
860.081	365		442.505	29	607.373	41		625	2209	607.373	104			442.505	21		625	1732	607.373	63		625	1630	607.373	23
860.215	369		442.601	33	607.389	44		625.057	2203	607.389	137			442.601	23		625.057	1703	607.389	50		625.057	1612	607.389	32
860.348	352		442.697	29	607.405	38		625.114	2181	607.405	108			442.697	23		625.114	1708	607.405	44		625.114	1604	607.405	37
860.481	369		442.792	28	607.42	36		625.171	2184	607.42	104			442.792	23		625.171	1689	607.42	44		625.171	1597	607.42	37
860.615	377		442.888	32	607.436	32		625.228	2182	607.436	63			442.888	25		625.228	1721	607.436	42		625.228	1581	607.436	25
860.748	397		442.984	28	607.452	35		625.285	2208	607.452	78			442.984	17		625.285	1691	607.452	30		625.285	1540	607.452	46
860.881	378		443.079	29	607.468	41		625.341	2188	607.468	88			443.079	13		625.341	1697	607.468	25		625.341	1556	607.468	35
861.015	376		443.175	29	607.483	22		625.398	2154	607.483	61			443.175	17		625.398	1680	607.483	31		625.398	1540	607.483	32
861.148	353		443.271	28	607.499	32		625.455	2161	607.499	91			443.271	40		625.455	1685	607.499	44		625.455	1570	607.499	39
861.282	367		443.366	28	607.515	24		625.512	2148	607.515	76			443.366	30		625.512	1696	607.515	62		625.512	1580	607.515	31
861.415	346		443.462	24	607.531	23		625.569	2160	607.531	104			443.462	36		625.569	1635	607.531	46		625.569	1549	607.531	41
861.548	344		443.558	29	607.546	38		625.626	2202	607.546	78			443.558	23		625.626	1678	607.546	30		625.626	1512	607.546	47
861.682	329		443.654	29	607.562	30		625.683	2187	607.562	69			443.654	24		625.683	1691	607.562	43		625.683	1533	607.562	41
861.815	358		443.749	32	607.578	24		625.739	2224	607.578	87			443.749	24		625.739	1696	607.578	27		625.739	1554	607.578	36
861.949	361		443.845	30	607.594	30		625.796	2230	607.594	63			443.845	21		625.796	1731	607.594	34		625.796	1575	607.594	32
862.082	374		443.941	28	607.609	25		625.853	2210	607.609	78			443.941	21		625.853	1734	607.609	31		625.853	1593	607.609	38
862.216	367		444.037	25	607.625	30		625.91	2247	607.625	72			444.037	22		625.91	1700	607.625	47		625.91	1603	607.625	73
862.349	351		444.133	26	607.641	35		625.967	2246	607.641	88			444.133	16		625.967	1707	607.641	41		625.967	1593	607.641	49
862.483	367		444.228	28	607.657	36		626.024	2203	607.657	88			444.228	19		626.024	1704	607.657	43		626.024	1619	607.657	40
862.616	375		444.324	25	607.672	31		626.081	2234	607.672	92			444.324	21		626.081	1701	607.672	41		626.081	1656	607.672	49
862.75	340		444.42	23	607.688	28		626.138	2221	607.688	71			444.42	24		626.138	1679	607.688	43		626.138	1683	607.688	40
862.883	355		444.516	26	607.704	24		626.194	2290	607.704	69			444.516	27		626.194	1715	607.704	36		626.194	1722	607.704	33
863.017	364		444.612	30	607.72	27		626.251	2299	607.72	80			444.612	22		626.251	1715	607.72	41		626.251	1741	607.72	32
863.151	372		444.708	36	607.735	30		626.308	2351	607.735	63			444.708	22		626.308	1691	607.735	29		626.308	1773	607.735	44
863.284	369		444.804	40	607.751	37		626.365	2405	607.751	70			444.804	26		626.365	1706	607.751	44		626.365	1801	607.751	35
863.418	373		444.899	39	607.767	36		626.422	2477	607.767	80			444.899	28		626.422	1732	607.767	38		626.422	1834	607.767	34
863.551	345		444.995	47	607.783	34		626.479	2501	607.783	77			444.995	19		626.479	1747	607.783	32		626.479	1872	607.783	34
863.685	363		445.091	44	607.798	23		626.536	2579	607.798	68			445.091	21		626.536	1763	607.798	32		626.536	1903	607.798	33
863.818	349		445.187	35	607.814	25		626.593	2646	607.814	95			445.187	24		626.593	1783	607.814	29		626.593	1963	607.814	45
863.952	351		445.283	45	607.83	23		626.65	2718	607.83	81			445.283	24		626.65	1803	607.83	32		626.65	1986	607.83	50
864.086	306		445.379	31	607.846	37		626.707	2752	607.846	100			445.379	24		626.707	1786	607.846	42		626.707	2037	607.846	41
864.219	304		445.475	38	607.861	37		626.763	2785	607.861	80			445.475	22		626.763	1765	607.861	37		626.763	2013	607.861	35
864.353	310		445.571	31	607.877	30		626.82	2828	607.877	101			445.571	29		626.82	1733	607.877	35		626.82	2060	607.877	40
864.487	273		445.667	38	607.893	27		626.877	2837	607.893	55			445.667	24		626.877	1768	607.893	33		626.877	2029	607.893	52
864.62	266		445.763	35	607.909	27		626.934	2834	607.909	78			445.763	28		626.934	1756	607.909	30		626.934	2056	607.909	42
864.754	283		445.859	24	607.924	30		626.991	2768	607.924	66			445.859	22		626.991	1815	607.924	29		626.991	2081	607.924	50
864.888	287		445.955	24	607.94	29		627.048	2787	607.94	58			445.955	23		627.048	1770	607.94	25		627.048	2070	607.94	34
865.021	280		446.051	28	607.956	29		627.105	2769	607.956	73			446.051	20		627.105	1779	607.956	38		627.105	2029	607.956	36
865.155	276		446.147	39	607.972	25		627.162	2763	607.972	67			446.147	24		627.162	1793	607.972	20		627.162	2018	607.972	44
865.289	270		446.243	42	607.987	28		627.219	2709	607.987	83			446.243	29		627.219	1800	607.987	29		627.219	1999	607.987	42
865.423	270		446.339	39	608.003	28		627.276	2644	608.003	61			446.339	14		627.276	1803	608.003	50		627.276	2000	608.003	35
865.556	288		446.435	39	608.019	34		627.333	2557	608.019	77			446.435	23		627.333	1792	608.019	35		627.333	2000	608.019	31
865.69	298		446.531	30	608.035	30		627.39	2537	608.035	134			446.531	19		627.39	1803	608.035	45		627.39	2016	608.035	39
865.824	311		446.627	30	608.051	41		627.447	2493	608.051	109			446.627	18		627.447	1783	608.051	29		627.447	1970	608.051	39
865.958	309		446.723	23	608.066	29		627.504	2467	608.066	100			446.723	22		627.504	1768	608.066	30		627.504	2015	608.066	33
866.091	311		446.819	20	608.082	20		627.561	2448	608.082	68			446.819	20		627.561	1773	608.082	30		627.561	2009	608.082	40
866.225	312		446.916	23	608.098	22		627.617	2478	608.098	99			446.916	23		627.617	1789	608.098	35		627.617	2035	608.098	46
866.359	301		447.012	34	608.114	29		627.674	2466	608.114	119			447.012	23		627.674	1783	608.114	40		627.674	2054	608.114	41
866.493	308		447.108	28	608.129	42		627.731	2512	608.129	112			447.108	24		627.731	1725	608.129	24		627.731	2064	608.129	38
866.627	294		447.204	36	608.145	46		627.788	2494	608.145	117			447.204	16		627.788	1735	608.145	29		627.788	2077	608.145	43
866.761	297		447.3	36	608.161	44		627.845	2487	608.161	143			447.3	15		627.845	1719	608.161	50		627.845	2070	608.161	38
866.894	301		447.396	31	608.177	34		627.902	2449	608.177	115			447.396	20		627.902	1731	608.177	35		627.902	2092	608.177	41
867.028	312		447.492	32	608.192	35		627.959	2455	608.192	123			447.492	23		627.959	1744	608.192	44		627.959	2064	608.192	48
867.162	322		447.589	35	608.208	33		628.016	2393	608.208	108			447.589	29		628.016	1775	608.208	47		628.016	2000	608.208	49
867.296	313		447.685	33	608.224	26		628.073	2403	608.224	153			447.685	25		628.073	1824	608.224	50		628.073	2009	608.224	36
867.43	329		447.781	26	608.24	32		628.13	2349	608.24	121			447.781	25		628.13	1813	608.24	44		628.13	1978	608.24	47
867.564	319		447.877	16	608.255	29		628.187	2352	608.255	132			447.877	17		628.187	1794	608.255	50		628.187	1978	608.255	45
867.698	336		447.973	25	608.271	35		628.244	2313	608.271	149			447.973	20		628.244	1831	608.271	42		628.244	1943	608.271	58
867.832	311		448.07	19	608.287	39		628.301	2388	608.287	128			448.07	19		628.301	1847	608.287	46		628.301	1950	608.287	81
867.966	318		448.166	24	608.303	25		628.358	2366	608.303	124			448.166	19		628.358	1846	608.303	45		628.358	1903	608.303	77
868.1	333		448.262	20	608.318	41		628.415	2440	608.318	142			448.262	23		628.415	1889	608.318	41		628.415	1911	608.318	75
868.233	329		448.358	35	608.334	35		628.472	2424	608.334	87			448.358	25		628.472	1904	608.334	51		628.472	1884	608.334	94
868.367	346		448.455	26	608.35	26		628.529	2495	608.35	111			448.455	21		628.529	1912	608.35	39		628.529	1829	608.35	53
868.501	352		448.551	18	608.366	35		628.586	2470	608.366	96			448.551	29		628.586	1904	608.366	53		628.586	1846	608.366	48
868.635	351		448.647	33	608.382	38		628.643	2503	608.382	113			448.647	22		628.643	1908	608.382	48		628.643	1818	608.382	47
868.769	346		448.744	23	608.397	26		628.7	2480	608.397	129			448.744	27		628.7	1910	608.397	37		628.7	1777	608.397	52
868.903	363		448.84	28	608.413	29		628.757	2448	608.413	106			448.84	17		628.757	1936	608.413	35		628.757	1764	608.413	48
869.037	389		448.936	21	608.429	29		628.814	2445	608.429	80			448.936	18		628.814	1925	608.429	42		628.814	1753	608.429	38
869.171	374		449.033	26	608.445	26		628.871	2420	608.445	81			449.033	26		628.871	1961	608.445	42		628.871	1732	608.445	50
869.305	392		449.129	33	608.46	34		628.928	2431	608.46	71			449.129	10		628.928	2014	608.46	48		628.928	1677	608.46	47
869.44	370		449.225	38	608.476	28		628.985	2379	608.476	88			449.225	13		628.985	1960	608.476	47		628.985	1704	608.476	43
869.574	359		449.322	34	608.492	37		629.042	2364	608.492	73			449.322	12		629.042	1977	608.492	47		629.042	1706	608.492	41
869.708	350		449.418	24	608.508	24		629.099	2357	608.508	64			449.418	22		629.099	1966	608.508	43		629.099	1701	608.508	23
869.842	341		449.514	28	608.523	32		629.156	2348	608.523	72			449.514	24		629.156	1970	608.523	40		629.156	1727	608.523	42
869.976	356		449.611	26	608.539	37		629.213	2352	608.539	98			449.611	23		629.213	1959	608.539	26		629.213	1692	608.539	38
870.11	355		449.707	29	608.555	35		629.27	2331	608.555	98			449.707	23		629.27	1975	608.555	27		629.27	1694	608.555	36
870.244	342		449.804	28	608.571	30		629.327	2326	608.571	54			449.804	26		629.327	1933	608.571	40		629.327	1634	608.571	47
870.378	353		449.9	35	608.586	39		629.384	2279	608.586	52			449.9	26		629.384	1981	608.586	40		629.384	1629	608.586	36
870.512	327		449.996	24	608.602	30		629.441	2302	608.602	60			449.996	26		629.441	2003	608.602	50		629.441	1621	608.602	34
870.646	303		450.093	23	608.618	33		629.498	2315	608.618	81			450.093	28		629.498	1996	608.618	46		629.498	1618	608.618	51
870.781	283		450.189	23	608.634	37		629.555	2302	608.634	89			450.189	24		629.555	1997	608.634	29		629.555	1581	608.634	44
870.915	258		450.286	15	608.65	43		629.612	2326	608.65	85			450.286	26		629.612	1985	608.65	32		629.612	1690	608.65	45
871.049	287		450.382	18	608.665	37		629.669	2316	608.665	84			450.382	21		629.669	2004	608.665	42		629.669	1671	608.665	43
871.183	284		450.479	22	608.681	22		629.727	2347	608.681	64			450.479	23		629.727	2011	608.681	36		629.727	1655	608.681	52
871.317	290		450.575	21	608.697	28		629.784	2378	608.697	70			450.575	20		629.784	2024	608.697	32		629.784	1655	608.697	42
871.451	280		450.672	25	608.713	28		629.841	2364	608.713	75			450.672	19		629.841	1982	608.713	44		629.841	1649	608.713	35
871.586	268		450.768	34	608.728	27		629.898	2346	608.728	62			450.768	17		629.898	1990	608.728	28		629.898	1634	608.728	38
871.72	279		450.865	29	608.744	39		629.955	2305	608.744	63			450.865	22		629.955	2006	608.744	33		629.955	1664	608.744	38
871.854	325		450.961	30	608.76	37		630.012	2307	608.76	58			450.961	17		630.012	2001	608.76	33		630.012	1644	608.76	41
871.988	338		451.058	31	608.776	31		630.069	2284	608.776	82			451.058	21		630.069	2016	608.776	46		630.069	1647	608.776	33
872.123	329		451.155	33	608.791	23		630.126	2257	608.791	84			451.155	22		630.126	1990	608.791	33		630.126	1665	608.791	34
872.257	325		451.251	31	608.807	41		630.183	2265	608.807	75			451.251	20		630.183	2054	608.807	49		630.183	1640	608.807	40
872.391	334		451.348	27	608.823	34		630.24	2232	608.823	107			451.348	25		630.24	2017	608.823	48		630.24	1634	608.823	41
872.525	324		451.444	29	608.839	21		630.297	2251	608.839	96			451.444	34		630.297	2044	608.839	42		630.297	1610	608.839	34
872.66	322		451.541	36	608.855	25		630.354	2212	608.855	72			451.541	26		630.354	2048	608.855	30		630.354	1606	608.855	39
872.794	314		451.637	27	608.87	35		630.411	2229	608.87	71			451.637	26		630.411	2036	608.87	34		630.411	1572	608.87	28
872.928	301		451.734	29	608.886	38		630.468	2215	608.886	80			451.734	30		630.468	2050	608.886	45		630.468	1594	608.886	31
873.063	279		451.831	26	608.902	24		630.525	2233	608.902	64			451.831	24		630.525	2010	608.902	45		630.525	1588	608.902	44
873.197	271		451.927	25	608.918	27		630.583	2241	608.918	66			451.927	21		630.583	2022	608.918	42		630.583	1578	608.918	39
873.331	282		452.024	27	608.933	34		630.64	2255	608.933	66			452.024	30		630.64	2029	608.933	48		630.64	1584	608.933	39
873.466	296		452.121	19	608.949	42		630.697	2297	608.949	59			452.121	19		630.697	2012	608.949	31		630.697	1598	608.949	37
873.6	290		452.217	30	608.965	19		630.754	2293	608.965	88			452.217	23		630.754	2021	608.965	32		630.754	1603	608.965	39
873.734	302		452.314	25	608.981	36		630.811	2246	608.981	67			452.314	16		630.811	2042	608.981	30		630.811	1629	608.981	29
873.869	295		452.411	33	608.996	39		630.868	2262	608.996	75			452.411	22		630.868	2073	608.996	37		630.868	1582	608.996	42
874.003	286		452.507	23	609.012	28		630.925	2234	609.012	88			452.507	14		630.925	2018	609.012	24		630.925	1592	609.012	55
874.138	291		452.604	35	609.028	26		630.982	2255	609.028	92			452.604	15		630.982	2036	609.028	50		630.982	1604	609.028	24
874.272	304		452.701	28	609.044	30		631.039	2202	609.044	84			452.701	19		631.039	2030	609.044	47		631.039	1598	609.044	53
874.406	282		452.798	33	609.06	29		631.096	2195	609.06	84			452.798	20		631.096	2041	609.06	37		631.096	1646	609.06	41
874.541	294		452.894	33	609.075	29		631.154	2173	609.075	106			452.894	20		631.154	2001	609.075	45		631.154	1642	609.075	43
874.675	317		452.991	34	609.091	28		631.211	2178	609.091	99			452.991	21		631.211	2059	609.091	35		631.211	1636	609.091	33
874.81	306		453.088	33	609.107	40		631.268	2158	609.107	105			453.088	16		631.268	2042	609.107	31		631.268	1629	609.107	45
874.944	304		453.185	23	609.123	35		631.325	2165	609.123	123			453.185	19		631.325	2055	609.123	32		631.325	1619	609.123	56
875.079	289		453.282	27	609.138	25		631.382	2138	609.138	118			453.282	23		631.382	2028	609.138	29		631.382	1635	609.138	38
875.213	258		453.378	23	609.154	32		631.439	2130	609.154	100			453.378	16		631.439	2015	609.154	39		631.439	1609	609.154	46
875.348	287		453.475	27	609.17	30		631.496	2116	609.17	118			453.475	11		631.496	1982	609.17	39		631.496	1620	609.17	55
875.482	288		453.572	32	609.186	46		631.553	2109	609.186	119			453.572	16		631.553	1971	609.186	41		631.553	1624	609.186	58
875.617	293		453.669	37	609.201	33		631.611	2099	609.201	239			453.669	20		631.611	1969	609.201	36		631.611	1630	609.201	37
875.751	301		453.766	27	609.217	28		631.668	2087	609.217	382			453.766	23		631.668	1947	609.217	32		631.668	1643	609.217	60
875.886	321		453.862	26	609.233	31		631.725	2117	609.233	489			453.862	23		631.725	1947	609.233	49		631.725	1662	609.233	76
876.02	305		453.959	34	609.249	40		631.782	2113	609.249	362			453.959	19		631.782	1947	609.249	40		631.782	1673	609.249	80
876.155	313		454.056	31	609.265	41		631.839	2134	609.265	304			454.056	25		631.839	1967	609.265	30		631.839	1639	609.265	71
876.29	289		454.153	25	609.28	34		631.896	2139	609.28	304			454.153	19		631.896	1989	609.28	30		631.896	1689	609.28	93
876.424	280		454.25	23	609.296	35		631.953	2108	609.296	207			454.25	18		631.953	1955	609.296	51		631.953	1650	609.296	67
876.559	293		454.347	24	609.312	23		632.011	2120	609.312	119			454.347	25		632.011	1944	609.312	37		632.011	1687	609.312	63
876.693	287		454.444	27	609.328	31		632.068	2146	609.328	126			454.444	20		632.068	1955	609.328	34		632.068	1667	609.328	70
876.828	289		454.541	22	609.343	26		632.125	2141	609.343	121			454.541	21		632.125	2012	609.343	39		632.125	1634	609.343	69
876.963	291		454.638	34	609.359	32		632.182	2140	609.359	122			454.638	18		632.182	1962	609.359	47		632.182	1643	609.359	39
877.097	293		454.735	34	609.375	24		632.239	2086	609.375	157			454.735	23		632.239	2010	609.375	50		632.239	1637	609.375	47
877.232	293		454.832	30	609.391	34		632.296	2057	609.391	83			454.832	21		632.296	1940	609.391	39		632.296	1617	609.391	42
877.366	304		454.929	30	609.407	28		632.354	2057	609.407	99			454.929	19		632.354	1943	609.407	39		632.354	1583	609.407	36
877.501	321		455.026	29	609.422	23		632.411	2062	609.422	84			455.026	23		632.411	1973	609.422	22		632.411	1593	609.422	47
877.636	314		455.123	25	609.438	28		632.468	2068	609.438	88			455.123	22		632.468	1946	609.438	47		632.468	1591	609.438	37
877.771	325		455.219	24	609.454	34		632.525	2042	609.454	99			455.219	21		632.525	1967	609.454	27		632.525	1583	609.454	40
877.905	343		455.317	21	609.47	35		632.582	2066	609.47	77			455.317	18		632.582	2005	609.47	63		632.582	1604	609.47	42
878.04	365		455.414	29	609.485	36		632.639	2109	609.485	87			455.414	21		632.639	2034	609.485	36		632.639	1593	609.485	58
878.175	396		455.511	34	609.501	40		632.697	2134	609.501	82			455.511	19		632.697	2076	609.501	52		632.697	1622	609.501	44
878.309	383		455.608	30	609.517	32		632.754	2167	609.517	79			455.608	25		632.754	2099	609.517	42		632.754	1646	609.517	49
878.444	380		455.705	34	609.533	37		632.811	2155	609.533	72			455.705	21		632.811	2136	609.533	39		632.811	1667	609.533	35
878.579	369		455.802	34	609.549	36		632.868	2182	609.549	69			455.802	16		632.868	2163	609.549	26		632.868	1705	609.549	33
878.714	383		455.899	32	609.564	28		632.925	2153	609.564	74			455.899	19		632.925	2128	609.564	37		632.925	1748	609.564	52
878.848	392		455.996	32	609.58	25		632.983	2113	609.58	104			455.996	23		632.983	2150	609.58	35		632.983	1756	609.58	44
878.983	368		456.093	34	609.596	46		633.04	2127	609.596	104			456.093	22		633.04	2149	609.596	42		633.04	1805	609.596	37
879.118	356		456.19	35	609.612	31		633.097	2103	609.612	51			456.19	29		633.097	2141	609.612	33		633.097	1805	609.612	43
879.253	339		456.287	29	609.627	29		633.154	2108	609.627	106			456.287	27		633.154	2151	609.627	41		633.154	1878	609.627	33
879.388	319		456.384	35	609.643	28		633.211	2132	609.643	96			456.384	21		633.211	2134	609.643	37		633.211	1878	609.643	34
879.522	311		456.481	34	609.659	26		633.269	2115	609.659	76			456.481	29		633.269	2122	609.659	49		633.269	1941	609.659	34
879.657	323		456.579	29	609.675	30		633.326	2156	609.675	64			456.579	24		633.326	2144	609.675	39		633.326	1976	609.675	26
879.792	309		456.676	29	609.691	39		633.383	2148	609.691	73			456.676	22		633.383	2088	609.691	43		633.383	2009	609.691	32
879.927	298		456.773	29	609.706	34		633.44	2168	609.706	87			456.773	16		633.44	2091	609.706	48		633.44	2019	609.706	28
880.062	294		456.87	38	609.722	28		633.497	2205	609.722	89			456.87	30		633.497	2050	609.722	38		633.497	2098	609.722	37
880.197	287		456.967	36	609.738	27		633.555	2174	609.738	68			456.967	22		633.555	2029	609.738	39		633.555	2107	609.738	42
880.332	268		457.064	46	609.754	29		633.612	2175	609.754	88			457.064	25		633.612	1989	609.754	40		633.612	2107	609.754	37
880.466	258		457.162	30	609.77	33		633.669	2260	609.77	86			457.162	21		633.669	1987	609.77	39		633.669	2130	609.77	47
880.601	259		457.259	32	609.785	24		633.726	2227	609.785	64			457.259	24		633.726	2058	609.785	37		633.726	2139	609.785	33
880.736	254		457.356	34	609.801	40		633.784	2230	609.801	65			457.356	25		633.784	2018	609.801	37		633.784	2093	609.801	52
880.871	252		457.453	27	609.817	36		633.841	2255	609.817	70			457.453	23		633.841	2045	609.817	31		633.841	2101	609.817	37
881.006	262		457.551	37	609.833	30		633.898	2195	609.833	87			457.551	22		633.898	2059	609.833	39		633.898	2080	609.833	42
881.141	254		457.648	45	609.848	25		633.955	2226	609.848	55			457.648	27		633.955	2090	609.848	47		633.955	2088	609.848	32
881.276	255		457.745	38	609.864	29		634.012	2261	609.864	83			457.745	19		634.012	2033	609.864	37		634.012	2070	609.864	38
881.411	254		457.842	35	609.88	29		634.07	2224	609.88	62			457.842	18		634.07	2031	609.88	36		634.07	2052	609.88	45
881.546	287		457.94	32	609.896	25		634.127	2204	609.896	80			457.94	21		634.127	2042	609.896	43		634.127	2067	609.896	40
881.681	312		458.037	27	609.912	21		634.184	2231	609.912	73			458.037	16		634.184	2048	609.912	50		634.184	2037	609.912	38
881.816	299		458.134	26	609.927	28		634.241	2229	609.927	75			458.134	17		634.241	2059	609.927	39		634.241	1992	609.927	38
881.951	298		458.232	18	609.943	38		634.299	2242	609.943	68			458.232	18		634.299	2055	609.943	35		634.299	1996	609.943	45
882.086	291		458.329	29	609.959	24		634.356	2262	609.959	81			458.329	14		634.356	2079	609.959	25		634.356	1963	609.959	57
882.221	275		458.426	26	609.975	39		634.413	2261	609.975	79			458.426	19		634.413	2075	609.975	36		634.413	1952	609.975	28
882.356	280		458.524	29	609.99	39		634.471	2287	609.99	96			458.524	28		634.471	2072	609.99	43		634.471	1937	609.99	48
882.491	261		458.621	32	610.006	26		634.528	2307	610.006	57			458.621	25		634.528	2063	610.006	38		634.528	1981	610.006	36
882.626	285		458.718	26	610.022	30		634.585	2288	610.022	86			458.718	25		634.585	2025	610.022	28		634.585	1916	610.022	37
882.761	290		458.816	33	610.038	37		634.642	2282	610.038	88			458.816	34		634.642	1988	610.038	38		634.642	1973	610.038	47
882.896	276		458.913	45	610.054	51		634.7	2352	610.054	65			458.913	28		634.7	2018	610.054	35		634.7	1946	610.054	39
883.031	291		459.01	27	610.069	41		634.757	2331	610.069	84			459.01	24		634.757	1963	610.069	37		634.757	1940	610.069	30
883.166	306		459.108	33	610.085	29		634.814	2331	610.085	72			459.108	20		634.814	2006	610.085	44		634.814	1938	610.085	28
883.302	324		459.205	32	610.101	31		634.871	2375	610.101	61			459.205	23		634.871	2013	610.101	38		634.871	1921	610.101	37
883.437	318		459.303	35	610.117	31		634.929	2388	610.117	101			459.303	26		634.929	2033	610.117	32		634.929	1930	610.117	51
883.572	325		459.4	39	610.133	26		634.986	2412	610.133	120			459.4	17		634.986	1987	610.133	31		634.986	1925	610.133	51
883.707	306		459.498	45	610.148	37		635.043	2408	610.148	92			459.498	24		635.043	1977	610.148	43		635.043	1903	610.148	34
883.842	315		459.595	45	610.164	34		635.101	2473	610.164	142			459.595	20		635.101	1969	610.164	51		635.101	1934	610.164	47
883.977	365		459.693	49	610.18	25		635.158	2464	610.18	124			459.693	25		635.158	1983	610.18	41		635.158	1913	610.18	55
884.112	378		459.79	48	610.196	39		635.215	2467	610.196	145			459.79	19		635.215	1978	610.196	44		635.215	1953	610.196	58
884.248	402		459.888	50	610.211	27		635.272	2441	610.211	230			459.888	13		635.272	1980	610.211	40		635.272	1963	610.211	56
884.383	414		459.985	45	610.227	27		635.33	2496	610.227	292			459.985	23		635.33	1925	610.227	44		635.33	1951	610.227	38
884.518	418		460.083	48	610.243	29		635.387	2514	610.243	252			460.083	21		635.387	1938	610.243	43		635.387	1940	610.243	52
884.653	397		460.18	52	610.259	35		635.444	2530	610.259	172			460.18	23		635.444	1904	610.259	34		635.444	1929	610.259	52
884.788	405		460.278	57	610.275	32		635.502	2527	610.275	149			460.278	19		635.502	1915	610.275	42		635.502	1958	610.275	52
884.924	398		460.375	55	610.29	33		635.559	2549	610.29	167			460.375	25		635.559	1909	610.29	51		635.559	2005	610.29	63
885.059	384		460.473	51	610.306	29		635.616	2559	610.306	165			460.473	22		635.616	1882	610.306	38		635.616	1986	610.306	44
885.194	402		460.57	58	610.322	27		635.674	2538	610.322	116			460.57	17		635.674	1887	610.322	47		635.674	1999	610.322	46
885.329	410		460.668	58	610.338	33		635.731	2621	610.338	97			460.668	22		635.731	1869	610.338	41		635.731	2001	610.338	30
885.465	392		460.765	59	610.354	44		635.788	2642	610.354	93			460.765	27		635.788	1857	610.354	46		635.788	2023	610.354	48
885.6	401		460.863	69	610.369	48		635.846	2707	610.369	131			460.863	27		635.846	1875	610.369	31		635.846	2039	610.369	45
885.735	367		460.961	63	610.385	42		635.903	2762	610.385	117			460.961	20		635.903	1832	610.385	30		635.903	2050	610.385	52
885.871	354		461.058	54	610.401	25		635.96	2719	610.401	127			461.058	12		635.96	1828	610.401	37		635.96	2049	610.401	39
886.006	350		461.156	56	610.417	24		636.018	2701	610.417	126			461.156	16		636.018	1865	610.417	42		636.018	2054	610.417	43
886.141	342		461.254	56	610.433	25		636.075	2699	610.433	87			461.254	14		636.075	1826	610.433	38		636.075	2013	610.433	34
886.277	346		461.351	46	610.448	44		636.132	2691	610.448	91			461.351	22		636.132	1828	610.448	34		636.132	2050	610.448	37
886.412	323		461.449	38	610.464	29		636.19	2642	610.464	83			461.449	25		636.19	1832	610.464	23		636.19	2024	610.464	40
886.547	330		461.546	39	610.48	35		636.247	2649	610.48	68			461.546	21		636.247	1865	610.48	40		636.247	1969	610.48	36
886.683	351		461.644	42	610.496	30		636.304	2608	610.496	86			461.644	21		636.304	1845	610.496	40		636.304	2017	610.496	38
886.818	320		461.742	35	610.511	37		636.362	2660	610.511	87			461.742	13		636.362	1901	610.511	44		636.362	1988	610.511	42
886.953	316		461.84	22	610.527	31		636.419	2650	610.527	75			461.84	16		636.419	1902	610.527	38		636.419	2041	610.527	23
887.089	309		461.937	29	610.543	34		636.476	2666	610.543	75			461.937	13		636.476	1879	610.543	46		636.476	2033	610.543	42
887.224	296		462.035	29	610.559	25		636.534	2711	610.559	66			462.035	24		636.534	1878	610.559	52		636.534	2035	610.559	40
887.36	303		462.133	29	610.575	22		636.591	2692	610.575	78			462.133	22		636.591	1875	610.575	46		636.591	2084	610.575	42
887.495	287		462.23	33	610.59	33		636.648	2720	610.59	101			462.23	35		636.648	1869	610.59	51		636.648	2065	610.59	38
887.631	290		462.328	35	610.606	40		636.706	2722	610.606	79			462.328	31		636.706	1913	610.606	31		636.706	2117	610.606	50
887.766	279		462.426	35	610.622	39		636.763	2735	610.622	69			462.426	24		636.763	1903	610.622	34		636.763	2025	610.622	31
887.901	267		462.524	43	610.638	31		636.82	2699	610.638	65			462.524	25		636.82	1918	610.638	25		636.82	2035	610.638	48
888.037	269		462.622	37	610.654	31		636.878	2711	610.654	76			462.622	15		636.878	1935	610.654	33		636.878	2002	610.654	37
888.172	263		462.719	29	610.669	23		636.935	2657	610.669	74			462.719	19		636.935	1928	610.669	41		636.935	1976	610.669	33
888.308	258		462.817	30	610.685	36		636.993	2646	610.685	62			462.817	15		636.993	1870	610.685	26		636.993	1971	610.685	27
888.443	264		462.915	30	610.701	32		637.05	2623	610.701	77			462.915	21		637.05	1859	610.701	37		637.05	1926	610.701	38
888.579	278		463.013	32	610.717	31		637.107	2594	610.717	76			463.013	29		637.107	1874	610.717	33		637.107	1892	610.717	47
888.714	267		463.111	28	610.733	38		637.165	2558	610.733	78			463.111	26		637.165	1877	610.733	36		637.165	1896	610.733	40
888.85	253		463.208	21	610.748	44		637.222	2554	610.748	55			463.208	28		637.222	1879	610.748	31		637.222	1871	610.748	33
888.985	258		463.306	26	610.764	26		637.28	2523	610.764	77			463.306	24		637.28	1856	610.764	32		637.28	1838	610.764	48
889.121	287		463.404	35	610.78	17		637.337	2536	610.78	81			463.404	19		637.337	1842	610.78	42		637.337	1799	610.78	44
889.257	295		463.502	32	610.796	30		637.394	2494	610.796	60			463.502	24		637.394	1858	610.796	42		637.394	1767	610.796	35
889.392	293		463.6	29	610.812	28		637.452	2510	610.812	68			463.6	20		637.452	1857	610.812	45		637.452	1739	610.812	43
889.528	296		463.698	31	610.827	22		637.509	2446	610.827	92			463.698	22		637.509	1861	610.827	44		637.509	1712	610.827	38
889.663	272		463.796	31	610.843	37		637.567	2415	610.843	103			463.796	36		637.567	1848	610.843	48		637.567	1708	610.843	36
889.799	255		463.894	26	610.859	37		637.624	2394	610.859	69			463.894	24		637.624	1838	610.859	40		637.624	1701	610.859	29
889.935	262		463.992	21	610.875	32		637.681	2359	610.875	72			463.992	31		637.681	1832	610.875	18		637.681	1720	610.875	44
890.07	269		464.089	25	610.891	26		637.739	2334	610.891	63			464.089	26		637.739	1820	610.891	36		637.739	1663	610.891	30
890.206	263		464.187	29	610.906	25		637.796	2305	610.906	65			464.187	24		637.796	1789	610.906	42		637.796	1720	610.906	43
890.341	261		464.285	23	610.922	36		637.854	2297	610.922	67			464.285	28		637.854	1776	610.922	29		637.854	1711	610.922	43
890.477	258		464.383	30	610.938	34		637.911	2266	610.938	76			464.383	26		637.911	1790	610.938	42		637.911	1705	610.938	38
890.613	271		464.481	36	610.954	33		637.968	2235	610.954	74			464.481	16		637.968	1782	610.954	38		637.968	1691	610.954	34
890.749	264		464.579	42	610.97	22		638.026	2232	610.97	87			464.579	21		638.026	1795	610.97	34		638.026	1656	610.97	24
890.884	252		464.677	42	610.985	21		638.083	2202	610.985	79			464.677	26		638.083	1803	610.985	39		638.083	1653	610.985	40
891.02	237		464.775	35	611.001	27		638.141	2198	611.001	63			464.775	28		638.141	1817	611.001	40		638.141	1598	611.001	53
891.156	251		464.873	33	611.017	23		638.198	2159	611.017	93			464.873	24		638.198	1847	611.017	38		638.198	1566	611.017	38
891.291	262		464.971	27	611.033	29		638.256	2130	611.033	62			464.971	26		638.256	1901	611.033	38		638.256	1570	611.033	38
891.427	275		465.069	34	611.049	25		638.313	2103	611.049	73			465.069	18		638.313	1882	611.049	46		638.313	1553	611.049	35
891.563	280		465.167	34	611.064	40		638.37	2111	611.064	81			465.167	24		638.37	1856	611.064	45		638.37	1558	611.064	37
891.699	296		465.266	33	611.08	54		638.428	2112	611.08	117			465.266	19		638.428	1828	611.08	42		638.428	1558	611.08	46
891.834	304		465.364	32	611.096	28		638.485	2141	611.096	107			465.364	23		638.485	1826	611.096	25		638.485	1577	611.096	28
891.97	273		465.462	25	611.112	29		638.543	2151	611.112	115			465.462	28		638.543	1795	611.112	39		638.543	1574	611.112	33
892.106	266		465.56	28	611.128	24		638.6	2192	611.128	136			465.56	21		638.6	1792	611.128	33		638.6	1540	611.128	39
892.242	283		465.658	25	611.143	44		638.658	2244	611.143	205			465.658	24		638.658	1772	611.143	34		638.658	1578	611.143	40
892.377	282		465.756	24	611.159	23		638.715	2227	611.159	176			465.756	21		638.715	1778	611.159	47		638.715	1572	611.159	41
892.513	281		465.854	31	611.175	40		638.773	2275	611.175	177			465.854	20		638.773	1818	611.175	38		638.773	1550	611.175	40
892.649	267		465.952	32	611.191	28		638.83	2251	611.191	134			465.952	28		638.83	1850	611.191	50		638.83	1563	611.191	43
892.785	282		466.05	31	611.207	32		638.887	2264	611.207	161			466.05	24		638.887	1822	611.207	28		638.887	1533	611.207	50
892.921	261		466.149	25	611.222	36		638.945	2270	611.222	138			466.149	24		638.945	1865	611.222	38		638.945	1550	611.222	58
893.057	277		466.247	28	611.238	39		639.002	2275	611.238	221			466.247	20		639.002	1882	611.238	31		639.002	1570	611.238	40
893.192	256		466.345	29	611.254	24		639.06	2240	611.254	177			466.345	23		639.06	1864	611.254	50		639.06	1602	611.254	64
893.328	263		466.443	24	611.27	38		639.117	2266	611.27	152			466.443	18		639.117	1854	611.27	38		639.117	1573	611.27	46
893.464	279		466.541	23	611.286	38		639.175	2255	611.286	176			466.541	24		639.175	1857	611.286	57		639.175	1575	611.286	57
893.6	260		466.639	24	611.301	41		639.232	2251	611.301	182			466.639	22		639.232	1875	611.301	40		639.232	1569	611.301	38
893.736	267		466.738	26	611.317	44		639.29	2259	611.317	183			466.738	20		639.29	1831	611.317	34		639.29	1592	611.317	36
893.872	275		466.836	27	611.333	34		639.347	2255	611.333	182			466.836	24		639.347	1804	611.333	42		639.347	1605	611.333	37
894.008	286		466.934	25	611.349	34		639.405	2240	611.349	129			466.934	28		639.405	1821	611.349	49		639.405	1587	611.349	66
894.144	280		467.032	24	611.365	37		639.462	2251	611.365	105			467.032	26		639.462	1810	611.365	39		639.462	1610	611.365	38
894.28	269		467.131	24	611.38	35		639.52	2253	611.38	151			467.131	31		639.52	1817	611.38	24		639.52	1643	611.38	54
894.416	273		467.229	33	611.396	36		639.577	2284	611.396	98			467.229	25		639.577	1833	611.396	36		639.577	1674	611.396	38
894.552	276		467.327	25	611.412	26		639.635	2305	611.412	82			467.327	19		639.635	1853	611.412	28		639.635	1704	611.412	31
894.688	258		467.426	28	611.428	35		639.692	2302	611.428	77			467.426	22		639.692	1835	611.428	39		639.692	1757	611.428	39
894.824	263		467.524	16	611.444	22		639.75	2316	611.444	105			467.524	22		639.75	1827	611.444	37		639.75	1795	611.444	31
894.96	280		467.622	26	611.459	33		639.807	2344	611.459	93			467.622	18		639.807	1850	611.459	38		639.807	1844	611.459	27
895.096	269		467.72	25	611.475	45		639.865	2335	611.475	93			467.72	19		639.865	1860	611.475	38		639.865	1821	611.475	38
895.232	285		467.819	39	611.491	41		639.922	2341	611.491	67			467.819	20		639.922	1844	611.491	33		639.922	1835	611.491	32
895.368	286		467.917	22	611.507	46		639.98	2344	611.507	88			467.917	21		639.98	1876	611.507	33		639.98	1840	611.507	33
895.504	288		468.015	24	611.523	31		640.037	2370	611.523	80			468.015	16		640.037	1830	611.523	31		640.037	1873	611.523	38
895.64	293		468.114	22	611.538	29		640.095	2418	611.538	86			468.114	23		640.095	1852	611.538	49		640.095	1854	611.538	41
895.776	308		468.212	26	611.554	33		640.152	2456	611.554	110			468.212	18		640.152	1843	611.554	47		640.152	1854	611.554	40
895.912	297		468.311	22	611.57	34		640.21	2521	611.57	68			468.311	14		640.21	1858	611.57	40		640.21	1900	611.57	38
896.048	309		468.409	22	611.586	29		640.267	2536	611.586	82			468.409	17		640.267	1899	611.586	40		640.267	1951	611.586	30
896.184	316		468.507	30	611.602	26		640.325	2553	611.602	97			468.507	25		640.325	1886	611.602	27		640.325	1980	611.602	39
896.32	319		468.606	31	611.617	24		640.382	2586	611.617	52			468.606	22		640.382	1895	611.617	37		640.382	2017	611.617	39
896.456	307		468.704	37	611.633	36		640.44	2645	611.633	79			468.704	23		640.44	1887	611.633	39		640.44	2090	611.633	43
896.592	313		468.803	31	611.649	38		640.497	2687	611.649	82			468.803	23		640.497	1909	611.649	26		640.497	2111	611.649	34
896.729	311		468.901	27	611.665	34		640.555	2750	611.665	72			468.901	17		640.555	1891	611.665	28		640.555	2122	611.665	42
896.865	313		469	33	611.681	21		640.613	2754	611.681	111			469	20		640.613	1899	611.681	40		640.613	2137	611.681	53
897.001	282		469.098	33	611.696	27		640.67	2830	611.696	104			469.098	24		640.67	1888	611.696	39		640.67	2149	611.696	31
897.137	262		469.196	36	611.712	43		640.728	2847	611.712	88			469.196	31		640.728	1912	611.712	29		640.728	2151	611.712	32
897.273	244		469.295	33	611.728	30		640.785	2849	611.728	90			469.295	30		640.785	1880	611.728	37		640.785	2131	611.728	46
897.409	270		469.393	24	611.744	33		640.843	2868	611.744	66			469.393	30		640.843	1886	611.744	29		640.843	2200	611.744	43
897.546	297		469.492	26	611.76	34		640.9	2826	611.76	70			469.492	21		640.9	1882	611.76	37		640.9	2236	611.76	27
897.682	314		469.59	29	611.775	33		640.958	2833	611.775	51			469.59	24		640.958	1883	611.775	33		640.958	2240	611.775	41
897.818	308		469.689	36	611.791	25		641.015	2796	611.791	82			469.689	25		641.015	1886	611.791	47		641.015	2275	611.791	39
897.954	295		469.788	35	611.807	32		641.073	2763	611.807	68			469.788	29		641.073	1907	611.807	40		641.073	2280	611.807	36
898.09	289		469.886	38	611.823	33		641.13	2786	611.823	95			469.886	22		641.13	1856	611.823	37		641.13	2255	611.823	44
898.227	291		469.985	42	611.839	27		641.188	2754	611.839	70			469.985	26		641.188	1897	611.839	27		641.188	2226	611.839	28
898.363	288		470.083	33	611.854	37		641.246	2730	611.854	56			470.083	28		641.246	1883	611.854	48		641.246	2173	611.854	28
898.499	293		470.182	39	611.87	26		641.303	2721	611.87	56			470.182	28		641.303	1878	611.87	51		641.303	2179	611.87	44
898.636	284		470.28	34	611.886	35		641.361	2711	611.886	99			470.28	24		641.361	1897	611.886	35		641.361	2154	611.886	37
898.772	287		470.379	34	611.902	34		641.418	2726	611.902	59			470.379	35		641.418	1860	611.902	41		641.418	2171	611.902	31
898.908	268		470.478	25	611.918	29		641.476	2738	611.918	67			470.478	29		641.476	1856	611.918	38		641.476	2164	611.918	43
899.044	269		470.576	26	611.934	29		641.533	2736	611.934	74			470.576	30		641.533	1860	611.934	33		641.533	2172	611.934	44
899.181	291		470.675	21	611.949	41		641.591	2719	611.949	62			470.675	24		641.591	1834	611.949	28		641.591	2150	611.949	41
899.317	273		470.773	26	611.965	28		641.649	2715	611.965	64			470.773	27		641.649	1889	611.965	31		641.649	2157	611.965	48
899.453	266		470.872	25	611.981	34		641.706	2768	611.981	79			470.872	25		641.706	1880	611.981	49		641.706	2124	611.981	46
899.59	260		470.971	38	611.997	31		641.764	2749	611.997	91			470.971	36		641.764	1918	611.997	33		641.764	2089	611.997	48
899.726	259		471.069	29	612.013	41		641.821	2730	612.013	94			471.069	39		641.821	1902	612.013	28		641.821	2049	612.013	37
899.862	267		471.168	32	612.028	26		641.879	2712	612.028	86			471.168	39		641.879	1900	612.028	37		641.879	2038	612.028	39
899.999	295		471.267	37	612.044	38		641.937	2683	612.044	117			471.267	29		641.937	1862	612.044	30		641.937	2030	612.044	35
900.135	296		471.366	23	612.06	30		641.994	2645	612.06	90			471.366	31		641.994	1871	612.06	34		641.994	2009	612.06	36
900.272	303		471.464	32	612.076	31		642.052	2675	612.076	118			471.464	30		642.052	1856	612.076	46		642.052	1980	612.076	40
900.408	322		471.563	47	612.092	39		642.109	2730	612.092	155			471.563	30		642.109	1863	612.092	50		642.109	1988	612.092	35
900.544	311		471.662	47	612.107	40		642.167	2719	612.107	149			471.662	32		642.167	1824	612.107	35		642.167	2006	612.107	41
900.681	311		471.76	36	612.123	50		642.225	2787	612.123	188			471.76	33		642.225	1825	612.123	45		642.225	1997	612.123	41
900.817	322		471.859	46	612.139	43		642.282	2793	612.139	174			471.859	29		642.282	1781	612.139	51		642.282	1989	612.139	39
900.954	307		471.958	33	612.155	45		642.34	2768	612.155	158			471.958	25		642.34	1764	612.155	43		642.34	2000	612.155	46
901.09	322		472.057	38	612.171	28		642.397	2786	612.171	173			472.057	36		642.397	1778	612.171	38		642.397	1996	612.171	51
901.227	348		472.156	35	612.187	33		642.455	2800	612.187	177			472.156	22		642.455	1731	612.187	43		642.455	2010	612.187	47
901.363	338		472.254	27	612.202	51		642.513	2828	612.202	215			472.254	32		642.513	1759	612.202	52		642.513	2008	612.202	52
901.5	322		472.353	30	612.218	30		642.57	2838	612.218	192			472.353	30		642.57	1755	612.218	28		642.57	2004	612.218	40
901.636	331		472.452	27	612.234	34		642.628	2894	612.234	158			472.452	29		642.628	1767	612.234	37		642.628	2063	612.234	41
901.773	298		472.551	37	612.25	35		642.686	2898	612.25	122			472.551	28		642.686	1784	612.25	27		642.686	2055	612.25	38
901.909	312		472.65	34	612.266	40		642.743	2963	612.266	152			472.65	24		642.743	1782	612.266	56		642.743	2055	612.266	37
902.046	297		472.748	39	612.281	34		642.801	2986	612.281	138			472.748	24		642.801	1829	612.281	36		642.801	2079	612.281	42
902.182	283		472.847	34	612.297	34		642.859	3024	612.297	131			472.847	25		642.859	1775	612.297	37		642.859	2147	612.297	31
902.319	292		472.946	36	612.313	40		642.916	3038	612.313	124			472.946	27		642.916	1796	612.313	37		642.916	2173	612.313	51
902.455	286		473.045	31	612.329	26		642.974	3067	612.329	101			473.045	19		642.974	1784	612.329	45		642.974	2174	612.329	36
902.592	286		473.144	35	612.345	31		643.031	3087	612.345	88			473.144	20		643.031	1772	612.345	40		643.031	2193	612.345	46
902.729	280		473.243	30	612.36	30		643.089	3106	612.36	104			473.243	20		643.089	1744	612.36	34		643.089	2156	612.36	40
902.865	278		473.342	25	612.376	20		643.147	3127	612.376	122			473.342	19		643.147	1748	612.376	61		643.147	2153	612.376	58
903.002	281		473.441	31	612.392	31		643.204	3150	612.392	116			473.441	20		643.204	1756	612.392	38		643.204	2181	612.392	39
903.138	276		473.54	33	612.408	43		643.262	3122	612.408	60			473.54	21		643.262	1738	612.408	44		643.262	2182	612.408	43
903.275	286		473.639	51	612.424	36		643.32	3147	612.424	77			473.639	25		643.32	1723	612.424	40		643.32	2172	612.424	48
903.412	276		473.738	31	612.44	31		643.377	3121	612.44	110			473.738	23		643.377	1696	612.44	26		643.377	2183	612.44	34
903.548	281		473.836	40	612.455	36		643.435	3122	612.455	65			473.836	34		643.435	1717	612.455	38		643.435	2156	612.455	40
903.685	282		473.935	38	612.471	32		643.493	3128	612.471	77			473.935	30		643.493	1719	612.471	35		643.493	2218	612.471	37
903.822	261		474.034	39	612.487	38		643.55	3158	612.487	95			474.034	30		643.55	1715	612.487	38		643.55	2199	612.487	35
903.958	281		474.133	39	612.503	34		643.608	3170	612.503	85			474.133	26		643.608	1775	612.503	45		643.608	2178	612.503	51
904.095	285		474.232	38	612.519	34		643.666	3127	612.519	103			474.232	19		643.666	1727	612.519	34		643.666	2186	612.519	41
904.232	261		474.331	39	612.534	28		643.723	3161	612.534	87			474.331	29		643.723	1735	612.534	28		643.723	2189	612.534	50
904.369	266		474.43	48	612.55	37		643.781	3142	612.55	63			474.43	24		643.781	1776	612.55	38		643.781	2202	612.55	51
904.505	249		474.529	41	612.566	27		643.839	3145	612.566	59			474.529	17		643.839	1789	612.566	38		643.839	2243	612.566	37
904.642	262		474.629	35	612.582	30		643.896	3159	612.582	57			474.629	27		643.896	1779	612.582	34		643.896	2243	612.582	44
904.779	269		474.728	38	612.598	29		643.954	3074	612.598	79			474.728	27		643.954	1818	612.598	24		643.954	2225	612.598	44
904.915	270		474.827	31	612.614	32		644.012	3089	612.614	72			474.827	28		644.012	1798	612.614	31		644.012	2238	612.614	28
905.052	276		474.926	35	612.629	33		644.07	3048	612.629	64			474.926	35		644.07	1790	612.629	58		644.07	2197	612.629	25
905.189	275		475.025	33	612.645	39		644.127	3040	612.645	74			475.025	35		644.127	1784	612.645	34		644.127	2177	612.645	41
905.326	268		475.124	33	612.661	27		644.185	3082	612.661	64			475.124	42		644.185	1781	612.661	42		644.185	2129	612.661	38
905.463	261		475.223	23	612.677	25		644.243	3043	612.677	77			475.223	28		644.243	1783	612.677	40		644.243	2117	612.677	38
905.599	270		475.322	27	612.693	31		644.3	3068	612.693	60			475.322	28		644.3	1817	612.693	34		644.3	2112	612.693	46
905.736	260		475.421	27	612.708	31		644.358	3068	612.708	82			475.421	29		644.358	1816	612.708	48		644.358	2069	612.708	44
905.873	268		475.52	24	612.724	48		644.416	3108	612.724	77			475.52	28		644.416	1867	612.724	33		644.416	2081	612.724	51
906.01	289		475.62	26	612.74	38		644.473	3145	612.74	85			475.62	27		644.473	1889	612.74	32		644.473	2102	612.74	29
906.147	295		475.719	29	612.756	30		644.531	3159	612.756	56			475.719	24		644.531	1885	612.756	44		644.531	2072	612.756	25
906.284	301		475.818	26	612.772	31		644.589	3147	612.772	88			475.818	36		644.589	1875	612.772	42		644.589	2081	612.772	32
906.42	304		475.917	30	612.788	30		644.647	3172	612.788	76			475.917	28		644.647	1896	612.788	37		644.647	2058	612.788	40
906.557	292		476.016	20	612.803	37		644.704	3153	612.803	67			476.016	23		644.704	1948	612.803	40		644.704	2021	612.803	41
906.694	296		476.115	18	612.819	31		644.762	3221	612.819	88			476.115	23		644.762	1938	612.819	36		644.762	2066	612.819	42
906.831	269		476.215	28	612.835	45		644.82	3232	612.835	70			476.215	38		644.82	1956	612.835	39		644.82	2053	612.835	54
906.968	263		476.314	23	612.851	33		644.878	3253	612.851	67			476.314	33		644.878	1952	612.851	25		644.878	2060	612.851	47
907.105	245		476.413	19	612.867	32		644.935	3237	612.867	62			476.413	37		644.935	1932	612.867	23		644.935	2024	612.867	46
907.242	258		476.512	35	612.882	42		644.993	3225	612.882	81			476.512	32		644.993	1952	612.882	31		644.993	2001	612.882	29
907.379	258		476.612	22	612.898	43		645.051	3199	612.898	57			476.612	37		645.051	1890	612.898	44		645.051	2050	612.898	32
907.516	257		476.711	26	612.914	34		645.108	3163	612.914	76			476.711	27		645.108	1887	612.914	33		645.108	2065	612.914	35
907.653	247		476.81	25	612.93	26		645.166	3104	612.93	77			476.81	31		645.166	1887	612.93	39		645.166	2028	612.93	19
907.79	233		476.909	27	612.946	27		645.224	3078	612.946	72			476.909	29		645.224	1872	612.946	28		645.224	2038	612.946	40
907.927	255		477.009	23	612.962	30		645.282	3087	612.962	70			477.009	29		645.282	1897	612.962	34		645.282	2008	612.962	35
908.064	248		477.108	25	612.977	37		645.339	3062	612.977	83			477.108	34		645.339	1914	612.977	29		645.339	2028	612.977	31
908.201	269		477.207	26	612.993	40		645.397	3072	612.993	54			477.207	40		645.397	1874	612.993	34		645.397	2042	612.993	40
908.338	272		477.307	32	613.009	32		645.455	3082	613.009	74			477.307	34		645.455	1894	613.009	45		645.455	2045	613.009	57
908.475	280		477.406	31	613.025	34		645.513	3095	613.025	78			477.406	39		645.513	1853	613.025	43		645.513	2061	613.025	36
908.612	283		477.505	34	613.041	34		645.571	3097	613.041	92			477.505	34		645.571	1845	613.041	33		645.571	2045	613.041	32
908.749	289		477.605	37	613.057	35		645.628	3111	613.057	80			477.605	42		645.628	1830	613.057	35		645.628	2066	613.057	38
908.886	281		477.704	32	613.072	28		645.686	3152	613.072	81			477.704	36		645.686	1799	613.072	33		645.686	2119	613.072	49
909.023	286		477.803	32	613.088	26		645.744	3137	613.088	112			477.803	36		645.744	1852	613.088	50		645.744	2106	613.088	47
909.16	278		477.903	32	613.104	27		645.802	3192	613.104	128			477.903	36		645.802	1848	613.104	47		645.802	2160	613.104	39
909.297	277		478.002	36	613.12	34		645.859	3190	613.12	122			478.002	24		645.859	1844	613.12	46		645.859	2189	613.12	48
909.434	278		478.102	40	613.136	43		645.917	3208	613.136	181			478.102	34		645.917	1849	613.136	36		645.917	2207	613.136	50
909.571	293		478.201	29	613.152	31		645.975	3226	613.152	323			478.201	26		645.975	1829	613.152	37		645.975	2295	613.152	38
909.708	284		478.3	31	613.167	18		646.033	3274	613.167	367			478.3	27		646.033	1817	613.167	35		646.033	2343	613.167	68
909.845	275		478.4	27	613.183	27		646.09	3293	613.183	330			478.4	24		646.09	1765	613.183	32		646.09	2415	613.183	45
909.983	290		478.499	38	613.199	38		646.148	3300	613.199	273			478.499	28		646.148	1792	613.199	30		646.148	2489	613.199	46
910.12	301		478.599	25	613.215	35		646.206	3344	613.215	217			478.599	22		646.206	1826	613.215	42		646.206	2533	613.215	44
910.257	308		478.698	33	613.231	39		646.264	3336	613.231	182			478.698	23		646.264	1815	613.231	27		646.264	2618	613.231	40
910.394	305		478.798	26	613.246	31		646.322	3449	613.246	156			478.798	32		646.322	1818	613.246	34		646.322	2664	613.246	46
910.531	309		478.897	23	613.262	21		646.379	3545	613.262	136			478.897	32		646.379	1805	613.262	30		646.379	2764	613.262	37
910.668	328		478.997	34	613.278	25		646.437	3615	613.278	166			478.997	33		646.437	1823	613.278	29		646.437	2806	613.278	53
910.806	338		479.096	25	613.294	38		646.495	3634	613.294	151			479.096	32		646.495	1855	613.294	38		646.495	2860	613.294	56
910.943	367		479.196	21	613.31	31		646.553	3687	613.31	113			479.196	32		646.553	1892	613.31	36		646.553	2832	613.31	38
911.08	372		479.295	25	613.326	38		646.611	3704	613.326	102			479.295	33		646.611	1883	613.326	40		646.611	2827	613.326	45
911.217	409		479.395	25	613.341	28		646.668	3743	613.341	117			479.395	26		646.668	1936	613.341	35		646.668	2804	613.341	51
911.355	371		479.494	29	613.357	36		646.726	3740	613.357	118			479.494	34		646.726	1945	613.357	38		646.726	2821	613.357	38
911.492	373		479.594	38	613.373	36		646.784	3708	613.373	111			479.594	30		646.784	1942	613.373	31		646.784	2791	613.373	38
911.629	356		479.693	50	613.389	28		646.842	3684	613.389	116			479.693	32		646.842	1975	613.389	53		646.842	2822	613.389	48
911.766	320		479.793	36	613.405	25		646.9	3630	613.405	85			479.793	32		646.9	1958	613.405	38		646.9	2840	613.405	39
911.904	291		479.893	26	613.421	23		646.958	3580	613.421	98			479.893	26		646.958	1966	613.421	30		646.958	2791	613.421	47
912.041	288		479.992	31	613.436	45		647.015	3572	613.436	107			479.992	24		647.015	2012	613.436	28		647.015	2769	613.436	36
912.178	296		480.092	34	613.452	34		647.073	3575	613.452	118			480.092	27		647.073	2035	613.452	38		647.073	2740	613.452	28
912.315	312		480.191	32	613.468	35		647.131	3514	613.468	80			480.191	19		647.131	2042	613.468	35		647.131	2710	613.468	38
912.453	295		480.291	32	613.484	35		647.189	3450	613.484	49			480.291	31		647.189	2051	613.484	31		647.189	2711	613.484	41
912.59	303		480.391	29	613.5	37		647.247	3466	613.5	70			480.391	24		647.247	2082	613.5	39		647.247	2665	613.5	50
912.727	300		480.49	29	613.516	39		647.305	3426	613.516	71			480.49	21		647.305	2077	613.516	44		647.305	2552	613.516	37
912.865	291		480.59	32	613.531	46		647.362	3398	613.531	83			480.59	37		647.362	2047	613.531	40		647.362	2507	613.531	36
913.002	325		480.69	42	613.547	34		647.42	3331	613.547	91			480.69	30		647.42	2062	613.547	46		647.42	2492	613.547	43
913.14	326		480.789	40	613.563	30		647.478	3332	613.563	78			480.789	37		647.478	2005	613.563	42		647.478	2422	613.563	29
913.277	336		480.889	40	613.579	31		647.536	3280	613.579	57			480.889	27		647.536	2024	613.579	39		647.536	2462	613.579	41
913.414	315		480.989	39	613.595	37		647.594	3236	613.595	86			480.989	28		647.594	1991	613.595	38		647.594	2440	613.595	52
913.552	323		481.089	31	613.611	42		647.652	3204	613.611	79			481.089	25		647.652	1965	613.611	31		647.652	2447	613.611	30
913.689	325		481.188	35	613.626	23		647.709	3155	613.626	64			481.188	29		647.709	1952	613.626	29		647.709	2418	613.626	29
913.827	313		481.288	40	613.642	30		647.767	3151	613.642	74			481.288	23		647.767	1965	613.642	33		647.767	2396	613.642	34
913.964	300		481.388	28	613.658	24		647.825	3108	613.658	73			481.388	27		647.825	1973	613.658	34		647.825	2349	613.658	30
914.101	309		481.487	39	613.674	33		647.883	3100	613.674	76			481.487	26		647.883	2005	613.674	46		647.883	2337	613.674	32
914.239	292		481.587	45	613.69	41		647.941	3066	613.69	53			481.587	31		647.941	1964	613.69	36		647.941	2310	613.69	32
914.376	280		481.687	27	613.706	39		647.999	2997	613.706	80			481.687	33		647.999	1957	613.706	37		647.999	2290	613.706	37
914.514	285		481.787	37	613.721	27		648.057	2973	613.721	60			481.787	30		648.057	1992	613.721	30		648.057	2259	613.721	31
914.651	281		481.887	28	613.737	46		648.115	2919	613.737	56			481.887	27		648.115	1970	613.737	36		648.115	2243	613.737	51
914.789	320		481.986	28	613.753	35		648.172	2906	613.753	56			481.986	29		648.172	1972	613.753	32		648.172	2241	613.753	41
914.926	319		482.086	35	613.769	22		648.23	2866	613.769	70			482.086	30		648.23	2021	613.769	38		648.23	2222	613.769	49
915.064	304		482.186	36	613.785	31		648.288	2836	613.785	95			482.186	34		648.288	2020	613.785	36		648.288	2224	613.785	25
915.201	280		482.286	43	613.801	45		648.346	2848	613.801	84			482.286	25		648.346	2043	613.801	31		648.346	2220	613.801	40
915.339	285		482.386	32	613.816	48		648.404	2760	613.816	86			482.386	23		648.404	2033	613.816	40		648.404	2185	613.816	33
915.476	287		482.486	34	613.832	29		648.462	2809	613.832	80			482.486	27		648.462	2040	613.832	29		648.462	2191	613.832	33
915.614	262		482.585	40	613.848	30		648.52	2824	613.848	73			482.585	25		648.52	2056	613.848	35		648.52	2172	613.848	43
915.752	275		482.685	42	613.864	18		648.578	2817	613.864	83			482.685	32		648.578	2101	613.864	28		648.578	2156	613.864	35
915.889	271		482.785	36	613.88	24		648.636	2817	613.88	92			482.785	26		648.636	2048	613.88	36		648.636	2123	613.88	28
916.027	263		482.885	38	613.896	31		648.693	2843	613.896	90			482.885	32		648.693	2024	613.896	38		648.693	2152	613.896	29
916.164	269		482.985	37	613.911	31		648.751	2804	613.911	62			482.985	32		648.751	1977	613.911	40		648.751	2156	613.911	38
916.302	290		483.085	34	613.927	40		648.809	2798	613.927	74			483.085	34		648.809	1975	613.927	51		648.809	2140	613.927	32
916.44	289		483.185	31	613.943	28		648.867	2739	613.943	78			483.185	31		648.867	1947	613.943	32		648.867	2121	613.943	31
916.577	285		483.285	33	613.959	33		648.925	2682	613.959	84			483.285	23		648.925	1896	613.959	25		648.925	2144	613.959	37
916.715	291		483.385	25	613.975	38		648.983	2725	613.975	72			483.385	24		648.983	1921	613.975	34		648.983	2125	613.975	31
916.853	295		483.485	37	613.991	26		649.041	2688	613.991	91			483.485	17		649.041	1917	613.991	40		649.041	2130	613.991	39
916.99	302		483.585	32	614.006	34		649.099	2656	614.006	67			483.585	25		649.099	1872	614.006	44		649.099	2060	614.006	43
917.128	297		483.685	31	614.022	26		649.157	2622	614.022	91			483.685	31		649.157	1863	614.022	40		649.157	2086	614.022	50
917.266	286		483.785	35	614.038	33		649.215	2641	614.038	95			483.785	26		649.215	1865	614.038	31		649.215	2047	614.038	36
917.403	289		483.885	44	614.054	30		649.273	2642	614.054	64			483.885	25		649.273	1890	614.054	50		649.273	2031	614.054	37
917.541	272		483.985	33	614.07	33		649.331	2677	614.07	90			483.985	25		649.331	1870	614.07	47		649.331	2030	614.07	37
917.679	257		484.085	41	614.086	30		649.388	2688	614.086	109			484.085	24		649.388	1861	614.086	28		649.388	2053	614.086	22
917.816	252		484.185	39	614.101	35		649.446	2754	614.101	112			484.185	15		649.446	1812	614.101	41		649.446	2009	614.101	34
917.954	238		484.285	40	614.117	33		649.504	2762	614.117	118			484.285	24		649.504	1809	614.117	39		649.504	2011	614.117	50
918.092	231		484.385	38	614.133	31		649.562	2810	614.133	100			484.385	29		649.562	1795	614.133	36		649.562	1981	614.133	32
918.23	254		484.485	30	614.149	33		649.62	2826	614.149	164			484.485	33		649.62	1848	614.149	43		649.62	1997	614.149	42
918.367	253		484.585	33	614.165	32		649.678	2834	614.165	212			484.585	26		649.678	1819	614.165	46		649.678	2053	614.165	66
918.505	259		484.685	39	614.181	26		649.736	2798	614.181	234			484.685	23		649.736	1824	614.181	31		649.736	2063	614.181	49
918.643	249		484.785	41	614.196	34		649.794	2767	614.196	162			484.785	26		649.794	1825	614.196	45		649.794	1999	614.196	46
918.781	276		484.885	42	614.212	39		649.852	2781	614.212	134			484.885	26		649.852	1827	614.212	43		649.852	2028	614.212	46
918.919	278		484.985	42	614.228	38		649.91	2806	614.228	137			484.985	30		649.91	1819	614.228	46		649.91	2025	614.228	31
919.056	290		485.086	35	614.244	26		649.968	2804	614.244	154			485.086	30		649.968	1871	614.244	42		649.968	2001	614.244	71
919.194	261		485.186	41	614.26	44		650.026	2836	614.26	148			485.186	24		650.026	1829	614.26	46		650.026	1973	614.26	44
919.332	273		485.286	47	614.276	39		650.084	2791	614.276	120			485.286	32		650.084	1830	614.276	45		650.084	1988	614.276	51
919.47	255		485.386	46	614.291	27		650.142	2785	614.291	135			485.386	32		650.142	1855	614.291	40		650.142	2009	614.291	47
919.608	254		485.486	47	614.307	51		650.2	2809	614.307	109			485.486	31		650.2	1840	614.307	32		650.2	1973	614.307	59
919.746	252		485.586	47	614.323	48		650.258	2738	614.323	151			485.586	33		650.258	1812	614.323	48		650.258	2007	614.323	32
919.884	257		485.687	48	614.339	42		650.316	2739	614.339	102			485.687	38		650.316	1798	614.339	45		650.316	2003	614.339	44
920.021	235		485.787	47	614.355	42		650.374	2729	614.355	149			485.787	40		650.374	1781	614.355	38		650.374	1967	614.355	47
920.159	244		485.887	47	614.371	29		650.432	2753	614.371	133			485.887	37		650.432	1771	614.371	46		650.432	1955	614.371	34
920.297	235		485.987	53	614.387	32		650.49	2702	614.387	74			485.987	41		650.49	1784	614.387	28		650.49	1912	614.387	41
920.435	234		486.087	50	614.402	35		650.548	2693	614.402	101			486.087	43		650.548	1799	614.402	50		650.548	1925	614.402	44
920.573	220		486.188	55	614.418	39		650.606	2720	614.418	110			486.188	49		650.606	1831	614.418	33		650.606	1902	614.418	47
920.711	217		486.288	54	614.434	36		650.664	2694	614.434	125			486.288	27		650.664	1827	614.434	26		650.664	1892	614.434	48
920.849	243		486.388	58	614.45	29		650.722	2707	614.45	132			486.388	34		650.722	1801	614.45	46		650.722	1881	614.45	34
920.987	243		486.488	49	614.466	31		650.78	2692	614.466	80			486.488	42		650.78	1822	614.466	41		650.78	1849	614.466	33
921.125	253		486.589	44	614.482	24		650.838	2658	614.482	96			486.589	39		650.838	1818	614.482	43		650.838	1879	614.482	47
921.263	253		486.689	51	614.497	32		650.896	2659	614.497	104			486.689	32		650.896	1820	614.497	28		650.896	1854	614.497	48
921.401	252		486.789	39	614.513	32		650.954	2659	614.513	75			486.789	34		650.954	1792	614.513	33		650.954	1846	614.513	43
921.539	241		486.89	58	614.529	35		651.012	2645	614.529	86			486.89	33		651.012	1814	614.529	37		651.012	1830	614.529	39
921.677	245		486.99	49	614.545	35		651.07	2666	614.545	82			486.99	36		651.07	1798	614.545	39		651.07	1826	614.545	50
921.815	244		487.09	50	614.561	32		651.128	2701	614.561	91			487.09	28		651.128	1851	614.561	34		651.128	1816	614.561	34
921.953	255		487.191	47	614.577	40		651.186	2672	614.577	88			487.191	36		651.186	1824	614.577	35		651.186	1811	614.577	22
922.091	229		487.291	52	614.592	38		651.244	2658	614.592	60			487.291	41		651.244	1861	614.592	29		651.244	1803	614.592	34
922.229	219		487.391	51	614.608	33		651.302	2661	614.608	86			487.391	34		651.302	1836	614.608	36		651.302	1810	614.608	36
922.367	207		487.492	64	614.624	36		651.36	2701	614.624	80			487.492	31		651.36	1859	614.624	34		651.36	1804	614.624	40
922.505	221		487.592	71	614.64	32		651.418	2681	614.64	71			487.592	29		651.418	1847	614.64	36		651.418	1780	614.64	33
922.643	227		487.693	66	614.656	23		651.476	2661	614.656	71			487.693	33		651.476	1891	614.656	41		651.476	1785	614.656	32
922.781	241		487.793	64	614.672	36		651.534	2622	614.672	71			487.793	50		651.534	1857	614.672	28		651.534	1744	614.672	48
922.919	231		487.893	58	614.688	30		651.592	2572	614.688	84			487.893	50		651.592	1890	614.688	41		651.592	1742	614.688	38
923.058	220		487.994	67	614.703	46		651.65	2576	614.703	78			487.994	54		651.65	1913	614.703	37		651.65	1717	614.703	34
923.196	237		488.094	79	614.719	25		651.708	2598	614.719	84			488.094	61		651.708	1934	614.719	40		651.708	1720	614.719	38
923.334	231		488.195	79	614.735	38		651.766	2545	614.735	68			488.195	43		651.766	1931	614.735	28		651.766	1699	614.735	33
923.472	217		488.295	82	614.751	32		651.824	2561	614.751	84			488.295	56		651.824	1973	614.751	31		651.824	1677	614.751	37
923.61	208		488.396	73	614.767	44		651.882	2532	614.767	67			488.396	62		651.882	1986	614.767	31		651.882	1686	614.767	32
923.748	203		488.496	93	614.783	29		651.94	2483	614.783	69			488.496	39		651.94	1980	614.783	42		651.94	1691	614.783	42
923.887	230		488.597	79	614.798	35		651.998	2448	614.798	65			488.597	42		651.998	1965	614.798	44		651.998	1631	614.798	51
924.025	250		488.697	80	614.814	25		652.056	2445	614.814	67			488.697	49		652.056	1978	614.814	43		652.056	1615	614.814	41
924.163	278		488.798	74	614.83	36		652.114	2393	614.83	70			488.798	39		652.114	1960	614.83	46		652.114	1604	614.83	36
924.301	285		488.898	60	614.846	36		652.172	2403	614.846	74			488.898	35		652.172	1955	614.846	39		652.172	1595	614.846	28
924.439	287		488.999	50	614.862	39		652.23	2387	614.862	62			488.999	37		652.23	2008	614.862	47		652.23	1575	614.862	52
924.578	287		489.099	60	614.878	34		652.288	2392	614.878	86			489.099	40		652.288	2006	614.878	32		652.288	1580	614.878	43
924.716	272		489.2	56	614.894	37		652.346	2340	614.894	91			489.2	45		652.346	2015	614.894	42		652.346	1562	614.894	50
924.854	265		489.3	55	614.909	43		652.404	2316	614.909	98			489.3	43		652.404	2037	614.909	38		652.404	1624	614.909	37
924.992	250		489.401	67	614.925	33		652.463	2285	614.925	73			489.401	42		652.463	2028	614.925	26		652.463	1613	614.925	48
925.131	252		489.501	80	614.941	34		652.521	2272	614.941	64			489.501	48		652.521	2018	614.941	31		652.521	1599	614.941	38
925.269	248		489.602	72	614.957	32		652.579	2256	614.957	65			489.602	36		652.579	2034	614.957	37		652.579	1651	614.957	50
925.407	251		489.703	59	614.973	21		652.637	2267	614.973	78			489.703	43		652.637	2046	614.973	38		652.637	1609	614.973	30
925.545	249		489.803	55	614.989	29		652.695	2270	614.989	71			489.803	41		652.695	1995	614.989	36		652.695	1629	614.989	42
925.684	263		489.904	65	615.005	26		652.753	2229	615.005	85			489.904	61		652.753	2046	615.005	36		652.753	1636	615.005	54
925.822	250		490.005	63	615.02	30		652.811	2244	615.02	88			490.005	51		652.811	2083	615.02	50		652.811	1653	615.02	28
925.96	229		490.105	65	615.036	30		652.869	2284	615.036	64			490.105	49		652.869	2041	615.036	44		652.869	1675	615.036	46
926.099	213		490.206	60	615.052	37		652.927	2248	615.052	86			490.206	48		652.927	2096	615.052	51		652.927	1668	615.052	40
926.237	223		490.307	67	615.068	31		652.985	2292	615.068	76			490.307	51		652.985	2094	615.068	37		652.985	1673	615.068	36
926.375	220		490.407	66	615.084	19		653.043	2258	615.084	85			490.407	49		653.043	2051	615.084	43		653.043	1640	615.084	45
926.514	210		490.508	72	615.1	30		653.101	2255	615.1	57			490.508	60		653.101	2062	615.1	44		653.101	1641	615.1	33
926.652	220		490.609	58	615.115	37		653.16	2281	615.115	105			490.609	72		653.16	2050	615.115	52		653.16	1655	615.115	37
926.791	238		490.709	72	615.131	27		653.218	2305	615.131	80			490.709	61		653.218	2045	615.131	29		653.218	1614	615.131	39
926.929	227		490.81	67	615.147	36		653.276	2302	615.147	135			490.81	68		653.276	2038	615.147	40		653.276	1625	615.147	51
927.067	243		490.911	59	615.163	34		653.334	2317	615.163	168			490.911	56		653.334	2062	615.163	44		653.334	1627	615.163	38
927.206	250		491.011	63	615.179	31		653.392	2284	615.179	137			491.011	68		653.392	2041	615.179	48		653.392	1611	615.179	51
927.344	250		491.112	62	615.195	20		653.45	2306	615.195	138			491.112	56		653.45	1990	615.195	55		653.45	1631	615.195	57
927.483	240		491.213	69	615.211	29		653.508	2346	615.211	147			491.213	74		653.508	2016	615.211	33		653.508	1631	615.211	47
927.621	214		491.314	57	615.226	50		653.566	2391	615.226	127			491.314	62		653.566	1975	615.226	40		653.566	1682	615.226	45
927.76	217		491.415	67	615.242	39		653.624	2375	615.242	150			491.415	58		653.624	2008	615.242	42		653.624	1704	615.242	46
927.898	218		491.515	77	615.258	33		653.683	2450	615.258	125			491.515	55		653.683	2034	615.258	53		653.683	1714	615.258	33
928.037	210		491.616	71	615.274	31		653.741	2453	615.274	166			491.616	54		653.741	1960	615.274	34		653.741	1750	615.274	57
928.175	224		491.717	75	615.29	41		653.799	2477	615.29	163			491.717	54		653.799	1950	615.29	42		653.799	1746	615.29	45
928.314	226		491.818	81	615.306	42		653.857	2496	615.306	148			491.818	55		653.857	1967	615.306	48		653.857	1764	615.306	60
928.452	204		491.919	85	615.322	27		653.915	2506	615.322	121			491.919	60		653.915	1942	615.322	39		653.915	1787	615.322	46
928.591	230		492.019	77	615.337	37		653.973	2493	615.337	119			492.019	56		653.973	1945	615.337	38		653.973	1769	615.337	35
928.729	235		492.12	95	615.353	49		654.031	2480	615.353	125			492.12	53		654.031	1931	615.353	52		654.031	1790	615.353	55
928.868	232		492.221	83	615.369	35		654.09	2465	615.369	101			492.221	57		654.09	1952	615.369	58		654.09	1785	615.369	38
929.006	225		492.322	84	615.385	47		654.148	2455	615.385	114			492.322	62		654.148	1923	615.385	56		654.148	1823	615.385	52
929.145	241		492.423	80	615.401	31		654.206	2430	615.401	119			492.423	54		654.206	1960	615.401	50		654.206	1815	615.401	44
929.284	229		492.524	78	615.417	43		654.264	2407	615.417	115			492.524	61		654.264	1941	615.417	41		654.264	1845	615.417	49
929.422	238		492.625	57	615.433	34		654.322	2353	615.433	55			492.625	76		654.322	1983	615.433	53		654.322	1842	615.433	33
929.561	251		492.726	59	615.448	53		654.38	2351	615.448	81			492.726	60		654.38	2008	615.448	54		654.38	1815	615.448	45
929.699	240		492.827	44	615.464	20		654.438	2327	615.464	99			492.827	67		654.438	2055	615.464	46		654.438	1786	615.464	42
929.838	225		492.927	63	615.48	40		654.497	2324	615.48	76			492.927	74		654.497	2063	615.48	42		654.497	1776	615.48	41
929.977	234		493.028	60	615.496	33		654.555	2323	615.496	72			493.028	79		654.555	2072	615.496	46		654.555	1786	615.496	36
930.115	226		493.129	61	615.512	39		654.613	2327	615.512	97			493.129	73		654.613	2093	615.512	41		654.613	1788	615.512	44
930.254	242		493.23	59	615.528	35		654.671	2285	615.528	88			493.23	85		654.671	2131	615.528	48		654.671	1782	615.528	43
930.393	242		493.331	76	615.544	32		654.729	2237	615.544	71			493.331	69		654.729	2142	615.544	45		654.729	1726	615.544	35
930.531	228		493.432	72	615.559	26		654.787	2228	615.559	76			493.432	81		654.787	2150	615.559	48		654.787	1691	615.559	40
930.67	218		493.533	68	615.575	36		654.846	2240	615.575	85			493.533	85		654.846	2127	615.575	32		654.846	1663	615.575	42
930.809	231		493.634	69	615.591	49		654.904	2220	615.591	70			493.634	80		654.904	2144	615.591	45		654.904	1655	615.591	41
930.947	225		493.735	91	615.607	40		654.962	2223	615.607	63			493.735	66		654.962	2176	615.607	60		654.962	1656	615.607	44
931.086	234		493.836	76	615.623	29		655.02	2256	615.623	64			493.836	67		655.02	2139	615.623	37		655.02	1647	615.623	33
931.225	224		493.937	72	615.639	43		655.078	2216	615.639	71			493.937	57		655.078	2168	615.639	55		655.078	1666	615.639	40
931.364	233		494.038	76	615.655	31		655.136	2277	615.655	90			494.038	54		655.136	2120	615.655	45		655.136	1652	615.655	40
931.502	230		494.139	70	615.67	31		655.195	2314	615.67	81			494.139	50		655.195	2151	615.67	31		655.195	1679	615.67	32
931.641	230		494.241	70	615.686	34		655.253	2337	615.686	75			494.241	49		655.253	2137	615.686	41		655.253	1680	615.686	42
931.78	237		494.342	55	615.702	30		655.311	2371	615.702	65			494.342	48		655.311	2114	615.702	42		655.311	1664	615.702	28
931.919	243		494.443	57	615.718	28		655.369	2327	615.718	62			494.443	41		655.369	2169	615.718	53		655.369	1724	615.718	36
932.057	222		494.544	46	615.734	40		655.427	2342	615.734	90			494.544	42		655.427	2167	615.734	60		655.427	1767	615.734	40
932.196	230		494.645	53	615.75	28		655.486	2372	615.75	66			494.645	56		655.486	2168	615.75	29		655.486	1798	615.75	43
932.335	223		494.746	54	615.766	43		655.544	2402	615.766	75			494.746	70		655.544	2153	615.766	51		655.544	1815	615.766	43
932.474	240		494.847	66	615.781	32		655.602	2422	615.781	83			494.847	81		655.602	2184	615.781	35		655.602	1827	615.781	38
932.613	240		494.948	59	615.797	39		655.66	2521	615.797	70			494.948	91		655.66	2158	615.797	38		655.66	1871	615.797	37
932.751	247		495.049	65	615.813	29		655.718	2554	615.813	87			495.049	92		655.718	2174	615.813	54		655.718	1863	615.813	28
932.89	223		495.151	80	615.829	27		655.777	2620	615.829	81			495.151	89		655.777	2161	615.829	61		655.777	1935	615.829	55
933.029	223		495.252	71	615.845	41		655.835	2633	615.845	61			495.252	93		655.835	2135	615.845	54		655.835	1997	615.845	30
933.168	231		495.353	72	615.861	34		655.893	2651	615.861	72			495.353	75		655.893	2161	615.861	48		655.893	2035	615.861	37
933.307	253		495.454	64	615.877	37		655.951	2712	615.877	80			495.454	70		655.951	2135	615.877	37		655.951	2041	615.877	45
933.446	250		495.555	62	615.892	24		656.01	2774	615.892	75			495.555	57		656.01	2173	615.892	36		656.01	2075	615.892	41
933.585	246		495.657	66	615.908	28		656.068	2827	615.908	81			495.657	55		656.068	2172	615.908	36		656.068	2088	615.908	40
933.724	238		495.758	61	615.924	30		656.126	2855	615.924	74			495.758	68		656.126	2146	615.924	35		656.126	2122	615.924	37
933.863	233		495.859	59	615.94	27		656.184	2857	615.94	65			495.859	62		656.184	2105	615.94	35		656.184	2216	615.94	35
934.001	210		495.96	62	615.956	36		656.243	2841	615.956	69			495.96	73		656.243	2087	615.956	45		656.243	2280	615.956	34
934.14	239		496.062	71	615.972	28		656.301	2864	615.972	102			496.062	60		656.301	2069	615.972	33		656.301	2362	615.972	42
934.279	230		496.163	82	615.988	42		656.359	2909	615.988	91			496.163	56		656.359	2095	615.988	40		656.359	2452	615.988	34
934.418	240		496.264	76	616.003	30		656.417	2934	616.003	46			496.264	57		656.417	2080	616.003	30		656.417	2514	616.003	30
934.557	249		496.365	57	616.019	29		656.476	2943	616.019	71			496.365	69		656.476	2038	616.019	45		656.476	2530	616.019	32
934.696	240		496.467	63	616.035	19		656.534	3022	616.035	79			496.467	72		656.534	2044	616.035	38		656.534	2580	616.035	36
934.835	260		496.568	54	616.051	30		656.592	3068	616.051	62			496.568	65		656.592	2086	616.051	39		656.592	2638	616.051	43
934.974	252		496.669	66	616.067	36		656.65	3103	616.067	62			496.669	93		656.65	2036	616.067	39		656.65	2684	616.067	60
935.113	255		496.771	72	616.083	32		656.709	3096	616.083	113			496.771	126		656.709	2035	616.083	36		656.709	2683	616.083	54
935.252	254		496.872	76	616.099	29		656.767	3120	616.099	87			496.872	131		656.767	2024	616.099	52		656.767	2691	616.099	58
935.391	262		496.973	102	616.114	34		656.825	3092	616.114	87			496.973	135		656.825	2055	616.114	37		656.825	2683	616.114	42
935.53	256		497.075	104	616.13	31		656.883	3076	616.13	101			497.075	134		656.883	2041	616.13	32		656.883	2705	616.13	32
935.669	252		497.176	120	616.146	26		656.942	3029	616.146	97			497.176	132		656.942	2045	616.146	29		656.942	2667	616.146	39
935.809	230		497.277	103	616.162	32		657	2989	616.162	107			497.277	132		657	2055	616.162	53		657	2658	616.162	41
935.948	242		497.379	90	616.178	34		657.058	3010	616.178	133			497.379	102		657.058	2060	616.178	30		657.058	2626	616.178	43
936.087	251		497.48	83	616.194	17		657.116	2966	616.194	117			497.48	87		657.116	2068	616.194	35		657.116	2614	616.194	42
936.226	267		497.582	77	616.21	24		657.175	2964	616.21	134			497.582	80		657.175	2062	616.21	42		657.175	2610	616.21	56
936.365	286		497.683	76	616.226	34		657.233	2972	616.226	134			497.683	90		657.233	2013	616.226	33		657.233	2579	616.226	45
936.504	284		497.784	75	616.241	41		657.291	2992	616.241	106			497.784	89		657.291	2038	616.241	65		657.291	2542	616.241	56
936.643	255		497.886	71	616.257	46		657.35	2986	616.257	118			497.886	91		657.35	2001	616.257	72		657.35	2498	616.257	42
936.782	261		497.987	85	616.273	28		657.408	3036	616.273	105			497.987	94		657.408	2000	616.273	60		657.408	2455	616.273	47
936.921	237		498.089	81	616.289	40		657.466	3006	616.289	144			498.089	100		657.466	2015	616.289	46		657.466	2414	616.289	56
937.061	218		498.19	91	616.305	50		657.524	3006	616.305	109			498.19	101		657.524	1974	616.305	36		657.524	2397	616.305	52
937.2	213		498.292	77	616.321	30		657.583	2963	616.321	109			498.292	88		657.583	1975	616.321	51		657.583	2377	616.321	44
937.339	217		498.393	75	616.337	44		657.641	2980	616.337	89			498.393	91		657.641	2018	616.337	42		657.641	2370	616.337	43
937.478	203		498.495	65	616.352	41		657.699	2957	616.352	113			498.495	85		657.699	2021	616.352	47		657.699	2412	616.352	51
937.617	220		498.596	63	616.368	46		657.758	2956	616.368	124			498.596	82		657.758	2007	616.368	49		657.758	2362	616.368	37
937.757	231		498.698	78	616.384	36		657.816	2875	616.384	111			498.698	68		657.816	2051	616.384	51		657.816	2370	616.384	40
937.896	222		498.799	63	616.4	35		657.874	2844	616.4	115			498.799	65		657.874	2043	616.4	59		657.874	2334	616.4	33
938.035	216		498.901	53	616.416	36		657.933	2798	616.416	84			498.901	80		657.933	2123	616.416	34		657.933	2296	616.416	54
938.174	205		499.002	69	616.432	32		657.991	2821	616.432	68			499.002	77		657.991	2123	616.432	48		657.991	2248	616.432	72
938.314	197		499.104	64	616.448	31		658.049	2790	616.448	82			499.104	82		658.049	2204	616.448	41		658.049	2255	616.448	31
938.453	186		499.206	78	616.464	29		658.107	2801	616.464	91			499.206	64		658.107	2160	616.464	52		658.107	2234	616.464	41
938.592	172		499.307	97	616.479	29		658.166	2810	616.479	112			499.307	62		658.166	2147	616.479	31		658.166	2224	616.479	48
938.731	186		499.409	81	616.495	38		658.224	2764	616.495	77			499.409	59		658.224	2152	616.495	41		658.224	2181	616.495	29
938.871	194		499.51	78	616.511	28		658.282	2790	616.511	61			499.51	53		658.282	2148	616.511	61		658.282	2213	616.511	39
939.01	182		499.612	70	616.527	29		658.341	2842	616.527	51			499.612	70		658.341	2113	616.527	32		658.341	2165	616.527	55
939.149	195		499.714	80	616.543	36		658.399	2883	616.543	94			499.714	71		658.399	2129	616.543	51		658.399	2151	616.543	41
939.289	204		499.815	76	616.559	39		658.457	2866	616.559	63			499.815	69		658.457	2106	616.559	29		658.457	2096	616.559	40
939.428	197		499.917	66	616.575	38		658.516	2918	616.575	87			499.917	75		658.516	2144	616.575	37		658.516	2135	616.575	45
939.567	207		500.019	78	616.59	38		658.574	2950	616.59	81			500.019	71		658.574	2103	616.59	36		658.574	2137	616.59	40
939.707	222		500.12	84	616.606	36		658.632	2911	616.606	69			500.12	77		658.632	2129	616.606	35		658.632	2090	616.606	38
939.846	202		500.222	82	616.622	30		658.691	3009	616.622	62			500.222	73		658.691	2123	616.622	29		658.691	2105	616.622	42
939.985	218		500.324	65	616.638	27		658.749	3013	616.638	82			500.324	81		658.749	2156	616.638	29		658.749	2116	616.638	35
940.125	208		500.425	68	616.654	34		658.808	3061	616.654	78			500.425	67		658.808	2169	616.654	45		658.808	2099	616.654	43
940.264	225		500.527	56	616.67	31		658.866	3069	616.67	68			500.527	53		658.866	2169	616.67	29		658.866	2095	616.67	35
940.404	222		500.629	69	616.686	26		658.924	3118	616.686	77			500.629	47		658.924	2155	616.686	34		658.924	2096	616.686	47
940.543	242		500.73	64	616.702	30		658.983	3097	616.702	76			500.73	56		658.983	2179	616.702	53		658.983	2109	616.702	37
940.682	256		500.832	59	616.717	28		659.041	3123	616.717	86			500.832	62		659.041	2121	616.717	30		659.041	2104	616.717	40
940.822	257		500.934	78	616.733	36		659.099	3073	616.733	76			500.934	68		659.099	2149	616.733	42		659.099	2090	616.733	44
940.961	261		501.036	71	616.749	40		659.158	3083	616.749	85			501.036	76		659.158	2125	616.749	41		659.158	2050	616.749	36
941.101	253		501.138	71	616.765	26		659.216	3087	616.765	79			501.138	78		659.216	2156	616.765	28		659.216	2032	616.765	42
941.24	235		501.239	74	616.781	28		659.274	3037	616.781	58			501.239	71		659.274	2164	616.781	39		659.274	2021	616.781	31
941.38	242		501.341	74	616.797	29		659.333	2995	616.797	81			501.341	81		659.333	2145	616.797	37		659.333	1987	616.797	41
941.519	255		501.443	73	616.813	28		659.391	2991	616.813	46			501.443	67		659.391	2156	616.813	39		659.391	1962	616.813	36
941.659	245		501.545	65	616.829	35		659.45	2945	616.829	77			501.545	52		659.45	2155	616.829	40		659.45	1927	616.829	48
941.798	250		501.647	70	616.844	28		659.508	2926	616.844	76			501.647	57		659.508	2139	616.844	44		659.508	1917	616.844	50
941.938	244		501.748	65	616.86	36		659.566	2905	616.86	60			501.748	64		659.566	2129	616.86	32		659.566	1904	616.86	48
942.077	230		501.85	73	616.876	28		659.625	2894	616.876	75			501.85	61		659.625	2123	616.876	26		659.625	1933	616.876	40
942.217	217		501.952	79	616.892	31		659.683	2871	616.892	103			501.952	66		659.683	2139	616.892	28		659.683	1950	616.892	43
942.356	225		502.054	68	616.908	30		659.741	2873	616.908	88			502.054	74		659.741	2105	616.908	34		659.741	1912	616.908	41
942.496	224		502.156	69	616.924	41		659.8	2853	616.924	74			502.156	76		659.8	2108	616.924	38		659.8	1933	616.924	43
942.636	229		502.258	73	616.94	36		659.858	2837	616.94	89			502.258	82		659.858	2123	616.94	40		659.858	1876	616.94	21
942.775	238		502.36	67	616.956	32		659.917	2840	616.956	78			502.36	74		659.917	2090	616.956	33		659.917	1859	616.956	50
942.915	272		502.461	57	616.971	26		659.975	2792	616.971	55			502.461	70		659.975	2059	616.971	33		659.975	1823	616.971	40
943.054	274		502.563	73	616.987	32		660.033	2812	616.987	82			502.563	71		660.033	2043	616.987	37		660.033	1866	616.987	45
943.194	261		502.665	72	617.003	30		660.092	2739	617.003	84			502.665	55		660.092	2027	617.003	31		660.092	1831	617.003	40
943.334	253		502.767	57	617.019	30		660.15	2721	617.019	72			502.767	56		660.15	2013	617.019	36		660.15	1847	617.019	38
943.473	238		502.869	54	617.035	26		660.209	2674	617.035	115			502.869	54		660.209	2067	617.035	44		660.209	1835	617.035	43
943.613	231		502.971	54	617.051	40		660.267	2688	617.051	172			502.971	49		660.267	2048	617.051	57		660.267	1828	617.051	40
943.753	229		503.073	70	617.067	31		660.326	2734	617.067	164			503.073	65		660.326	2018	617.067	40		660.326	1827	617.067	47
943.892	236		503.175	68	617.083	26		660.384	2690	617.083	164			503.175	73		660.384	2025	617.083	47		660.384	1864	617.083	54
944.032	232		503.277	81	617.098	30		660.442	2683	617.098	118			503.277	75		660.442	1995	617.098	47		660.442	1851	617.098	46
944.172	247		503.379	77	617.114	29		660.501	2726	617.114	119			503.379	78		660.501	2008	617.114	40		660.501	1826	617.114	64
944.311	235		503.481	66	617.13	34		660.559	2694	617.13	148			503.481	59		660.559	1987	617.13	34		660.559	1789	617.13	42
944.451	237		503.583	71	617.146	41		660.618	2744	617.146	207			503.583	64		660.618	1965	617.146	38		660.618	1858	617.146	41
944.591	271		503.685	66	617.162	37		660.676	2757	617.162	212			503.685	51		660.676	1941	617.162	43		660.676	1828	617.162	53
944.73	258		503.787	69	617.178	29		660.735	2820	617.178	202			503.787	69		660.735	1966	617.178	35		660.735	1864	617.178	56
944.87	237		503.889	63	617.194	28		660.793	2788	617.194	180			503.889	61		660.793	1932	617.194	36		660.793	1856	617.194	45
945.01	222		503.991	69	617.21	32		660.851	2828	617.21	159			503.991	57		660.851	1914	617.21	52		660.851	1859	617.21	54
945.15	222		504.093	74	617.225	22		660.91	2775	617.225	161			504.093	62		660.91	1924	617.225	63		660.91	1829	617.225	49
945.289	236		504.195	80	617.241	25		660.968	2764	617.241	128			504.195	69		660.968	1906	617.241	40		660.968	1854	617.241	45
945.429	216		504.298	73	617.257	31		661.027	2696	617.257	118			504.298	68		661.027	1938	617.257	31		661.027	1820	617.257	42
945.569	204		504.4	86	617.273	48		661.085	2659	617.273	105			504.4	79		661.085	1942	617.273	54		661.085	1796	617.273	52
945.709	198		504.502	76	617.289	33		661.144	2652	617.289	118			504.502	70		661.144	1972	617.289	43		661.144	1749	617.289	49
945.849	213		504.604	68	617.305	31		661.202	2608	617.305	146			504.604	66		661.202	1966	617.305	46		661.202	1732	617.305	64
945.988	220		504.706	57	617.321	30		661.261	2577	617.321	154			504.706	64		661.261	1920	617.321	46		661.261	1751	617.321	48
946.128	248		504.808	70	617.337	47		661.319	2590	617.337	151			504.808	57		661.319	1944	617.337	52		661.319	1724	617.337	65
946.268	249		504.91	72	617.352	40		661.377	2552	617.352	146			504.91	51		661.377	1962	617.352	51		661.377	1733	617.352	46
946.408	236		505.012	57	617.368	35		661.436	2495	617.368	120			505.012	54		661.436	1943	617.368	26		661.436	1758	617.368	36
946.548	229		505.115	65	617.384	30		661.494	2466	617.384	106			505.115	57		661.494	1949	617.384	43		661.494	1749	617.384	43
946.688	231		505.217	71	617.4	38		661.553	2487	617.4	113			505.217	44		661.553	1993	617.4	31		661.553	1775	617.4	53
946.828	224		505.319	71	617.416	38		661.611	2463	617.416	90			505.319	45		661.611	2021	617.416	25		661.611	1746	617.416	47
946.967	232		505.421	80	617.432	27		661.67	2510	617.432	111			505.421	50		661.67	2013	617.432	28		661.67	1772	617.432	40
947.107	261		505.523	77	617.448	34		661.728	2540	617.448	80			505.523	56		661.728	2041	617.448	35		661.728	1765	617.448	54
947.247	258		505.626	77	617.464	26		661.787	2570	617.464	78			505.626	69		661.787	2029	617.464	42		661.787	1764	617.464	45
947.387	265		505.728	79	617.48	31		661.845	2636	617.48	129			505.728	59		661.845	1988	617.48	36		661.845	1797	617.48	41
947.527	255		505.83	65	617.495	36		661.904	2673	617.495	91			505.83	49		661.904	2008	617.495	24		661.904	1826	617.495	45
947.667	257		505.932	64	617.511	27		661.962	2674	617.511	58			505.932	55		661.962	1998	617.511	38		661.962	1852	617.511	46
947.807	239		506.035	76	617.527	34		662.021	2667	617.527	68			506.035	53		662.021	1972	617.527	39		662.021	1885	617.527	39
947.947	223		506.137	66	617.543	28		662.079	2658	617.543	74			506.137	58		662.079	1939	617.543	32		662.079	1880	617.543	39
948.087	233		506.239	82	617.559	37		662.138	2689	617.559	96			506.239	69		662.138	1917	617.559	38		662.138	1854	617.559	37
948.227	242		506.342	68	617.575	33		662.196	2701	617.575	84			506.342	67		662.196	1930	617.575	41		662.196	1884	617.575	46
948.367	244		506.444	63	617.591	41		662.255	2757	617.591	85			506.444	53		662.255	1922	617.591	31		662.255	1860	617.591	35
948.507	255		506.546	75	617.607	29		662.313	2796	617.607	110			506.546	60		662.313	1946	617.607	45		662.313	1879	617.607	40
948.647	255		506.649	66	617.622	32		662.372	2841	617.622	89			506.649	49		662.372	1975	617.622	42		662.372	1871	617.622	46
948.787	248		506.751	64	617.638	33		662.43	2885	617.638	110			506.751	48		662.43	1945	617.638	26		662.43	1880	617.638	47
948.927	230		506.853	60	617.654	30		662.489	2970	617.654	105			506.853	51		662.489	1963	617.654	37		662.489	1898	617.654	38
949.067	236		506.956	63	617.67	26		662.547	3034	617.67	88			506.956	58		662.547	1937	617.67	41		662.547	1936	617.67	40
949.207	228		507.058	61	617.686	24		662.606	3033	617.686	88			507.058	52		662.606	1963	617.686	48		662.606	1913	617.686	39
949.347	238		507.16	64	617.702	34		662.664	3045	617.702	82			507.16	56		662.664	1934	617.702	32		662.664	1927	617.702	39
949.487	223		507.263	65	617.718	32		662.723	3038	617.718	73			507.263	67		662.723	1944	617.718	33		662.723	1899	617.718	37
949.627	215		507.365	74	617.734	28		662.781	3095	617.734	69			507.365	55		662.781	1963	617.734	50		662.781	1950	617.734	51
949.768	228		507.468	78	617.75	29		662.84	3086	617.75	62			507.468	62		662.84	1933	617.75	34		662.84	1942	617.75	33
949.908	216		507.57	81	617.765	30		662.898	3087	617.765	52			507.57	69		662.898	1960	617.765	56		662.898	1956	617.765	47
950.048	234		507.672	72	617.781	40		662.957	3085	617.781	75			507.672	55		662.957	1941	617.781	24		662.957	1989	617.781	45
950.188	236		507.775	58	617.797	47		663.016	3021	617.797	95			507.775	60		663.016	2001	617.797	33		663.016	1995	617.797	31
950.328	230		507.877	50	617.813	24		663.074	3051	617.813	68			507.877	46		663.074	1969	617.813	30		663.074	1976	617.813	36
950.468	237		507.98	48	617.829	26		663.133	2952	617.829	87			507.98	44		663.133	1971	617.829	39		663.133	2057	617.829	37
950.608	228		508.082	64	617.845	39		663.191	2942	617.845	73			508.082	55		663.191	1992	617.845	37		663.191	2101	617.845	48
950.749	214		508.185	56	617.861	43		663.25	2864	617.861	100			508.185	51		663.25	1923	617.861	43		663.25	2149	617.861	25
950.889	213		508.287	54	617.877	37		663.308	2856	617.877	73			508.287	57		663.308	1961	617.877	28		663.308	2173	617.877	48
951.029	212		508.39	58	617.893	32		663.367	2825	617.893	68			508.39	64		663.367	1945	617.893	40		663.367	2207	617.893	36
951.169	216		508.492	61	617.908	29		663.425	2813	617.908	104			508.492	65		663.425	1995	617.908	31		663.425	2197	617.908	43
951.309	231		508.595	56	617.924	31		663.484	2811	617.924	74			508.595	54		663.484	2017	617.924	17		663.484	2235	617.924	39
951.45	225		508.697	59	617.94	24		663.542	2816	617.94	82			508.697	44		663.542	2029	617.94	34		663.542	2217	617.94	41
951.59	239		508.8	64	617.956	34		663.601	2821	617.956	81			508.8	56		663.601	2068	617.956	33		663.601	2241	617.956	37
951.73	235		508.902	54	617.972	36		663.66	2841	617.972	58			508.902	56		663.66	2045	617.972	28		663.66	2229	617.972	40
951.87	235		509.005	73	617.988	28		663.718	2874	617.988	60			509.005	57		663.718	2038	617.988	33		663.718	2244	617.988	32
952.011	227		509.108	69	618.004	35		663.777	2883	618.004	87			509.108	52		663.777	2028	618.004	41		663.777	2281	618.004	33
952.151	225		509.21	78	618.02	34		663.835	2881	618.02	83			509.21	48		663.835	2013	618.02	34		663.835	2224	618.02	47
952.291	208		509.313	77	618.036	25		663.894	2933	618.036	127			509.313	52		663.894	2035	618.036	24		663.894	2284	618.036	36
952.431	204		509.415	72	618.051	31		663.952	2910	618.051	104			509.415	55		663.952	2063	618.051	26		663.952	2296	618.051	38
952.572	218		509.518	62	618.067	28		664.011	2890	618.067	122			509.518	61		664.011	2057	618.067	41		664.011	2264	618.067	43
952.712	232		509.621	65	618.083	29		664.07	2923	618.083	113			509.621	63		664.07	2083	618.083	48		664.07	2283	618.083	40
952.852	213		509.723	66	618.099	35		664.128	2909	618.099	118			509.723	58		664.128	2072	618.099	49		664.128	2311	618.099	38
952.993	221		509.826	60	618.115	34		664.187	2935	618.115	143			509.826	60		664.187	2039	618.115	40		664.187	2352	618.115	55
953.133	220		509.929	58	618.131	31		664.245	2964	618.131	114			509.929	67		664.245	2064	618.131	42		664.245	2340	618.131	71
953.273	225		510.031	60	618.147	28		664.304	3003	618.147	140			510.031	69		664.304	2058	618.147	38		664.304	2364	618.147	48
953.414	220		510.134	71	618.163	34		664.363	3014	618.163	169			510.134	65		664.363	2064	618.163	30		664.363	2347	618.163	32
953.554	210		510.237	75	618.179	29		664.421	3043	618.179	147			510.237	54		664.421	2067	618.179	43		664.421	2377	618.179	40
953.695	207		510.339	71	618.194	26		664.48	3091	618.194	138			510.339	58		664.48	2065	618.194	42		664.48	2383	618.194	40
953.835	209		510.442	67	618.21	34		664.538	3072	618.21	143			510.442	60		664.538	2050	618.21	48		664.538	2344	618.21	34
953.975	218		510.545	72	618.226	40		664.597	3142	618.226	151			510.545	62		664.597	2057	618.226	58		664.597	2328	618.226	48
954.116	227		510.647	72	618.242	32		664.656	3208	618.242	129			510.647	73		664.656	2054	618.242	54		664.656	2325	618.242	52
954.256	234		510.75	77	618.258	31		664.714	3221	618.258	107			510.75	66		664.714	2093	618.258	42		664.714	2340	618.258	50
954.397	219		510.853	80	618.274	38		664.773	3259	618.274	104			510.853	53		664.773	2090	618.274	53		664.773	2401	618.274	35
954.537	222		510.956	71	618.29	49		664.831	3318	618.29	99			510.956	64		664.831	2086	618.29	54		664.831	2416	618.29	44
954.678	223		511.058	77	618.306	40		664.89	3357	618.306	121			511.058	53		664.89	2113	618.306	50		664.89	2422	618.306	50
954.818	213		511.161	67	618.322	33		664.949	3346	618.322	150			511.161	72		664.949	2112	618.322	37		664.949	2405	618.322	46
954.959	226		511.264	74	618.337	37		665.007	3355	618.337	123			511.264	75		665.007	2108	618.337	25		665.007	2419	618.337	63
955.099	219		511.367	72	618.353	36		665.066	3331	618.353	134			511.367	66		665.066	2100	618.353	35		665.066	2427	618.353	40
955.24	229		511.47	60	618.369	38		665.125	3310	618.369	111			511.47	73		665.125	2096	618.369	40		665.125	2404	618.369	46
955.38	243		511.573	59	618.385	33		665.183	3311	618.385	110			511.573	65		665.183	2116	618.385	44		665.183	2373	618.385	49
955.521	244		511.675	57	618.401	45		665.242	3285	618.401	118			511.675	58		665.242	2148	618.401	35		665.242	2347	618.401	40
955.661	249		511.778	66	618.417	41		665.3	3250	618.417	85			511.778	56		665.3	2134	618.417	47		665.3	2327	618.417	31
955.802	255		511.881	82	618.433	29		665.359	3260	618.433	79			511.881	59		665.359	2110	618.433	39		665.359	2313	618.433	55
955.942	244		511.984	77	618.449	26		665.418	3217	618.449	85			511.984	61		665.418	2117	618.449	37		665.418	2297	618.449	53
956.083	242		512.087	78	618.465	28		665.476	3156	618.465	81			512.087	57		665.476	2102	618.465	50		665.476	2324	618.465	31
956.223	251		512.19	79	618.48	37		665.535	3181	618.48	85			512.19	78		665.535	2113	618.48	38		665.535	2297	618.48	35
956.364	244		512.293	87	618.496	31		665.594	3177	618.496	90			512.293	75		665.594	2074	618.496	50		665.594	2290	618.496	48
956.505	243		512.396	75	618.512	32		665.652	3114	618.512	53			512.396	71		665.652	2077	618.512	34		665.652	2262	618.512	29
956.645	228		512.498	77	618.528	35		665.711	3102	618.528	66			512.498	75		665.711	2059	618.528	37		665.711	2232	618.528	37
956.786	234		512.601	76	618.544	36		665.77	3139	618.544	66			512.601	64		665.77	2121	618.544	40		665.77	2233	618.544	28
956.926	230		512.704	87	618.56	40		665.828	3115	618.56	80			512.704	73		665.828	2122	618.56	47		665.828	2303	618.56	37
957.067	229		512.807	99	618.576	30		665.887	3121	618.576	84			512.807	85		665.887	2167	618.576	51		665.887	2284	618.576	37
957.208	222		512.91	116	618.592	42		665.946	3124	618.592	67			512.91	86		665.946	2082	618.592	31		665.946	2268	618.592	32
957.348	228		513.013	123	618.608	42		666.004	3133	618.608	82			513.013	93		666.004	2121	618.608	35		666.004	2250	618.608	42
957.489	223		513.116	132	618.624	27		666.063	3087	618.624	72			513.116	121		666.063	2131	618.624	42		666.063	2256	618.624	33
957.63	220		513.219	140	618.639	23		666.122	3070	618.639	82			513.219	123		666.122	2126	618.639	52		666.122	2212	618.639	42
957.77	218		513.322	142	618.655	38		666.18	3118	618.655	75			513.322	104		666.18	2160	618.655	44		666.18	2149	618.655	36
957.911	241		513.425	147	618.671	38		666.239	3079	618.671	63			513.425	106		666.239	2126	618.671	44		666.239	2129	618.671	29
958.052	240		513.528	126	618.687	32		666.298	3109	618.687	68			513.528	98		666.298	2093	618.687	45		666.298	2110	618.687	42
958.193	239		513.631	108	618.703	25		666.356	3088	618.703	80			513.631	104		666.356	2110	618.703	25		666.356	2117	618.703	48
958.333	235		513.734	92	618.719	26		666.415	3024	618.719	56			513.734	90		666.415	2112	618.719	49		666.415	2085	618.719	37
958.474	213		513.837	97	618.735	31		666.474	3046	618.735	69			513.837	96		666.474	2079	618.735	37		666.474	2060	618.735	40
958.615	240		513.94	93	618.751	28		666.532	2956	618.751	61			513.94	88		666.532	2083	618.751	59		666.532	2105	618.751	36
958.756	254		514.043	103	618.767	31		666.591	2977	618.767	90			514.043	90		666.591	2065	618.767	34		666.591	2085	618.767	43
958.896	264		514.147	99	618.783	55		666.65	2924	618.783	67			514.147	82		666.65	2092	618.783	26		666.65	2122	618.783	39
959.037	259		514.25	94	618.798	24		666.709	2930	618.798	92			514.25	87		666.709	2064	618.798	34		666.709	2099	618.798	33
959.178	261		514.353	93	618.814	31		666.767	2910	618.814	55			514.353	93		666.767	2073	618.814	59		666.767	2073	618.814	36
959.319	262		514.456	108	618.83	34		666.826	2959	618.83	57			514.456	116		666.826	2050	618.83	53		666.826	2060	618.83	39
959.459	252		514.559	116	618.846	31		666.885	2904	618.846	80			514.559	176		666.885	2021	618.846	32		666.885	2054	618.846	33
959.6	227		514.662	151	618.862	45		666.943	2943	618.862	90			514.662	238		666.943	2008	618.862	49		666.943	2026	618.862	46
959.741	246		514.765	179	618.878	25		667.002	2907	618.878	94			514.765	287		667.002	2034	618.878	48		667.002	2034	618.878	46
959.882	250		514.868	237	618.894	38		667.061	2873	618.894	94			514.868	321		667.061	1994	618.894	32		667.061	2027	618.894	38
960.023	244		514.972	274	618.91	23		667.119	2869	618.91	111			514.972	356		667.119	2007	618.91	44		667.119	2026	618.91	31
960.164	236		515.075	330	618.926	23		667.178	2923	618.926	79			515.075	407		667.178	1968	618.926	52		667.178	2015	618.926	40
960.305	271		515.178	339	618.942	23		667.237	2928	618.942	112			515.178	427		667.237	1971	618.942	29		667.237	1989	618.942	40
960.445	276		515.281	308	618.957	17		667.296	2959	618.957	100			515.281	402		667.296	1965	618.957	33		667.296	1965	618.957	46
960.586	255		515.384	286	618.973	37		667.354	2909	618.973	81			515.384	365		667.354	1994	618.973	50		667.354	1955	618.973	35
960.727	265		515.488	230	618.989	25		667.413	2957	618.989	72			515.488	303		667.413	1996	618.989	43		667.413	1928	618.989	38
960.868	269		515.591	203	619.005	24		667.472	2914	619.005	96			515.591	269		667.472	1991	619.005	34		667.472	1973	619.005	35
961.009	267		515.694	188	619.021	34		667.531	2921	619.021	85			515.694	264		667.531	2005	619.021	32		667.531	1940	619.021	42
961.15	249		515.797	173	619.037	36		667.589	2935	619.037	67			515.797	213		667.589	2009	619.037	34		667.589	1961	619.037	33
961.291	239		515.901	160	619.053	33		667.648	2941	619.053	99			515.901	227		667.648	2017	619.053	40		667.648	1940	619.053	47
961.432	233		516.004	155	619.069	32		667.707	2947	619.069	92			516.004	233		667.707	2006	619.069	37		667.707	1900	619.069	41
961.573	222		516.107	148	619.085	33		667.766	2970	619.085	85			516.107	224		667.766	1943	619.085	40		667.766	1874	619.085	38
961.714	199		516.21	128	619.101	29		667.824	2988	619.101	85			516.21	216		667.824	1965	619.101	36		667.824	1875	619.101	49
961.855	192		516.314	141	619.116	42		667.883	2994	619.116	99			516.314	206		667.883	1980	619.116	45		667.883	1859	619.116	49
961.996	212		516.417	131	619.132	38		667.942	2984	619.132	125			516.417	175		667.942	1991	619.132	39		667.942	1883	619.132	45
962.137	214		516.52	130	619.148	20		668.001	3041	619.148	106			516.52	156		668.001	1981	619.148	34		668.001	1873	619.148	54
962.278	189		516.624	103	619.164	40		668.059	3115	619.164	143			516.624	158		668.059	1955	619.164	35		668.059	1872	619.164	47
962.419	193		516.727	111	619.18	26		668.118	3143	619.18	145			516.727	149		668.118	1913	619.18	37		668.118	1860	619.18	52
962.56	219		516.83	115	619.196	33		668.177	3211	619.196	147			516.83	136		668.177	1909	619.196	33		668.177	1833	619.196	39
962.701	218		516.934	111	619.212	28		668.236	3280	619.212	162			516.934	153		668.236	1949	619.212	37		668.236	1854	619.212	58
962.842	204		517.037	103	619.228	38		668.294	3328	619.228	178			517.037	157		668.294	1927	619.228	25		668.294	1853	619.228	46
962.983	210		517.14	102	619.244	29		668.353	3423	619.244	128			517.14	164		668.353	1919	619.244	31		668.353	1845	619.244	42
963.124	209		517.244	89	619.26	42		668.412	3441	619.26	144			517.244	181		668.412	1932	619.26	31		668.412	1852	619.26	45
963.265	234		517.347	86	619.275	29		668.471	3510	619.275	156			517.347	178		668.471	1920	619.275	38		668.471	1852	619.275	51
963.406	229		517.451	92	619.291	42		668.529	3579	619.291	144			517.451	143		668.529	1957	619.291	57		668.529	1821	619.291	53
963.548	236		517.554	64	619.307	32		668.588	3605	619.307	154			517.554	130		668.588	1912	619.307	50		668.588	1821	619.307	38
963.689	237		517.658	63	619.323	47		668.647	3677	619.323	167			517.658	117		668.647	1890	619.323	57		668.647	1830	619.323	41
963.83	224		517.761	73	619.339	34		668.706	3643	619.339	156			517.761	94		668.706	1900	619.339	47		668.706	1800	619.339	53
963.971	214		517.864	73	619.355	41		668.765	3657	619.355	119			517.864	97		668.765	1892	619.355	36		668.765	1825	619.355	51
964.112	228		517.968	78	619.371	35		668.823	3662	619.371	123			517.968	87		668.823	1902	619.371	37		668.823	1766	619.371	49
964.253	231		518.071	83	619.387	40		668.882	3689	619.387	89			518.071	93		668.882	1883	619.387	47		668.882	1778	619.387	48
964.394	239		518.175	82	619.403	38		668.941	3654	619.403	90			518.175	87		668.941	1889	619.403	42		668.941	1719	619.403	41
964.536	256		518.278	83	619.419	40		669	3624	619.419	100			518.278	74		669	1889	619.419	34		669	1726	619.419	38
964.677	259		518.382	76	619.435	35		669.059	3589	619.435	99			518.382	94		669.059	1912	619.435	33		669.059	1684	619.435	39
964.818	260		518.485	68	619.45	29		669.117	3533	619.45	75			518.485	102		669.117	1929	619.45	57		669.117	1690	619.45	42
964.959	246		518.589	64	619.466	24		669.176	3489	619.466	85			518.589	92		669.176	1919	619.466	42		669.176	1658	619.466	38
965.101	257		518.692	68	619.482	46		669.235	3469	619.482	65			518.692	80		669.235	1945	619.482	40		669.235	1649	619.482	32
965.242	254		518.796	66	619.498	22		669.294	3436	619.498	86			518.796	77		669.294	1945	619.498	61		669.294	1610	619.498	42
965.383	230		518.9	73	619.514	28		669.353	3399	619.514	66			518.9	74		669.353	1942	619.514	53		669.353	1573	619.514	43
965.524	234		519.003	75	619.53	35		669.411	3393	619.53	95			519.003	66		669.411	1951	619.53	37		669.411	1523	619.53	38
965.666	230		519.107	67	619.546	44		669.47	3313	619.546	88			519.107	63		669.47	1944	619.546	44		669.47	1509	619.546	42
965.807	230		519.21	75	619.562	30		669.529	3305	619.562	78			519.21	75		669.529	1949	619.562	39		669.529	1478	619.562	25
965.948	224		519.314	62	619.578	20		669.588	3277	619.578	81			519.314	68		669.588	1938	619.578	36		669.588	1456	619.578	40
966.089	208		519.418	60	619.594	35		669.647	3258	619.594	88			519.418	67		669.647	1914	619.594	40		669.647	1487	619.594	29
966.231	225		519.521	57	619.61	30		669.706	3327	619.61	77			519.521	77		669.706	1920	619.61	69		669.706	1485	619.61	43
966.372	227		519.625	54	619.625	19		669.764	3266	619.625	74			519.625	63		669.764	1921	619.625	44		669.764	1459	619.625	38
966.513	226		519.728	49	619.641	35		669.823	3237	619.641	66			519.728	64		669.823	1919	619.641	40		669.823	1464	619.641	47
966.655	225		519.832	49	619.657	32		669.882	3238	619.657	82			519.832	57		669.882	1971	619.657	42		669.882	1457	619.657	47
966.796	224		519.936	53	619.673	37		669.941	3187	619.673	56			519.936	72		669.941	1957	619.673	38		669.941	1465	619.673	41
966.937	214		520.039	61	619.689	28		670	3183	619.689	59			520.039	77		670	1946	619.689	37		670	1484	619.689	48
967.079	219		520.143	60	619.705	31		670.059	3170	619.705	79			520.143	86		670.059	1949	619.705	45		670.059	1529	619.705	35
967.22	217		520.247	66	619.721	34		670.117	3123	619.721	67			520.247	74		670.117	1941	619.721	32		670.117	1543	619.721	41
967.362	237		520.351	67	619.737	22		670.176	3104	619.737	89			520.351	76		670.176	1918	619.737	37		670.176	1552	619.737	40
967.503	223		520.454	66	619.753	34		670.235	3017	619.753	80			520.454	64		670.235	1925	619.753	45		670.235	1538	619.753	35
967.644	249		520.558	57	619.769	37		670.294	2992	619.769	62			520.558	64		670.294	1945	619.769	42		670.294	1558	619.769	39
967.786	224		520.662	59	619.785	33		670.353	2917	619.785	73			520.662	70		670.353	1943	619.785	39		670.353	1546	619.785	40
967.927	228		520.765	77	619.8	44		670.412	2888	619.8	77			520.765	58		670.412	1900	619.8	40		670.412	1589	619.8	32
968.069	226		520.869	75	619.816	32		670.471	2843	619.816	62			520.869	51		670.471	1913	619.816	43		670.471	1578	619.816	41
968.21	227		520.973	69	619.832	46		670.529	2820	619.832	77			520.973	73		670.529	1892	619.832	32		670.529	1553	619.832	41
968.352	233		521.077	70	619.848	29		670.588	2815	619.848	82			521.077	77		670.588	1901	619.848	41		670.588	1559	619.848	42
968.493	238		521.181	66	619.864	37		670.647	2799	619.864	69			521.181	67		670.647	1867	619.864	34		670.647	1534	619.864	33
968.635	230		521.284	52	619.88	29		670.706	2769	619.88	101			521.284	68		670.706	1888	619.88	39		670.706	1532	619.88	36
968.776	217		521.388	64	619.896	28		670.765	2791	619.896	77			521.388	61		670.765	1938	619.896	38		670.765	1540	619.896	40
968.918	209		521.492	57	619.912	33		670.824	2785	619.912	82			521.492	60		670.824	1977	619.912	35		670.824	1527	619.912	42
969.059	206		521.596	54	619.928	23		670.883	2777	619.928	80			521.596	71		670.883	1969	619.928	47		670.883	1529	619.928	21
969.201	220		521.7	57	619.944	36		670.942	2746	619.944	90			521.7	62		670.942	1963	619.944	49		670.942	1563	619.944	47
969.342	221		521.803	60	619.96	30		671.001	2686	619.96	93			521.803	75		671.001	1990	619.96	43		671.001	1570	619.96	43
969.484	230		521.907	69	619.975	30		671.059	2697	619.975	99			521.907	66		671.059	1962	619.975	36		671.059	1599	619.975	43
969.625	237		522.011	77	619.991	34		671.118	2739	619.991	55			522.011	55		671.118	1948	619.991	39		671.118	1622	619.991	46
969.767	223		522.115	62	620.007	34		671.177	2703	620.007	81			522.115	47		671.177	1961	620.007	47		671.177	1635	620.007	44
969.908	236		522.219	58	620.023	36		671.236	2707	620.023	97			522.219	50		671.236	1960	620.023	36		671.236	1654	620.023	35
970.05	230		522.323	66	620.039	23		671.295	2688	620.039	138			522.323	55		671.295	1973	620.039	50		671.295	1699	620.039	42
970.192	218		522.427	77	620.055	35		671.354	2652	620.055	182			522.427	59		671.354	1959	620.055	35		671.354	1699	620.055	33
970.333	244		522.531	80	620.071	39		671.413	2616	620.071	181			522.531	60		671.413	1956	620.071	35		671.413	1723	620.071	39
970.475	229		522.635	82	620.087	33		671.472	2656	620.087	162			522.635	59		671.472	1941	620.087	28		671.472	1753	620.087	52
970.616	232		522.739	62	620.103	30		671.531	2657	620.103	140			522.739	64		671.531	1949	620.103	46		671.531	1714	620.103	45
970.758	211		522.843	64	620.119	28		671.59	2731	620.119	111			522.843	61		671.59	2008	620.119	43		671.59	1743	620.119	35
970.9	233		522.946	55	620.135	39		671.648	2732	620.135	88			522.946	56		671.648	1965	620.135	32		671.648	1724	620.135	41
971.041	224		523.05	53	620.151	28		671.707	2792	620.151	97			523.05	49		671.707	1991	620.151	38		671.707	1742	620.151	39
971.183	226		523.154	56	620.166	24		671.766	2813	620.166	127			523.154	48		671.766	1964	620.166	26		671.766	1757	620.166	39
971.325	246		523.258	58	620.182	29		671.825	2850	620.182	113			523.258	45		671.825	1988	620.182	44		671.825	1777	620.182	43
971.466	241		523.362	75	620.198	18		671.884	2850	620.198	172			523.362	55		671.884	1983	620.198	59		671.884	1809	620.198	74
971.608	234		523.466	66	620.214	26		671.943	2907	620.214	194			523.466	53		671.943	1984	620.214	43		671.943	1837	620.214	50
971.75	222		523.57	76	620.23	40		672.002	2843	620.23	131			523.57	58		672.002	1985	620.23	37		672.002	1797	620.23	51
971.892	241		523.675	69	620.246	31		672.061	2871	620.246	166			523.675	55		672.061	1992	620.246	39		672.061	1818	620.246	58
972.033	245		523.779	56	620.262	33		672.12	2886	620.262	150			523.779	51		672.12	1978	620.262	39		672.12	1839	620.262	50
972.175	245		523.883	58	620.278	39		672.179	2851	620.278	120			523.883	60		672.179	1965	620.278	49		672.179	1834	620.278	46
972.317	240		523.987	51	620.294	34		672.238	2830	620.294	132			523.987	54		672.238	1947	620.294	41		672.238	1864	620.294	44
972.459	230		524.091	52	620.31	29		672.297	2796	620.31	132			524.091	60		672.297	1979	620.31	42		672.297	1812	620.31	59
972.6	237		524.195	52	620.326	31		672.356	2787	620.326	113			524.195	65		672.356	1979	620.326	33		672.356	1853	620.326	43
972.742	243		524.299	44	620.342	48		672.415	2800	620.342	109			524.299	63		672.415	1974	620.342	37		672.415	1867	620.342	44
972.884	242		524.403	48	620.357	33		672.474	2803	620.357	131			524.403	64		672.474	1960	620.357	28		672.474	1872	620.357	33
973.026	238		524.507	68	620.373	27		672.533	2809	620.373	131			524.507	77		672.533	1969	620.373	57		672.533	1865	620.373	45
973.168	232		524.611	64	620.389	31		672.591	2799	620.389	109			524.611	66		672.591	2025	620.389	49		672.591	1863	620.389	35
973.309	217		524.715	65	620.405	28		672.65	2827	620.405	77			524.715	67		672.65	2035	620.405	48		672.65	1900	620.405	45
973.451	192		524.82	63	620.421	34		672.709	2825	620.421	99			524.82	72		672.709	2050	620.421	37		672.709	1931	620.421	35
973.593	214		524.924	60	620.437	30		672.768	2819	620.437	52			524.924	68		672.768	2081	620.437	43		672.768	1943	620.437	58
973.735	204		525.028	68	620.453	41		672.827	2853	620.453	82			525.028	56		672.827	2087	620.453	49		672.827	1984	620.453	35
973.877	219		525.132	83	620.469	25		672.886	2867	620.469	113			525.132	52		672.886	2072	620.469	35		672.886	1985	620.469	36
974.019	226		525.236	72	620.485	31		672.945	2862	620.485	73			525.236	54		672.945	2074	620.485	45		672.945	1952	620.485	35
974.161	215		525.34	68	620.501	38		673.004	2858	620.501	68			525.34	48		673.004	2041	620.501	39		673.004	1903	620.501	42
974.302	226		525.445	61	620.517	26		673.063	2807	620.517	74			525.445	51		673.063	2055	620.517	40		673.063	1937	620.517	46
974.444	246		525.549	51	620.533	33		673.122	2798	620.533	88			525.549	47		673.122	2094	620.533	42		673.122	1913	620.533	34
974.586	258		525.653	58	620.548	23		673.181	2770	620.548	79			525.653	50		673.181	2070	620.548	41		673.181	1920	620.548	35
974.728	269		525.757	46	620.564	32		673.24	2662	620.564	73			525.757	46		673.24	2115	620.564	32		673.24	1933	620.564	32
974.87	245		525.862	48	620.58	33		673.299	2626	620.58	69			525.862	49		673.299	2118	620.58	42		673.299	1890	620.58	49
975.012	220		525.966	51	620.596	22		673.358	2598	620.596	73			525.966	52		673.358	2130	620.596	48		673.358	1903	620.596	45
975.154	235		526.07	60	620.612	28		673.417	2625	620.612	85			526.07	55		673.417	2125	620.612	45		673.417	1859	620.612	42
975.296	236		526.174	63	620.628	40		673.476	2557	620.628	56			526.174	52		673.476	2155	620.628	36		673.476	1851	620.628	31
975.438	220		526.279	81	620.644	28		673.535	2542	620.644	67			526.279	56		673.535	2181	620.644	41		673.535	1826	620.644	46
975.58	204		526.383	70	620.66	27		673.594	2489	620.66	70			526.383	42		673.594	2215	620.66	38		673.594	1829	620.66	42
975.722	225		526.487	65	620.676	36		673.653	2485	620.676	72			526.487	52		673.653	2228	620.676	48		673.653	1798	620.676	36
975.864	204		526.592	49	620.692	37		673.712	2518	620.692	58			526.592	56		673.712	2262	620.692	45		673.712	1807	620.692	49
976.006	214		526.696	50	620.708	35		673.771	2482	620.708	67			526.696	63		673.771	2293	620.708	40		673.771	1781	620.708	34
976.148	208		526.8	60	620.724	36		673.83	2501	620.724	83			526.8	60		673.83	2434	620.724	43		673.83	1799	620.724	49
976.29	201		526.905	57	620.74	40		673.889	2458	620.74	100			526.905	53		673.889	2430	620.74	35		673.889	1814	620.74	34
976.432	202		527.009	71	620.755	29		673.948	2486	620.755	79			527.009	47		673.948	2510	620.755	33		673.948	1857	620.755	34
976.574	205		527.113	83	620.771	25		674.007	2460	620.771	49			527.113	57		674.007	2567	620.771	43		674.007	1844	620.771	29
976.716	225		527.218	76	620.787	30		674.066	2434	620.787	70			527.218	53		674.066	2599	620.787	26		674.066	1869	620.787	38
976.858	214		527.322	65	620.803	35		674.125	2430	620.803	90			527.322	41		674.125	2608	620.803	43		674.125	1932	620.803	35
977.001	219		527.427	60	620.819	30		674.184	2414	620.819	73			527.427	43		674.184	2631	620.819	37		674.184	1943	620.819	45
977.143	225		527.531	55	620.835	34		674.243	2404	620.835	72			527.531	44		674.243	2638	620.835	34		674.243	1980	620.835	39
977.285	242		527.636	52	620.851	27		674.302	2392	620.851	71			527.636	36		674.302	2704	620.851	46		674.302	2020	620.851	59
977.427	235		527.74	57	620.867	38		674.361	2406	620.867	93			527.74	45		674.361	2756	620.867	43		674.361	2044	620.867	30
977.569	218		527.844	57	620.883	49		674.42	2393	620.883	85			527.844	41		674.42	2797	620.883	44		674.42	2064	620.883	45
977.711	220		527.949	52	620.899	37		674.479	2458	620.899	86			527.949	43		674.479	2801	620.899	31		674.479	2120	620.899	40
977.853	228		528.053	68	620.915	26		674.539	2429	620.915	68			528.053	49		674.539	2853	620.915	42		674.539	2105	620.915	32
977.996	233		528.158	66	620.931	17		674.598	2418	620.931	96			528.158	52		674.598	2898	620.931	53		674.598	2113	620.931	29
978.138	216		528.262	73	620.947	33		674.657	2432	620.947	60			528.262	62		674.657	2940	620.947	44		674.657	2154	620.947	35
978.28	212		528.367	69	620.963	28		674.716	2447	620.963	81			528.367	73		674.716	3049	620.963	40		674.716	2176	620.963	35
978.422	212		528.471	67	620.978	39		674.775	2431	620.978	67			528.471	57		674.775	3099	620.978	39		674.775	2198	620.978	38
978.564	215		528.576	60	620.994	39		674.834	2461	620.994	99			528.576	46		674.834	3086	620.994	40		674.834	2179	620.994	31
978.707	220		528.68	52	621.01	39		674.893	2442	621.01	89			528.68	52		674.893	3145	621.01	40		674.893	2210	621.01	33
978.849	204		528.785	60	621.026	39		674.952	2442	621.026	82			528.785	47		674.952	3231	621.026	41		674.952	2220	621.026	27
978.991	217		528.889	79	621.042	32		675.011	2461	621.042	122			528.889	46		675.011	3329	621.042	39		675.011	2145	621.042	28
979.133	210		528.994	76	621.058	33		675.07	2424	621.058	122			528.994	46		675.07	3481	621.058	23		675.07	2168	621.058	46
979.275	235		529.099	86	621.074	26		675.129	2386	621.074	101			529.099	48		675.129	3645	621.074	48		675.129	2114	621.074	40
979.418	234		529.203	88	621.09	36		675.188	2377	621.09	121			529.203	49		675.188	3882	621.09	33		675.188	2109	621.09	47
979.56	227		529.308	92	621.106	41		675.247	2377	621.106	110			529.308	54		675.247	4157	621.106	44		675.247	2126	621.106	44
979.702	229		529.412	105	621.122	45		675.306	2370	621.122	113			529.412	60		675.306	4420	621.122	31		675.306	2142	621.122	64
979.845	228		529.517	95	621.138	38		675.365	2344	621.138	158			529.517	57		675.365	4665	621.138	30		675.365	2116	621.138	59
979.987	209		529.622	87	621.154	38		675.424	2292	621.154	138			529.622	61		675.424	4904	621.154	32		675.424	2087	621.154	59
980.129	198		529.726	74	621.17	16		675.484	2247	621.17	157			529.726	59		675.484	5130	621.17	53		675.484	2079	621.17	41
980.272	202		529.831	79	621.185	34		675.543	2233	621.185	131			529.831	62		675.543	5351	621.185	39		675.543	2084	621.185	41
980.414	204		529.936	68	621.201	35		675.602	2240	621.201	166			529.936	61		675.602	5614	621.201	24		675.602	2129	621.201	66
980.556	205		530.04	57	621.217	36		675.661	2151	621.217	209			530.04	58		675.661	5808	621.217	50		675.661	2139	621.217	64
980.699	197		530.145	54	621.233	27		675.72	2179	621.233	181			530.145	59		675.72	5997	621.233	45		675.72	2124	621.233	36
980.841	196		530.25	65	621.249	36		675.779	2202	621.249	173			530.25	58		675.779	6089	621.249	39		675.779	2116	621.249	50
980.983	199		530.354	65	621.265	27		675.838	2182	621.265	140			530.354	54		675.838	6125	621.265	48		675.838	2064	621.265	49
981.126	221		530.459	68	621.281	36		675.897	2197	621.281	73			530.459	62		675.897	6114	621.281	45		675.897	2043	621.281	59
981.268	225		530.564	62	621.297	29		675.956	2203	621.297	98			530.564	59		675.956	6031	621.297	35		675.956	2026	621.297	50
981.411	231		530.668	64	621.313	33		676.015	2204	621.313	166			530.668	64		676.015	5990	621.313	39		676.015	1977	621.313	50
981.553	209		530.773	64	621.329	26		676.075	2199	621.329	177			530.773	73		676.075	6032	621.329	44		676.075	1996	621.329	44
981.696	215		530.878	64	621.345	38		676.134	2153	621.345	130			530.878	74		676.134	5961	621.345	40		676.134	1938	621.345	37
981.838	226		530.983	68	621.361	38		676.193	2133	621.361	111			530.983	62		676.193	5980	621.361	53		676.193	1917	621.361	31
981.98	233		531.087	64	621.377	19		676.252	2074	621.377	116			531.087	65		676.252	5977	621.377	40		676.252	1883	621.377	44
982.123	245		531.192	65	621.393	25		676.311	2086	621.393	105			531.192	72		676.311	5939	621.393	44		676.311	1935	621.393	58
982.265	235		531.297	63	621.409	33		676.37	2089	621.409	106			531.297	58		676.37	5892	621.409	45		676.37	1918	621.409	38
982.408	230		531.402	73	621.424	35		676.429	2040	621.424	83			531.402	49		676.429	5829	621.424	33		676.429	1882	621.424	35
982.55	243		531.507	71	621.44	36		676.488	2057	621.44	107			531.507	57		676.488	5739	621.44	29		676.488	1879	621.44	22
982.693	232		531.611	74	621.456	34		676.548	2045	621.456	95			531.611	48		676.548	5692	621.456	47		676.548	1888	621.456	44
982.835	224		531.716	60	621.472	32		676.607	2099	621.472	79			531.716	45		676.607	5598	621.472	32		676.607	1876	621.472	31
982.978	230		531.821	61	621.488	26		676.666	2129	621.488	83			531.821	50		676.666	5549	621.488	32		676.666	1886	621.488	52
983.12	232		531.926	56	621.504	37		676.725	2148	621.504	88			531.926	55		676.725	5483	621.504	29		676.725	1888	621.504	44
983.263	219		532.031	60	621.52	35		676.784	2160	621.52	102			532.031	56		676.784	5448	621.52	33		676.784	1900	621.52	34
983.406	228		532.136	44	621.536	42		676.843	2168	621.536	78			532.136	56		676.843	5437	621.536	31		676.843	1879	621.536	64
983.548	214		532.241	54	621.552	29		676.902	2126	621.552	88			532.241	58		676.902	5381	621.552	38		676.902	1837	621.552	35
983.691	233		532.345	45	621.568	29		676.962	2142	621.568	78			532.345	63		676.962	5332	621.568	27		676.962	1827	621.568	36
983.833	226		532.45	44	621.584	31		677.021	2123	621.584	91			532.45	47		677.021	5206	621.584	27		677.021	1755	621.584	46
983.976	215		532.555	56	621.6	25		677.08	2143	621.6	73			532.555	48		677.08	5159	621.6	37		677.08	1747	621.6	43
984.119	216		532.66	54	621.616	45		677.139	2151	621.616	81			532.66	55		677.139	5087	621.616	31		677.139	1782	621.616	47
984.261	195		532.765	41	621.632	40		677.198	2116	621.632	76			532.765	35		677.198	5005	621.632	22		677.198	1776	621.632	41
984.404	222		532.87	42	621.648	28		677.257	2095	621.648	97			532.87	43		677.257	4901	621.648	41		677.257	1777	621.648	39
984.546	251		532.975	38	621.663	44		677.316	2081	621.663	74			532.975	46		677.316	4856	621.663	43		677.316	1729	621.663	50
984.689	261		533.08	44	621.679	32		677.376	2060	621.679	65			533.08	53		677.376	4719	621.679	57		677.376	1717	621.679	44
984.832	248		533.185	42	621.695	31		677.435	2038	621.695	67			533.185	56		677.435	4580	621.695	35		677.435	1721	621.695	42
984.974	252		533.29	36	621.711	39		677.494	2009	621.711	75			533.29	53		677.494	4502	621.711	45		677.494	1698	621.711	52
985.117	249		533.395	34	621.727	22		677.553	2046	621.727	83			533.395	63		677.553	4431	621.727	57		677.553	1696	621.727	39
985.26	232		533.5	36	621.743	38		677.612	2058	621.743	83			533.5	62		677.612	4306	621.743	29		677.612	1697	621.743	42
985.402	224		533.605	40	621.759	38		677.671	2044	621.759	59			533.605	68		677.671	4192	621.759	36		677.671	1696	621.759	34
985.545	213		533.71	54	621.775	22		677.731	2053	621.775	79			533.71	70		677.731	4126	621.775	33		677.731	1735	621.775	35
985.688	217		533.815	56	621.791	27		677.79	2101	621.791	93			533.815	71		677.79	4059	621.791	28		677.79	1695	621.791	39
985.831	209		533.92	69	621.807	31		677.849	2103	621.807	60			533.92	59		677.849	3972	621.807	39		677.849	1732	621.807	26
985.973	220		534.025	58	621.823	22		677.908	2123	621.823	74			534.025	61		677.908	3954	621.823	34		677.908	1713	621.823	34
986.116	202		534.13	56	621.839	24		677.967	2153	621.839	83			534.13	77		677.967	3799	621.839	50		677.967	1696	621.839	36
986.259	213		534.235	51	621.855	37		678.027	2186	621.855	64			534.235	73		678.027	3765	621.855	36		678.027	1721	621.855	40
986.402	213		534.34	57	621.871	26		678.086	2191	621.871	96			534.34	64		678.086	3677	621.871	32		678.086	1746	621.871	42
986.544	201		534.445	66	621.887	24		678.145	2249	621.887	78			534.445	61		678.145	3602	621.887	33		678.145	1732	621.887	42
986.687	195		534.551	65	621.903	34		678.204	2224	621.903	57			534.551	64		678.204	3555	621.903	32		678.204	1737	621.903	52
986.83	216		534.656	72	621.918	27		678.263	2264	621.918	87			534.656	48		678.263	3490	621.918	41		678.263	1758	621.918	39
986.973	226		534.761	70	621.934	22		678.323	2250	621.934	67			534.761	69		678.323	3477	621.934	38		678.323	1794	621.934	28
987.116	212		534.866	65	621.95	29		678.382	2334	621.95	79			534.866	67		678.382	3353	621.95	32		678.382	1790	621.95	43
987.259	207		534.971	66	621.966	30		678.441	2378	621.966	90			534.971	69		678.441	3287	621.966	35		678.441	1828	621.966	45
987.401	220		535.076	59	621.982	41		678.5	2461	621.982	105			535.076	71		678.5	3279	621.982	52		678.5	1867	621.982	43
987.544	213		535.181	67	621.998	24		678.559	2454	621.998	90			535.181	69		678.559	3243	621.998	35		678.559	1859	621.998	43
987.687	236		535.287	57	622.014	19		678.619	2499	622.014	96			535.287	68		678.619	3194	622.014	46		678.619	1857	622.014	30
987.83	239		535.392	67	622.03	44		678.678	2516	622.03	231			535.392	66		678.678	3174	622.03	34		678.678	1888	622.03	51
987.973	234		535.497	69	622.046	53		678.737	2550	622.046	755			535.497	68		678.737	3154	622.046	54		678.737	1941	622.046	69
988.116	236		535.602	49	622.062	41		678.796	2577	622.062	1150			535.602	62		678.796	3095	622.062	55		678.796	1960	622.062	141
988.259	212		535.707	53	622.078	58		678.856	2568	622.078	953			535.707	57		678.856	3078	622.078	48		678.856	1981	622.078	146
988.402	216		535.813	67	622.094	53		678.915	2593	622.094	614			535.813	60		678.915	2986	622.094	48		678.915	1992	622.094	102
988.545	222		535.918	62	622.11	38		678.974	2657	622.11	529			535.918	53		678.974	2943	622.11	53		678.974	2044	622.11	89
988.688	227		536.023	73	622.126	42		679.033	2628	622.126	293			536.023	69		679.033	2887	622.126	25		679.033	2037	622.126	62
988.831	216		536.128	67	622.142	28		679.093	2650	622.142	185			536.128	56		679.093	2823	622.142	38		679.093	2060	622.142	41
988.973	235		536.234	74	622.158	41		679.152	2622	622.158	181			536.234	74		679.152	2771	622.158	30		679.152	2012	622.158	43
989.116	224		536.339	63	622.174	25		679.211	2590	622.174	173			536.339	52		679.211	2754	622.174	33		679.211	2026	622.174	47
989.259	236		536.444	66	622.189	37		679.27	2554	622.189	182			536.444	57		679.27	2685	622.189	45		679.27	2018	622.189	56
989.402	226		536.55	51	622.205	35		679.33	2582	622.205	179			536.55	55		679.33	2634	622.205	36		679.33	1970	622.205	41
989.545	228		536.655	60	622.221	30		679.389	2547	622.221	194			536.655	65		679.389	2601	622.221	54		679.389	1960	622.221	49
989.688	199		536.76	49	622.237	49		679.448	2592	622.237	119			536.76	67		679.448	2614	622.237	71		679.448	1972	622.237	57
989.831	206		536.866	64	622.253	48		679.507	2592	622.253	129			536.866	77		679.507	2544	622.253	84		679.507	1953	622.253	62
989.975	191		536.971	55	622.269	51		679.567	2602	622.269	140			536.971	79		679.567	2474	622.269	47		679.567	1927	622.269	30
990.118	218		537.076	61	622.285	40		679.626	2598	622.285	130			537.076	79		679.626	2495	622.285	56		679.626	1891	622.285	33
990.261	205		537.182	51	622.301	46		679.685	2636	622.301	146			537.182	76		679.685	2439	622.301	36		679.685	1907	622.301	31
990.404	208		537.287	59	622.317	31		679.744	2573	622.317	144			537.287	79		679.744	2436	622.317	39		679.744	1906	622.317	50
990.547	216		537.392	63	622.333	26		679.804	2587	622.333	111			537.392	69		679.804	2409	622.333	48		679.804	1920	622.333	33
990.69	221		537.498	65	622.349	43		679.863	2558	622.349	97			537.498	66		679.863	2397	622.349	50		679.863	1913	622.349	45
990.833	215		537.603	60	622.365	44		679.922	2492	622.365	128			537.603	63		679.922	2390	622.365	38		679.922	1901	622.365	48
990.976	195		537.709	65	622.381	37		679.982	2430	622.381	110			537.709	68		679.982	2450	622.381	32		679.982	1927	622.381	50
991.119	208		537.814	58	622.397	25		680.041	2509	622.397	130			537.814	70		680.041	2473	622.397	38		680.041	1892	622.397	44
991.262	214		537.92	68	622.413	33		680.1	2460	622.413	92			537.92	86		680.1	2446	622.413	47		680.1	1898	622.413	36
991.405	218		538.025	64	622.429	31		680.159	2508	622.429	74			538.025	81		680.159	2430	622.429	43		680.159	1890	622.429	48
991.549	225		538.13	69	622.445	24		680.219	2492	622.445	88			538.13	73		680.219	2448	622.445	35		680.219	1896	622.445	36
991.692	217		538.236	71	622.46	29		680.278	2507	622.46	91			538.236	77		680.278	2423	622.46	31		680.278	1880	622.46	31
991.835	199		538.341	80	622.476	34		680.337	2550	622.476	91			538.341	66		680.337	2397	622.476	31		680.337	1911	622.476	38
991.978	221		538.447	69	622.492	27		680.397	2549	622.492	106			538.447	69		680.397	2415	622.492	35		680.397	1797	622.492	46
992.121	210		538.552	68	622.508	33		680.456	2598	622.508	84			538.552	73		680.456	2402	622.508	37		680.456	1827	622.508	51
992.264	237		538.658	69	622.524	35		680.515	2569	622.524	84			538.658	68		680.515	2340	622.524	28		680.515	1808	622.524	36
992.408	232		538.763	72	622.54	31		680.574	2600	622.54	78			538.763	74		680.574	2371	622.54	25		680.574	1798	622.54	48
992.551	206		538.869	60	622.556	32		680.634	2643	622.556	79			538.869	88		680.634	2332	622.556	39		680.634	1790	622.556	51
992.694	232		538.975	62	622.572	35		680.693	2662	622.572	57			538.975	78		680.693	2338	622.572	33		680.693	1773	622.572	43
992.837	205		539.08	60	622.588	32		680.752	2664	622.588	63			539.08	79		680.752	2307	622.588	40		680.752	1734	622.588	42
992.981	220		539.186	78	622.604	24		680.812	2660	622.604	88			539.186	71		680.812	2274	622.604	25		680.812	1772	622.604	52
993.124	204		539.291	84	622.62	24		680.871	2596	622.62	64			539.291	71		680.871	2267	622.62	31		680.871	1736	622.62	43
993.267	194		539.397	78	622.636	24		680.93	2603	622.636	74			539.397	68		680.93	2294	622.636	25		680.93	1745	622.636	41
993.41	186		539.502	88	622.652	31		680.99	2583	622.652	70			539.502	68		680.99	2228	622.652	36		680.99	1685	622.652	37
993.554	202		539.608	71	622.668	24		681.049	2545	622.668	82			539.608	76		681.049	2227	622.668	36		681.049	1696	622.668	48
993.697	214		539.714	64	622.684	48		681.108	2536	622.684	72			539.714	64		681.108	2181	622.684	22		681.108	1692	622.684	45
993.84	236		539.819	69	622.7	25		681.168	2527	622.7	67			539.819	67		681.168	2222	622.7	29		681.168	1701	622.7	35
993.984	248		539.925	70	622.716	19		681.227	2514	622.716	121			539.925	67		681.227	2145	622.716	33		681.227	1684	622.716	47
994.127	226		540.031	65	622.732	23		681.286	2467	622.732	99			540.031	63		681.286	2174	622.732	30		681.286	1678	622.732	42
994.27	232		540.136	74	622.748	30		681.346	2453	622.748	54			540.136	67		681.346	2154	622.748	39		681.346	1701	622.748	35
994.414	221		540.242	78	622.763	43		681.405	2459	622.763	84			540.242	71		681.405	2167	622.763	50		681.405	1732	622.763	48
994.557	221		540.348	69	622.779	38		681.464	2473	622.779	99			540.348	81		681.464	2125	622.779	37		681.464	1697	622.779	44
994.701	219		540.453	72	622.795	35		681.524	2428	622.795	115			540.453	88		681.524	2122	622.795	34		681.524	1689	622.795	49
994.844	241		540.559	76	622.811	20		681.583	2452	622.811	66			540.559	111		681.583	2098	622.811	41		681.583	1620	622.811	30
994.987	217		540.665	72	622.827	33		681.642	2449	622.827	54			540.665	126		681.642	2089	622.827	37		681.642	1593	622.827	43
995.131	224		540.77	72	622.843	31		681.702	2458	622.843	78			540.77	149		681.702	2038	622.843	37		681.702	1575	622.843	35
995.274	215		540.876	77	622.859	25		681.761	2454	622.859	108			540.876	144		681.761	2061	622.859	52		681.761	1619	622.859	39
995.418	218		540.982	85	622.875	30		681.82	2493	622.875	53			540.982	150		681.82	2074	622.875	33		681.82	1615	622.875	30
995.561	237		541.088	83	622.891	36		681.88	2463	622.891	74			541.088	141		681.88	2092	622.891	28		681.88	1635	622.891	36
995.704	247		541.193	80	622.907	24		681.939	2489	622.907	78			541.193	145		681.939	2077	622.907	30		681.939	1636	622.907	37
995.848	239		541.299	79	622.923	27		681.999	2449	622.923	66			541.299	132		681.999	2069	622.923	39		681.999	1609	622.923	42
995.991	239		541.405	68	622.939	31		682.058	2408	622.939	98			541.405	124		682.058	2089	622.939	47		682.058	1649	622.939	31
996.135	213		541.511	63	622.955	31		682.117	2408	622.955	108			541.511	117		682.117	2043	622.955	42		682.117	1611	622.955	42
996.278	213		541.617	76	622.971	31		682.177	2460	622.971	107			541.617	131		682.177	2084	622.971	43		682.177	1621	622.971	44
996.422	206		541.722	80	622.987	36		682.236	2417	622.987	94			541.722	112		682.236	2064	622.987	45		682.236	1582	622.987	43
996.565	213		541.828	68	623.003	28		682.295	2450	623.003	85			541.828	118		682.295	2080	623.003	34		682.295	1565	623.003	51
996.709	212		541.934	67	623.019	27		682.355	2424	623.019	86			541.934	114		682.355	2018	623.019	41		682.355	1559	623.019	33
996.852	231		542.04	79	623.035	33		682.414	2428	623.035	137			542.04	121		682.414	2009	623.035	33		682.414	1529	623.035	45
996.996	227		542.146	93	623.051	33		682.474	2363	623.051	324			542.146	121		682.474	1956	623.051	47		682.474	1543	623.051	58
997.139	221		542.252	81	623.067	31		682.533	2357	623.067	504			542.252	113		682.533	1949	623.067	44		682.533	1518	623.067	57
997.283	225		542.357	84	623.083	18		682.592	2301	623.083	459			542.357	124		682.592	1948	623.083	36		682.592	1525	623.083	74
997.427	210		542.463	80	623.098	39		682.652	2284	623.098	264			542.463	111		682.652	1934	623.098	34		682.652	1533	623.098	69
997.57	218		542.569	72	623.114	37		682.711	2276	623.114	204			542.569	108		682.711	1952	623.114	37		682.711	1534	623.114	63
997.714	205		542.675	76	623.13	28		682.771	2290	623.13	120			542.675	107		682.771	1923	623.13	47		682.771	1560	623.13	40
997.857	228		542.781	88	623.146	29		682.83	2330	623.146	172			542.781	101		682.83	1916	623.146	47		682.83	1505	623.146	51
998.001	232		542.887	87	623.162	32		682.889	2372	623.162	162			542.887	98		682.889	1900	623.162	28		682.889	1524	623.162	58
998.145	240		542.993	73	623.178	27		682.949	2380	623.178	163			542.993	86		682.949	1931	623.178	45		682.949	1559	623.178	36
998.288	224		543.099	70	623.194	38		683.008	2397	623.194	162			543.099	87		683.008	1940	623.194	50		683.008	1584	623.194	50
998.432	227		543.205	75	623.21	41		683.068	2374	623.21	160			543.205	83		683.068	1924	623.21	43		683.068	1609	623.21	36
998.576	210		543.311	84	623.226	59		683.127	2406	623.226	143			543.311	80		683.127	1927	623.226	34		683.127	1611	623.226	49
998.719	239		543.417	67	623.242	37		683.187	2394	623.242	122			543.417	64		683.187	1977	623.242	38		683.187	1678	623.242	52
998.863	213		543.523	62	623.258	40		683.246	2391	623.258	146			543.523	77		683.246	1976	623.258	79		683.246	1743	623.258	54
999.007	223		543.629	56	623.274	38		683.305	2373	623.274	148			543.629	78		683.305	1959	623.274	75		683.305	1733	623.274	74
999.15	229		543.735	56	623.29	29		683.365	2445	623.29	215			543.735	78		683.365	1952	623.29	45		683.365	1751	623.29	46
999.294	209		543.841	57	623.306	42		683.424	2442	623.306	305			543.841	73		683.424	1942	623.306	47		683.424	1754	623.306	46
999.438	189		543.947	63	623.322	37		683.484	2536	623.322	283			543.947	72		683.484	1906	623.322	38		683.484	1768	623.322	33
999.581	187		544.053	71	623.338	26		683.543	2498	623.338	254			544.053	65		683.543	1960	623.338	25		683.543	1781	623.338	30
999.725	201		544.159	59	623.354	25		683.603	2554	623.354	143			544.159	63		683.603	1971	623.354	49		683.603	1774	623.354	41
999.869	184		544.265	62	623.37	34		683.662	2553	623.37	131			544.265	64		683.662	2008	623.37	42		683.662	1742	623.37	43
1000.01	189		544.371	48	623.386	43		683.721	2579	623.386	135			544.371	55		683.721	1987	623.386	44		683.721	1773	623.386	41
1000.16	194		544.477	52	623.402	31		683.781	2611	623.402	119			544.477	52		683.781	2015	623.402	41		683.781	1738	623.402	39
1000.3	192		544.583	50	623.418	32		683.84	2614	623.418	114			544.583	46		683.84	1965	623.418	35		683.84	1759	623.418	43
1000.44	200		544.689	62	623.434	39		683.9	2627	623.434	91			544.689	50		683.9	1987	623.434	25		683.9	1770	623.434	39
1000.59	201		544.795	62	623.45	28		683.959	2605	623.45	107			544.795	49		683.959	1998	623.45	44		683.959	1792	623.45	38
1000.73	201		544.902	52	623.465	28		684.019	2653	623.465	115			544.902	60		684.019	1997	623.465	35		684.019	1788	623.465	38
1000.88	202		545.008	57	623.481	40		684.078	2664	623.481	99			545.008	54		684.078	1930	623.481	45		684.078	1802	623.481	35
1001.02	225		545.114	64	623.497	29		684.138	2634	623.497	81			545.114	67		684.138	1968	623.497	51		684.138	1840	623.497	39
1001.16	212		545.22	52	623.513	25		684.197	2694	623.513	73			545.22	75		684.197	1946	623.513	38		684.197	1833	623.513	39
1001.31	206		545.326	64	623.529	41		684.257	2757	623.529	74			545.326	69		684.257	1973	623.529	36		684.257	1844	623.529	33
1001.45	219		545.432	60	623.545	28		684.316	2733	623.545	79			545.432	64		684.316	1952	623.545	35		684.316	1798	623.545	39
1001.6	205		545.538	55	623.561	15		684.375	2718	623.561	102			545.538	51		684.375	1963	623.561	28		684.375	1797	623.561	46
1001.74	206		545.645	47	623.577	23		684.435	2746	623.577	75			545.645	56		684.435	1949	623.577	42		684.435	1775	623.577	52
1001.88	222		545.751	40	623.593	28		684.494	2752	623.593	75			545.751	61		684.494	1957	623.593	37		684.494	1756	623.593	51
1002.03	218		545.857	44	623.609	37		684.554	2772	623.609	79			545.857	53		684.554	1933	623.609	37		684.554	1766	623.609	37
1002.17	198		545.963	49	623.625	31		684.613	2765	623.625	68			545.963	54		684.613	1943	623.625	46		684.613	1721	623.625	28
1002.31	202		546.07	52	623.641	39		684.673	2770	623.641	68			546.07	59		684.673	1940	623.641	33		684.673	1692	623.641	43
1002.46	173		546.176	57	623.657	27		684.732	2811	623.657	79			546.176	59		684.732	1952	623.657	33		684.732	1734	623.657	35
1002.6	180		546.282	47	623.673	32		684.792	2823	623.673	80			546.282	57		684.792	1935	623.673	33		684.792	1724	623.673	40
1002.75	199		546.388	50	623.689	26		684.851	2849	623.689	86			546.388	51		684.851	1971	623.689	38		684.851	1741	623.689	25
1002.89	211		546.495	59	623.705	21		684.911	2825	623.705	53			546.495	57		684.911	1951	623.705	33		684.911	1735	623.705	30
1003.03	220		546.601	60	623.721	26		684.97	2799	623.721	87			546.601	61		684.97	1976	623.721	43		684.97	1719	623.721	46
1003.18	214		546.707	54	623.737	32		685.03	2803	623.737	76			546.707	52		685.03	1953	623.737	37		685.03	1747	623.737	37
1003.32	190		546.814	67	623.753	26		685.089	2744	623.753	101			546.814	62		685.089	1970	623.753	35		685.089	1732	623.753	50
1003.47	208		546.92	61	623.769	35		685.149	2683	623.769	90			546.92	61		685.149	1946	623.769	43		685.149	1783	623.769	41
1003.61	209		547.026	59	623.785	30		685.208	2665	623.785	99			547.026	71		685.208	1951	623.785	40		685.208	1785	623.785	37
1003.75	221		547.132	59	623.801	32		685.268	2627	623.801	190			547.132	78		685.268	1919	623.801	47		685.268	1836	623.801	40
1003.9	242		547.239	54	623.817	40		685.327	2620	623.817	211			547.239	76		685.327	1930	623.817	31		685.327	1805	623.817	41
1004.04	238		547.345	58	623.833	31		685.387	2612	623.833	144			547.345	59		685.387	1933	623.833	50		685.387	1867	623.833	45
1004.19	243		547.452	62	623.849	37		685.446	2580	623.849	129			547.452	72		685.446	1953	623.849	40		685.446	1938	623.849	69
1004.33	220		547.558	67	623.865	33		685.506	2532	623.865	121			547.558	60		685.506	1978	623.865	25		685.506	1983	623.865	37
1004.47	207		547.664	52	623.88	47		685.565	2531	623.88	91			547.664	56		685.565	1970	623.88	33		685.565	2005	623.88	46
1004.62	204		547.771	60	623.896	35		685.625	2513	623.896	84			547.771	63		685.625	2012	623.896	44		685.625	2050	623.896	51
1004.76	220		547.877	61	623.912	36		685.684	2509	623.912	64			547.877	74		685.684	2055	623.912	30		685.684	2103	623.912	45
1004.91	230		547.984	62	623.928	31		685.744	2533	623.928	71			547.984	74		685.744	2059	623.928	24		685.744	2112	623.928	34
1005.05	237		548.09	61	623.944	32		685.804	2496	623.944	46			548.09	60		685.804	2058	623.944	33		685.804	2169	623.944	39
1005.2	219		548.196	70	623.96	25		685.863	2516	623.96	91			548.196	59		685.863	2059	623.96	29		685.863	2146	623.96	46
1005.34	216		548.303	72	623.976	35		685.923	2510	623.976	86			548.303	50		685.923	2062	623.976	37		685.923	2194	623.976	50
1005.48	206		548.409	68	623.992	31		685.982	2492	623.992	85			548.409	50		685.982	2072	623.992	35		685.982	2172	623.992	50
1005.63	244		548.516	70	624.008	42		686.042	2488	624.008	88			548.516	50		686.042	2032	624.008	42		686.042	2174	624.008	42
1005.77	245		548.622	65	624.024	45		686.101	2497	624.024	90			548.622	49		686.101	2043	624.024	30		686.101	2161	624.024	47
1005.92	250		548.729	64	624.04	48		686.161	2536	624.04	118			548.729	52		686.161	2033	624.04	34		686.161	2152	624.04	54
1006.06	249		548.835	61	624.056	22		686.22	2589	624.056	102			548.835	50		686.22	2072	624.056	41		686.22	2160	624.056	54
1006.2	248		548.942	59	624.072	28		686.28	2593	624.072	147			548.942	61		686.28	2084	624.072	44		686.28	2143	624.072	57
1006.35	231		549.048	56	624.088	33		686.339	2604	624.088	151			549.048	64		686.339	2061	624.088	40		686.339	2221	624.088	38
1006.49	222		549.155	70	624.104	49		686.399	2611	624.104	87			549.155	72		686.399	2081	624.104	23		686.399	2199	624.104	44
1006.64	197		549.261	58	624.12	44		686.459	2675	624.12	122			549.261	68		686.459	2097	624.12	43		686.459	2175	624.12	53
1006.78	215		549.368	54	624.136	35		686.518	2639	624.136	93			549.368	55		686.518	2143	624.136	38		686.518	2168	624.136	48
1006.92	224		549.475	57	624.152	34		686.578	2664	624.152	95			549.475	62		686.578	2174	624.152	48		686.578	2141	624.152	43
1007.07	210		549.581	55	624.168	37		686.637	2669	624.168	206			549.581	56		686.637	2200	624.168	44		686.637	2166	624.168	44
1007.21	231		549.688	49	624.184	38		686.697	2682	624.184	218			549.688	49		686.697	2207	624.184	39		686.697	2170	624.184	39
1007.36	220		549.794	43	624.2	33		686.756	2716	624.2	173			549.794	49		686.756	2207	624.2	35		686.756	2219	624.2	32
1007.5	243		549.901	41	624.216	42		686.816	2718	624.216	139			549.901	52		686.816	2221	624.216	48		686.816	2239	624.216	33
1007.65	255		550.008	41	624.232	33		686.876	2731	624.232	166			550.008	60		686.876	2226	624.232	34		686.876	2267	624.232	47
1007.79	253		550.114	46	624.248	36		686.935	2705	624.248	154			550.114	38		686.935	2208	624.248	44		686.935	2324	624.248	43
1007.93	227		550.221	55	624.264	34		686.995	2732	624.264	155			550.221	50		686.995	2218	624.264	39		686.995	2403	624.264	46
1008.08	215		550.327	69	624.28	32		687.054	2698	624.28	166			550.327	50		687.054	2244	624.28	51		687.054	2444	624.28	60
1008.22	184		550.434	71	624.296	45		687.114	2693	624.296	213			550.434	37		687.114	2299	624.296	65		687.114	2454	624.296	85
1008.37	189		550.541	55	624.312	28		687.174	2678	624.312	252			550.541	50		687.174	2294	624.312	50		687.174	2475	624.312	54
1008.51	205		550.648	63	624.328	27		687.233	2648	624.328	168			550.648	42		687.233	2329	624.328	41		687.233	2425	624.328	83
1008.66	208		550.754	54	624.344	35		687.293	2629	624.344	221			550.754	44		687.293	2321	624.344	51		687.293	2431	624.344	79
1008.8	210		550.861	62	624.359	25		687.352	2594	624.359	131			550.861	53		687.352	2325	624.359	47		687.352	2420	624.359	55
1008.95	219		550.968	62	624.375	46		687.412	2612	624.375	128			550.968	58		687.412	2332	624.375	38		687.412	2420	624.375	39
1009.09	225		551.074	62	624.391	33		687.472	2597	624.391	143			551.074	51		687.472	2375	624.391	38		687.472	2395	624.391	46
1009.24	205		551.181	59	624.407	36		687.531	2630	624.407	99			551.181	56		687.531	2340	624.407	40		687.531	2379	624.407	44
1009.38	193		551.288	57	624.423	38		687.591	2635	624.423	106			551.288	56		687.591	2367	624.423	47		687.591	2378	624.423	47
1009.52	205		551.395	64	624.439	27		687.65	2585	624.439	104			551.395	52		687.65	2404	624.439	48		687.65	2381	624.439	44
1009.67	211		551.501	60	624.455	24		687.71	2663	624.455	91			551.501	59		687.71	2354	624.455	28		687.71	2349	624.455	36
1009.81	220		551.608	56	624.471	33		687.77	2685	624.471	99			551.608	48		687.77	2350	624.471	50		687.77	2355	624.471	34
1009.96	218		551.715	52	624.487	30		687.829	2698	624.487	93			551.715	51		687.829	2370	624.487	53		687.829	2375	624.487	51
1010.1	203		551.822	54	624.503	26		687.889	2697	624.503	81			551.822	52		687.889	2379	624.503	33		687.889	2370	624.503	46
1010.25	215		551.928	62	624.519	25		687.948	2639	624.519	69			551.928	60		687.948	2435	624.519	43		687.948	2354	624.519	50
1010.39	191		552.035	62	624.535	34		688.008	2684	624.535	60			552.035	51		688.008	2413	624.535	57		688.008	2391	624.535	50
1010.53	206		552.142	61	624.551	30		688.068	2669	624.551	68			552.142	56		688.068	2445	624.551	37		688.068	2374	624.551	33
1010.68	212		552.249	62	624.567	25		688.127	2652	624.567	81			552.249	54		688.127	2442	624.567	33		688.127	2379	624.567	40
1010.82	233		552.356	56	624.583	34		688.187	2647	624.583	58			552.356	51		688.187	2427	624.583	33		688.187	2337	624.583	37
1010.97	239		552.463	75	624.599	33		688.247	2682	624.599	82			552.463	50		688.247	2507	624.599	34		688.247	2319	624.599	28
1011.11	241		552.57	79	624.615	32		688.306	2647	624.615	101			552.57	53		688.306	2449	624.615	42		688.306	2335	624.615	30
1011.26	225		552.676	80	624.631	41		688.366	2652	624.631	69			552.676	49		688.366	2440	624.631	39		688.366	2297	624.631	37
1011.4	223		552.783	74	624.647	29		688.426	2617	624.647	72			552.783	53		688.426	2448	624.647	35		688.426	2271	624.647	43
1011.55	212		552.89	74	624.663	23		688.485	2593	624.663	73			552.89	61		688.485	2447	624.663	29		688.485	2248	624.663	40
1011.69	209		552.997	77	624.679	26		688.545	2611	624.679	67			552.997	50		688.545	2442	624.679	51		688.545	2205	624.679	28
1011.84	199		553.104	69	624.695	36		688.605	2624	624.695	103			553.104	58		688.605	2419	624.695	46		688.605	2229	624.695	32
1011.98	208		553.211	62	624.711	35		688.664	2582	624.711	81			553.211	54		688.664	2488	624.711	34		688.664	2167	624.711	30
1012.12	217		553.318	54	624.727	44		688.724	2568	624.727	77			553.318	56		688.724	2501	624.727	27		688.724	2216	624.727	42
1012.27	212		553.425	50	624.743	30		688.784	2509	624.743	84			553.425	56		688.784	2544	624.743	44		688.784	2160	624.743	37
1012.41	209		553.532	52	624.759	26		688.843	2523	624.759	62			553.532	56		688.843	2558	624.759	33		688.843	2117	624.759	25
1012.56	216		553.639	53	624.775	25		688.903	2486	624.775	80			553.639	50		688.903	2543	624.775	41		688.903	2118	624.775	35
1012.7	225		553.746	50	624.791	38		688.963	2539	624.791	75			553.746	55		688.963	2546	624.791	41		688.963	2097	624.791	42
1012.85	219		553.853	53	624.807	28		689.022	2542	624.807	87			553.853	57		689.022	2553	624.807	35		689.022	2070	624.807	54
1012.99	232		553.96	55	624.823	34		689.082	2525	624.823	80			553.96	58		689.082	2526	624.823	37		689.082	2049	624.823	48
1013.14	215		554.067	50	624.839	33		689.142	2485	624.839	71			554.067	51		689.142	2515	624.839	40		689.142	1993	624.839	38
1013.28	220		554.174	42	624.855	25		689.201	2460	624.855	89			554.174	62		689.201	2545	624.855	44		689.201	2013	624.855	49
1013.43	222		554.281	59	624.871	45		689.261	2444	624.871	70			554.281	63		689.261	2497	624.871	32		689.261	1975	624.871	46
1013.57	206		554.388	46	624.887	31		689.321	2421	624.887	81			554.388	65		689.321	2498	624.887	42		689.321	1934	624.887	26
1013.72	228		554.495	70	624.903	36		689.38	2362	624.903	86			554.495	52		689.38	2464	624.903	44		689.38	1880	624.903	40
1013.86	218		554.602	54	624.919	39		689.44	2409	624.919	73			554.602	70		689.44	2447	624.919	21		689.44	1905	624.919	49
1014.01	236		554.709	61	624.935	27		689.5	2374	624.935	88			554.709	66		689.5	2488	624.935	56		689.5	1884	624.935	40
1014.15	262		554.816	50	624.951	30		689.559	2399	624.951	69			554.816	63		689.559	2446	624.951	35		689.559	1832	624.951	48
1014.3	233		554.923	56	624.966	27		689.619	2455	624.966	57			554.923	69		689.619	2439	624.966	52		689.619	1874	624.966	48
1014.44	221		555.03	57	624.982	30		689.679	2472	624.982	62			555.03	62		689.679	2417	624.982	36		689.679	1888	624.982	34
1014.59	219		555.137	57	624.998	36		689.738	2458	624.998	79			555.137	58		689.738	2429	624.998	37		689.738	1873	624.998	35
1014.73	211		555.245	52	625.014	31		689.798	2495	625.014	88			555.245	60		689.798	2386	625.014	33		689.798	1894	625.014	46
1014.88	193		555.352	62	625.03	30		689.858	2532	625.03	64			555.352	52		689.858	2446	625.03	26		689.858	1850	625.03	35
1015.02	207		555.459	60	625.046	33		689.918	2553	625.046	95			555.459	54		689.918	2437	625.046	27		689.918	1854	625.046	30
1015.16	209		555.566	61	625.062	31		689.977	2602	625.062	100			555.566	60		689.977	2449	625.062	24		689.977	1862	625.062	38
1015.31	209		555.673	66	625.078	29		690.037	2728	625.078	112			555.673	64		690.037	2471	625.078	20		690.037	1902	625.078	46
1015.46	228		555.78	65	625.094	38		690.097	2825	625.094	123			555.78	68		690.097	2509	625.094	32		690.097	1906	625.094	53
1015.6	223		555.888	67	625.11	35		690.156	3000	625.11	116			555.888	60		690.156	2511	625.11	46		690.156	1944	625.11	51
1015.74	210		555.995	62	625.126	35		690.216	3157	625.126	144			555.995	62		690.216	2549	625.126	46		690.216	2028	625.126	46
1015.89	214		556.102	62	625.142	38		690.276	3409	625.142	138			556.102	54		690.276	2539	625.142	38		690.276	2087	625.142	36
1016.03	209		556.209	66	625.158	35		690.336	3624	625.158	133			556.209	60		690.336	2531	625.158	31		690.336	2166	625.158	60
1016.18	232		556.316	66	625.174	32		690.395	3845	625.174	176			556.316	67		690.395	2502	625.174	43		690.395	2195	625.174	44
1016.32	219		556.424	61	625.19	34		690.455	4119	625.19	240			556.424	65		690.455	2477	625.19	46		690.455	2251	625.19	68
1016.47	237		556.531	84	625.206	28		690.515	4459	625.206	264			556.531	83		690.515	2507	625.206	35		690.515	2288	625.206	72
1016.61	217		556.638	84	625.222	41		690.575	4784	625.222	243			556.638	77		690.575	2465	625.222	50		690.575	2342	625.222	51
1016.76	215		556.745	90	625.238	29		690.634	5138	625.238	227			556.745	81		690.634	2474	625.238	45		690.634	2408	625.238	37
1016.9	228		556.853	103	625.254	35		690.694	5533	625.254	216			556.853	90		690.694	2530	625.254	28		690.694	2462	625.254	50
1017.05	218		556.96	106	625.27	20		690.754	5833	625.27	150			556.96	90		690.754	2556	625.27	38		690.754	2467	625.27	42
1017.19	196		557.067	125	625.286	42		690.814	6196	625.286	162			557.067	88		690.814	2627	625.286	48		690.814	2521	625.286	45
1017.34	210		557.175	100	625.302	30		690.873	6575	625.302	160			557.175	102		690.873	2647	625.302	44		690.873	2558	625.302	38
1017.48	211		557.282	123	625.318	41		690.933	6869	625.318	149			557.282	107		690.933	2644	625.318	36		690.933	2634	625.318	45
1017.63	196		557.389	115	625.334	42		690.993	7102	625.334	169			557.389	120		690.993	2642	625.334	40		690.993	2639	625.334	31
1017.77	173		557.497	110	625.35	36		691.053	7346	625.35	129			557.497	99		691.053	2649	625.35	35		691.053	2661	625.35	56
1017.92	199		557.604	110	625.366	26		691.112	7420	625.366	85			557.604	102		691.112	2628	625.366	48		691.112	2669	625.366	55
1018.06	184		557.711	99	625.382	25		691.172	7486	625.382	94			557.711	100		691.172	2637	625.382	41		691.172	2633	625.382	35
1018.21	201		557.819	113	625.398	33		691.232	7479	625.398	90			557.819	98		691.232	2651	625.398	32		691.232	2607	625.398	43
1018.35	209		557.926	105	625.414	51		691.292	7345	625.414	107			557.926	115		691.292	2630	625.414	44		691.292	2573	625.414	35
1018.5	227		558.033	121	625.43	31		691.351	7270	625.43	89			558.033	114		691.351	2666	625.43	43		691.351	2563	625.43	53
1018.64	223		558.141	99	625.446	40		691.411	7098	625.446	87			558.141	111		691.411	2663	625.446	46		691.411	2528	625.446	32
1018.79	213		558.248	120	625.462	33		691.471	6929	625.462	92			558.248	131		691.471	2666	625.462	27		691.471	2540	625.462	53
1018.93	211		558.356	145	625.478	30		691.531	6733	625.478	60			558.356	177		691.531	2691	625.478	36		691.531	2541	625.478	49
1019.08	219		558.463	178	625.494	36		691.591	6551	625.494	95			558.463	297		691.591	2681	625.494	26		691.591	2494	625.494	41
1019.23	197		558.571	296	625.51	32		691.65	6429	625.51	62			558.571	533		691.65	2669	625.51	44		691.65	2523	625.51	43
1019.37	206		558.678	425	625.526	37		691.71	6292	625.526	77			558.678	761		691.71	2656	625.526	41		691.71	2477	625.526	35
1019.51	206		558.786	523	625.542	32		691.77	6194	625.542	77			558.786	872		691.77	2644	625.542	31		691.77	2427	625.542	27
1019.66	217		558.893	615	625.558	34		691.83	6083	625.558	66			558.893	1003		691.83	2595	625.558	42		691.83	2399	625.558	47
1019.8	220		559	683	625.574	34		691.89	6018	625.574	68			559	1104		691.89	2613	625.574	39		691.89	2375	625.574	40
1019.95	223		559.108	748	625.59	29		691.949	5852	625.59	56			559.108	1178		691.949	2542	625.59	34		691.949	2354	625.59	36
1020.1	242		559.215	743	625.606	32		692.009	5734	625.606	70			559.215	1232		692.009	2560	625.606	28		692.009	2338	625.606	42
1020.24	240		559.323	690	625.622	24		692.069	5671	625.622	71			559.323	1170		692.069	2556	625.622	36		692.069	2299	625.622	46
1020.39	227		559.431	605	625.638	37		692.129	5475	625.638	68			559.431	1064		692.129	2557	625.638	36		692.129	2308	625.638	31
1020.53	224		559.538	523	625.654	37		692.189	5315	625.654	96			559.538	919		692.189	2552	625.654	30		692.189	2270	625.654	37
1020.68	212		559.646	488	625.67	33		692.248	5198	625.67	89			559.646	798		692.248	2532	625.67	34		692.248	2271	625.67	36
1020.82	202		559.753	471	625.686	20		692.308	4998	625.686	71			559.753	751		692.308	2528	625.686	34		692.308	2220	625.686	43
1020.97	195		559.861	439	625.702	25		692.368	4869	625.702	57			559.861	664		692.368	2547	625.702	50		692.368	2166	625.702	48
1021.11	174		559.968	453	625.718	22		692.428	4710	625.718	78			559.968	637		692.428	2523	625.718	33		692.428	2187	625.718	31
1021.26	171		560.076	476	625.734	41		692.488	4571	625.734	56			560.076	626		692.488	2560	625.734	37		692.488	2113	625.734	43
1021.4	190		560.184	484	625.75	32		692.548	4460	625.75	92			560.184	639		692.548	2541	625.75	43		692.548	2068	625.75	36
1021.55	216		560.291	475	625.766	33		692.607	4308	625.766	95			560.291	597		692.607	2487	625.766	31		692.607	2049	625.766	27
1021.69	226		560.399	435	625.782	31		692.667	4175	625.782	90			560.399	567		692.667	2489	625.782	32		692.667	2016	625.782	52
1021.84	231		560.506	387	625.798	31		692.727	4079	625.798	64			560.506	517		692.727	2444	625.798	36		692.727	2016	625.798	56
1021.98	252		560.614	339	625.814	31		692.787	4040	625.814	65			560.614	464		692.787	2461	625.814	39		692.787	2009	625.814	46
1022.13	227		560.722	287	625.83	35		692.847	3941	625.83	77			560.722	421		692.847	2473	625.83	31		692.847	2008	625.83	43
1022.27	220		560.829	256	625.846	40		692.907	3855	625.846	86			560.829	378		692.907	2496	625.846	29		692.907	1973	625.846	33
1022.42	217		560.937	240	625.862	27		692.966	3727	625.862	73			560.937	339		692.966	2532	625.862	42		692.966	1925	625.862	44
1022.57	194		561.045	220	625.878	39		693.026	3624	625.878	44			561.045	314		693.026	2535	625.878	36		693.026	1932	625.878	41
1022.71	201		561.152	206	625.894	30		693.086	3497	625.894	62			561.152	290		693.086	2560	625.894	32		693.086	1938	625.894	38
1022.86	207		561.26	196	625.91	28		693.146	3462	625.91	99			561.26	275		693.146	2523	625.91	35		693.146	1942	625.91	42
1023	218		561.368	181	625.926	28		693.206	3374	625.926	61			561.368	258		693.206	2539	625.926	39		693.206	1927	625.926	38
1023.15	196		561.476	169	625.942	27		693.266	3342	625.942	96			561.476	222		693.266	2526	625.942	42		693.266	1901	625.942	44
1023.29	196		561.583	158	625.958	36		693.325	3284	625.958	61			561.583	193		693.325	2524	625.958	38		693.325	1928	625.958	36
1023.44	222		561.691	149	625.973	28		693.385	3216	625.973	49			561.691	176		693.385	2479	625.973	37		693.385	1922	625.973	30
1023.58	226		561.799	140	625.989	22		693.445	3149	625.989	72			561.799	171		693.445	2511	625.989	35		693.445	1957	625.989	39
1023.73	217		561.907	141	626.005	28		693.505	3072	626.005	74			561.907	139		693.505	2471	626.005	59		693.505	1945	626.005	31
1023.88	212		562.014	119	626.021	42		693.565	3023	626.021	67			562.014	133		693.565	2474	626.021	43		693.565	2010	626.021	40
1024.02	202		562.122	108	626.037	29		693.625	3033	626.037	58			562.122	119		693.625	2458	626.037	43		693.625	2041	626.037	25
1024.17	190		562.23	104	626.053	30		693.685	3039	626.053	86			562.23	119		693.685	2438	626.053	43		693.685	2061	626.053	34
1024.31	192		562.338	98	626.069	38		693.745	3041	626.069	82			562.338	124		693.745	2419	626.069	31		693.745	2060	626.069	50
1024.46	198		562.446	103	626.085	36		693.804	3022	626.085	91			562.446	111		693.804	2409	626.085	39		693.804	2070	626.085	44
1024.6	214		562.553	102	626.101	23		693.864	3009	626.101	81			562.553	122		693.864	2379	626.101	36		693.864	2045	626.101	47
1024.75	218		562.661	96	626.117	29		693.924	2980	626.117	96			562.661	91		693.924	2367	626.117	46		693.924	1980	626.117	41
1024.89	227		562.769	82	626.133	34		693.984	2929	626.133	118			562.769	89		693.984	2352	626.133	34		693.984	1978	626.133	42
1025.04	224		562.877	88	626.149	19		694.044	2874	626.149	138			562.877	89		694.044	2366	626.149	51		694.044	1979	626.149	31
1025.18	220		562.985	71	626.165	24		694.104	2851	626.165	234			562.985	66		694.104	2348	626.165	41		694.104	1941	626.165	63
1025.33	214		563.093	82	626.181	35		694.164	2760	626.181	324			563.093	60		694.164	2402	626.181	41		694.164	1967	626.181	53
1025.47	219		563.201	93	626.197	45		694.224	2729	626.197	245			563.201	60		694.224	2417	626.197	61		694.224	1947	626.197	65
1025.62	236		563.308	87	626.213	35		694.284	2672	626.213	236			563.308	82		694.284	2404	626.213	44		694.284	1984	626.213	46
1025.77	245		563.416	91	626.229	45		694.343	2653	626.229	225			563.416	75		694.343	2365	626.229	35		694.343	1964	626.229	76
1025.91	225		563.524	82	626.245	33		694.403	2689	626.245	208			563.524	75		694.403	2340	626.245	31		694.403	1963	626.245	66
1026.06	256		563.632	81	626.261	31		694.463	2654	626.261	123			563.632	71		694.463	2331	626.261	55		694.463	1971	626.261	30
1026.2	255		563.74	97	626.277	38		694.523	2698	626.277	122			563.74	72		694.523	2284	626.277	54		694.523	1957	626.277	50
1026.35	243		563.848	113	626.293	22		694.583	2651	626.293	107			563.848	59		694.583	2273	626.293	46		694.583	1959	626.293	44
1026.49	231		563.956	104	626.309	27		694.643	2653	626.309	149			563.956	64		694.643	2274	626.309	38		694.643	1935	626.309	42
1026.64	226		564.064	101	626.325	26		694.703	2710	626.325	110			564.064	64		694.703	2221	626.325	49		694.703	1872	626.325	53
1026.79	223		564.172	84	626.341	30		694.763	2721	626.341	89			564.172	65		694.763	2211	626.341	46		694.763	1872	626.341	56
1026.93	201		564.28	86	626.357	27		694.823	2694	626.357	115			564.28	76		694.823	2173	626.357	36		694.823	1857	626.357	31
1027.08	205		564.388	81	626.373	40		694.883	2636	626.373	137			564.388	66		694.883	2189	626.373	33		694.883	1849	626.373	43
1027.22	204		564.496	95	626.389	43		694.943	2610	626.389	122			564.496	84		694.943	2192	626.389	34		694.943	1812	626.389	34
1027.37	193		564.604	85	626.405	33		695.003	2598	626.405	91			564.604	80		695.003	2182	626.405	39		695.003	1806	626.405	31
1027.52	189		564.712	86	626.421	24		695.063	2576	626.421	85			564.712	63		695.063	2211	626.421	39		695.063	1829	626.421	52
1027.66	169		564.82	88	626.437	45		695.122	2565	626.437	80			564.82	49		695.122	2222	626.437	42		695.122	1838	626.437	42
1027.81	177		564.928	65	626.453	35		695.182	2566	626.453	59			564.928	58		695.182	2209	626.453	39		695.182	1870	626.453	46
1027.95	172		565.036	81	626.469	34		695.242	2527	626.469	94			565.036	59		695.242	2187	626.469	56		695.242	1892	626.469	34
1028.1	190		565.144	72	626.485	34		695.302	2529	626.485	93			565.144	69		695.302	2184	626.485	33		695.302	1890	626.485	47
1028.24	194		565.252	71	626.501	27		695.362	2498	626.501	85			565.252	62		695.362	2155	626.501	32		695.362	1878	626.501	37
1028.39	210		565.361	61	626.517	30		695.422	2511	626.517	76			565.361	71		695.422	2121	626.517	30		695.422	1896	626.517	47
1028.54	224		565.469	61	626.533	32		695.482	2511	626.533	90			565.469	72		695.482	2068	626.533	35		695.482	1924	626.533	43
1028.68	222		565.577	58	626.549	32		695.542	2510	626.549	90			565.577	64		695.542	2054	626.549	32		695.542	1928	626.549	34
1028.83	237		565.685	61	626.565	44		695.602	2504	626.565	105			565.685	65		695.602	2019	626.565	28		695.602	1958	626.565	40
1028.97	250		565.793	62	626.581	37		695.662	2523	626.581	78			565.793	58		695.662	2058	626.581	34		695.662	1960	626.581	38
1029.12	247		565.901	57	626.597	30		695.722	2491	626.597	75			565.901	68		695.722	2047	626.597	39		695.722	1883	626.597	40
1029.26	244		566.009	52	626.613	25		695.782	2515	626.613	67			566.009	43		695.782	2070	626.613	37		695.782	1892	626.613	43
1029.41	245		566.117	50	626.629	30		695.842	2470	626.629	101			566.117	43		695.842	2057	626.629	29		695.842	1853	626.629	38
1029.56	239		566.226	47	626.645	44		695.902	2493	626.645	97			566.226	33		695.902	2068	626.645	28		695.902	1830	626.645	37
1029.7	248		566.334	49	626.661	36		695.962	2467	626.661	94			566.334	35		695.962	2038	626.661	35		695.962	1843	626.661	39
1029.85	210		566.442	42	626.677	28		696.022	2447	626.677	73			566.442	38		696.022	2005	626.677	37		696.022	1859	626.677	37
1029.99	224		566.55	49	626.693	30		696.082	2454	626.693	63			566.55	35		696.082	2056	626.693	32		696.082	1896	626.693	57
1030.14	206		566.658	49	626.709	29		696.142	2484	626.709	56			566.658	48		696.142	2049	626.709	39		696.142	1984	626.709	35
1030.29	210		566.767	59	626.725	33		696.202	2490	626.725	73			566.767	47		696.202	2021	626.725	35		696.202	2046	626.725	33
1030.43	210		566.875	54	626.741	38		696.262	2474	626.741	90			566.875	56		696.262	2028	626.741	32		696.262	2088	626.741	41
1030.58	226		566.983	46	626.757	28		696.322	2520	626.757	85			566.983	42		696.322	2030	626.757	35		696.322	2133	626.757	34
1030.72	226		567.091	50	626.773	35		696.382	2558	626.773	90			567.091	62		696.382	2031	626.773	41		696.382	2134	626.773	46
1030.87	232		567.2	36	626.789	38		696.442	2555	626.789	53			567.2	57		696.442	2078	626.789	37		696.442	2187	626.789	43
1031.02	221		567.308	32	626.805	42		696.502	2548	626.805	53			567.308	57		696.502	2098	626.805	28		696.502	2201	626.805	34
1031.16	209		567.416	47	626.821	36		696.562	2568	626.821	64			567.416	57		696.562	2098	626.821	31		696.562	2257	626.821	37
1031.31	210		567.525	52	626.837	29		696.622	2574	626.837	90			567.525	59		696.622	2149	626.837	53		696.622	2384	626.837	42
1031.45	213		567.633	56	626.853	40		696.682	2601	626.853	117			567.633	50		696.682	2152	626.853	38		696.682	2404	626.853	30
1031.6	220		567.741	61	626.869	37		696.742	2613	626.869	94			567.741	52		696.742	2189	626.869	40		696.742	2507	626.869	31
1031.74	199		567.85	63	626.885	40		696.802	2638	626.885	83			567.85	50		696.802	2187	626.885	40		696.802	2601	626.885	34
1031.89	204		567.958	67	626.901	28		696.862	2667	626.901	113			567.958	55		696.862	2224	626.901	39		696.862	2673	626.901	42
1032.04	199		568.066	71	626.917	41		696.922	2683	626.917	88			568.066	62		696.922	2235	626.917	37		696.922	2835	626.917	42
1032.18	210		568.175	61	626.933	38		696.982	2717	626.933	79			568.175	61		696.982	2257	626.933	38		696.982	2946	626.933	44
1032.33	232		568.283	61	626.949	38		697.042	2730	626.949	73			568.283	55		697.042	2324	626.949	40		697.042	3064	626.949	33
1032.47	225		568.391	52	626.965	39		697.102	2720	626.965	72			568.391	48		697.102	2419	626.965	37		697.102	3115	626.965	32
1032.62	247		568.5	64	626.981	35		697.162	2728	626.981	94			568.5	50		697.162	2607	626.981	32		697.162	3193	626.981	48
1032.77	264		568.608	50	626.997	39		697.222	2731	626.997	90			568.608	52		697.222	2809	626.997	39		697.222	3223	626.997	31
1032.91	274		568.717	53	627.013	30		697.282	2693	627.013	79			568.717	58		697.282	3034	627.013	45		697.282	3187	627.013	40
1033.06	274		568.825	49	627.029	27		697.342	2658	627.029	65			568.825	55		697.342	3212	627.029	43		697.342	3167	627.029	45
1033.21	257		568.934	54	627.045	29		697.402	2642	627.045	80			568.934	52		697.402	3440	627.045	52		697.402	3117	627.045	38
1033.35	255		569.042	50	627.061	48		697.462	2653	627.061	97			569.042	45		697.462	3659	627.061	36		697.462	3103	627.061	44
1033.5	245		569.15	57	627.077	32		697.522	2595	627.077	88			569.15	49		697.522	4019	627.077	47		697.522	2987	627.077	42
1033.64	250		569.259	57	627.093	34		697.582	2638	627.093	72			569.259	62		697.582	4348	627.093	31		697.582	2975	627.093	38
1033.79	250		569.367	55	627.109	32		697.642	2623	627.109	120			569.367	63		697.642	4751	627.109	42		697.642	2911	627.109	57
1033.94	245		569.476	54	627.125	26		697.702	2620	627.125	98			569.476	58		697.702	5087	627.125	39		697.702	2866	627.125	44
1034.08	252		569.584	51	627.141	42		697.762	2606	627.141	124			569.584	46		697.762	5567	627.141	35		697.762	2823	627.141	45
1034.23	249		569.693	54	627.157	42		697.822	2585	627.157	182			569.693	42		697.822	5979	627.157	29		697.822	2775	627.157	44
1034.38	242		569.801	73	627.173	38		697.882	2543	627.173	265			569.801	47		697.882	6389	627.173	44		697.882	2744	627.173	45
1034.52	225		569.91	61	627.189	38		697.942	2573	627.189	263			569.91	48		697.942	6793	627.189	41		697.942	2704	627.189	42
1034.67	218		570.018	62	627.205	39		698.002	2545	627.205	228			570.018	53		698.002	7195	627.205	42		698.002	2647	627.205	39
1034.81	216		570.127	68	627.221	27		698.063	2562	627.221	238			570.127	56		698.063	7506	627.221	41		698.063	2601	627.221	42
1034.96	193		570.236	59	627.237	29		698.123	2582	627.237	185			570.236	36		698.123	7826	627.237	50		698.123	2607	627.237	36
1035.11	211		570.344	55	627.253	37		698.183	2577	627.253	136			570.344	51		698.183	7946	627.253	54		698.183	2538	627.253	63
1035.25	228		570.453	56	627.269	38		698.243	2553	627.269	146			570.453	50		698.243	8039	627.269	48		698.243	2562	627.269	35
1035.4	233		570.561	57	627.285	41		698.303	2557	627.285	113			570.561	57		698.303	8052	627.285	67		698.303	2487	627.285	31
1035.55	222		570.67	51	627.301	38		698.363	2531	627.301	101			570.67	50		698.363	7938	627.301	56		698.363	2432	627.301	45
1035.69	215		570.779	49	627.317	37		698.423	2542	627.317	139			570.779	53		698.423	7819	627.317	47		698.423	2407	627.317	42
1035.84	231		570.887	48	627.333	45		698.483	2531	627.333	98			570.887	44		698.483	7671	627.333	36		698.483	2320	627.333	47
1035.98	224		570.996	54	627.349	32		698.543	2540	627.349	108			570.996	52		698.543	7501	627.349	29		698.543	2275	627.349	41
1036.13	198		571.104	67	627.365	39		698.603	2554	627.365	151			571.104	52		698.603	7312	627.365	48		698.603	2243	627.365	40
1036.28	217		571.213	55	627.381	30		698.663	2488	627.381	79			571.213	57		698.663	7117	627.381	53		698.663	2218	627.381	39
1036.42	214		571.322	51	627.397	41		698.723	2495	627.397	105			571.322	73		698.723	6910	627.397	25		698.723	2166	627.397	42
1036.57	208		571.43	51	627.413	39		698.784	2429	627.413	113			571.43	73		698.784	6742	627.413	33		698.784	2100	627.413	38
1036.72	195		571.539	54	627.429	35		698.844	2437	627.429	94			571.539	60		698.844	6552	627.429	37		698.844	2081	627.429	26
1036.86	197		571.648	64	627.446	27		698.904	2409	627.446	91			571.648	63		698.904	6421	627.446	41		698.904	2052	627.446	44
1037.01	219		571.757	46	627.462	58		698.964	2406	627.462	91			571.757	58		698.964	6358	627.462	40		698.964	2036	627.462	46
1037.15	220		571.865	63	627.478	29		699.024	2379	627.478	104			571.865	55		699.024	6330	627.478	46		699.024	2014	627.478	43
1037.3	205		571.974	63	627.494	39		699.084	2361	627.494	83			571.974	44		699.084	6246	627.494	39		699.084	1918	627.494	48
1037.45	206		572.083	48	627.51	34		699.144	2388	627.51	92			572.083	50		699.144	6191	627.51	54		699.144	1909	627.51	43
1037.59	179		572.191	50	627.526	38		699.204	2325	627.526	70			572.191	40		699.204	6031	627.526	36		699.204	1850	627.526	44
1037.74	196		572.3	47	627.542	33		699.264	2326	627.542	76			572.3	51		699.264	5857	627.542	50		699.264	1878	627.542	62
1037.89	197		572.409	37	627.558	38		699.324	2313	627.558	84			572.409	46		699.324	5680	627.558	37		699.324	1855	627.558	47
1038.03	207		572.518	40	627.574	43		699.385	2293	627.574	61			572.518	44		699.385	5541	627.574	37		699.385	1804	627.574	41
1038.18	230		572.627	42	627.59	42		699.445	2273	627.59	100			572.627	52		699.445	5393	627.59	31		699.445	1779	627.59	46
1038.33	229		572.735	39	627.606	31		699.505	2307	627.606	91			572.735	54		699.505	5153	627.606	33		699.505	1735	627.606	47
1038.47	239		572.844	50	627.622	40		699.565	2277	627.622	56			572.844	56		699.565	4957	627.622	42		699.565	1730	627.622	40
1038.62	248		572.953	47	627.638	28		699.625	2288	627.638	72			572.953	51		699.625	4792	627.638	46		699.625	1721	627.638	36
1038.77	240		573.062	52	627.654	38		699.685	2272	627.654	74			573.062	49		699.685	4566	627.654	41		699.685	1721	627.654	21
1038.91	236		573.171	61	627.67	32		699.745	2266	627.67	76			573.171	59		699.745	4441	627.67	52		699.745	1691	627.67	37
1039.06	221		573.279	50	627.686	25		699.806	2222	627.686	80			573.279	68		699.806	4292	627.686	46		699.806	1690	627.686	32
1039.21	204		573.388	52	627.702	34		699.866	2272	627.702	74			573.388	68		699.866	4178	627.702	35		699.866	1656	627.702	31
1039.35	208		573.497	51	627.718	29		699.926	2278	627.718	69			573.497	76		699.926	3999	627.718	59		699.926	1672	627.718	34
1039.5	217		573.606	50	627.734	40		699.986	2290	627.734	69			573.606	70		699.986	3925	627.734	41		699.986	1643	627.734	33
1039.65	216		573.715	52	627.75	23		700.046	2236	627.75	88			573.715	63		700.046	3801	627.75	32		700.046	1605	627.75	35
1039.79	211		573.824	55	627.766	34		700.106	2249	627.766	72			573.824	74		700.106	3682	627.766	43		700.106	1641	627.766	27
1039.94	185		573.933	58	627.782	21		700.166	2224	627.782	82			573.933	76		700.166	3597	627.782	43		700.166	1623	627.782	48
1040.09	183		574.042	67	627.798	36		700.227	2259	627.798	79			574.042	60		700.227	3475	627.798	35		700.227	1631	627.798	58
1040.23	213		574.151	62	627.814	26		700.287	2190	627.814	51			574.151	52		700.287	3399	627.814	39		700.287	1599	627.814	32
1040.38	210		574.26	61	627.83	46		700.347	2183	627.83	99			574.26	64		700.347	3366	627.83	38		700.347	1645	627.83	44
1040.53	217		574.369	66	627.846	44		700.407	2167	627.846	99			574.369	61		700.407	3326	627.846	40		700.407	1605	627.846	45
1040.67	210		574.478	65	627.862	34		700.467	2153	627.862	59			574.478	55		700.467	3256	627.862	31		700.467	1592	627.862	31
1040.82	205		574.587	67	627.878	29		700.527	2215	627.878	80			574.587	48		700.527	3235	627.878	44		700.527	1562	627.878	47
1040.96	214		574.696	68	627.894	41		700.588	2168	627.894	77			574.696	48		700.588	3137	627.894	45		700.588	1574	627.894	38
1041.11	237		574.804	67	627.91	32		700.648	2186	627.91	88			574.804	49		700.648	3089	627.91	38		700.648	1586	627.91	42
1041.26	234		574.914	66	627.926	27		700.708	2200	627.926	81			574.914	64		700.708	3002	627.926	35		700.708	1613	627.926	41
1041.4	229		575.023	72	627.942	28		700.768	2187	627.942	68			575.023	62		700.768	2949	627.942	34		700.768	1612	627.942	49
1041.55	225		575.132	67	627.958	31		700.828	2230	627.958	52			575.132	63		700.828	2913	627.958	46		700.828	1620	627.958	41
1041.7	237		575.241	55	627.974	36		700.888	2216	627.974	72			575.241	60		700.888	2908	627.974	51		700.888	1616	627.974	43
1041.85	239		575.35	57	627.99	34		700.949	2217	627.99	78			575.35	55		700.949	2827	627.99	45		700.949	1562	627.99	48
1041.99	231		575.459	48	628.006	37		701.009	2223	628.006	103			575.459	51		701.009	2803	628.006	36		701.009	1577	628.006	44
1042.14	221		575.568	57	628.022	32		701.069	2216	628.022	82			575.568	60		701.069	2773	628.022	37		701.069	1612	628.022	39
1042.29	215		575.677	65	628.038	20		701.129	2213	628.038	78			575.677	68		701.129	2705	628.038	68		701.129	1558	628.038	37
1042.43	206		575.786	73	628.054	30		701.189	2183	628.054	141			575.786	56		701.189	2657	628.054	45		701.189	1556	628.054	49
1042.58	211		575.895	68	628.07	48		701.25	2197	628.07	137			575.895	60		701.25	2626	628.07	28		701.25	1566	628.07	32
1042.73	228		576.004	74	628.086	42		701.31	2229	628.086	110			576.004	62		701.31	2556	628.086	30		701.31	1598	628.086	43
1042.87	210		576.113	56	628.102	28		701.37	2186	628.102	128			576.113	59		701.37	2499	628.102	54		701.37	1580	628.102	52
1043.02	203		576.222	72	628.118	28		701.43	2264	628.118	99			576.222	53		701.43	2478	628.118	46		701.43	1609	628.118	32
1043.17	218		576.332	66	628.134	24		701.49	2228	628.134	123			576.332	66		701.49	2435	628.134	32		701.49	1610	628.134	38
1043.31	231		576.441	58	628.15	24		701.551	2224	628.15	205			576.441	69		701.551	2417	628.15	52		701.551	1613	628.15	49
1043.46	221		576.55	55	628.166	35		701.611	2220	628.166	233			576.55	57		701.611	2371	628.166	71		701.611	1596	628.166	66
1043.61	232		576.659	59	628.182	31		701.671	2234	628.182	253			576.659	58		701.671	2355	628.182	61		701.671	1601	628.182	62
1043.75	245		576.768	52	628.198	37		701.731	2222	628.198	211			576.768	63		701.731	2305	628.198	35		701.731	1628	628.198	54
1043.9	248		576.877	48	628.214	27		701.792	2262	628.214	224			576.877	60		701.792	2295	628.214	38		701.792	1638	628.214	56
1044.05	253		576.987	60	628.23	32		701.852	2269	628.23	201			576.987	60		701.852	2303	628.23	61		701.852	1610	628.23	43
1044.19	261		577.096	60	628.246	33		701.912	2272	628.246	176			577.096	58		701.912	2257	628.246	58		701.912	1632	628.246	34
1044.34	253		577.205	52	628.262	37		701.972	2262	628.262	122			577.205	58		701.972	2275	628.262	46		701.972	1632	628.262	42
1044.49	252		577.314	49	628.278	38		702.032	2279	628.278	143			577.314	56		702.032	2286	628.278	53		702.032	1610	628.278	38
1044.63	257		577.424	65	628.294	24		702.093	2286	628.294	118			577.424	54		702.093	2331	628.294	41		702.093	1605	628.294	45
1044.78	241		577.533	61	628.31	30		702.153	2271	628.31	138			577.533	49		702.153	2307	628.31	57		702.153	1606	628.31	49
1044.93	268		577.642	55	628.326	22		702.213	2266	628.326	119			577.642	64		702.213	2316	628.326	40		702.213	1590	628.326	39
1045.08	249		577.751	43	628.342	28		702.273	2251	628.342	136			577.751	64		702.273	2288	628.342	67		702.273	1574	628.342	44
1045.22	234		577.861	48	628.358	36		702.334	2266	628.358	98			577.861	59		702.334	2332	628.358	50		702.334	1664	628.358	59
1045.37	238		577.97	59	628.374	30		702.394	2285	628.374	76			577.97	63		702.394	2328	628.374	42		702.394	1607	628.374	39
1045.52	232		578.079	59	628.39	39		702.454	2298	628.39	117			578.079	63		702.454	2301	628.39	29		702.454	1587	628.39	52
1045.66	244		578.189	54	628.406	32		702.514	2284	628.406	89			578.189	55		702.514	2302	628.406	42		702.514	1567	628.406	55
1045.81	239		578.298	74	628.422	39		702.575	2290	628.422	101			578.298	53		702.575	2298	628.422	42		702.575	1579	628.422	52
1045.96	249		578.407	75	628.438	40		702.635	2293	628.438	93			578.407	54		702.635	2261	628.438	46		702.635	1575	628.438	47
1046.11	256		578.517	86	628.455	27		702.695	2282	628.455	103			578.517	65		702.695	2278	628.455	37		702.695	1558	628.455	36
1046.25	251		578.626	81	628.471	23		702.755	2361	628.471	81			578.626	65		702.755	2235	628.471	40		702.755	1599	628.471	45
1046.4	244		578.735	82	628.487	21		702.816	2362	628.487	88			578.735	55		702.816	2240	628.487	37		702.816	1610	628.487	30
1046.55	240		578.845	78	628.503	37		702.876	2390	628.503	80			578.845	61		702.876	2259	628.503	45		702.876	1558	628.503	36
1046.69	233		578.954	76	628.519	23		702.936	2440	628.519	102			578.954	55		702.936	2238	628.519	39		702.936	1553	628.519	39
1046.84	232		579.063	69	628.535	33		702.997	2441	628.535	81			579.063	54		702.997	2296	628.535	35		702.997	1563	628.535	33
1046.99	235		579.173	71	628.551	20		703.057	2423	628.551	69			579.173	48		703.057	2294	628.551	35		703.057	1554	628.551	45
1047.13	216		579.282	74	628.567	46		703.117	2477	628.567	64			579.282	53		703.117	2295	628.567	57		703.117	1576	628.567	44
1047.28	202		579.392	69	628.583	29		703.177	2480	628.583	86			579.392	61		703.177	2359	628.583	41		703.177	1555	628.583	40
1047.43	179		579.501	76	628.599	34		703.238	2490	628.599	56			579.501	66		703.238	2312	628.599	39		703.238	1596	628.599	46
1047.58	192		579.611	67	628.615	33		703.298	2479	628.615	68			579.611	61		703.298	2322	628.615	40		703.298	1614	628.615	32
1047.72	192		579.72	64	628.631	32		703.358	2526	628.631	101			579.72	53		703.358	2341	628.631	39		703.358	1613	628.631	41
1047.87	211		579.829	67	628.647	30		703.419	2469	628.647	64			579.829	59		703.419	2349	628.647	27		703.419	1632	628.647	42
1048.02	194		579.939	60	628.663	24		703.479	2480	628.663	77			579.939	61		703.479	2334	628.663	26		703.479	1632	628.663	47
1048.16	195		580.048	58	628.679	29		703.539	2461	628.679	62			580.048	54		703.539	2313	628.679	34		703.539	1628	628.679	43
1048.31	208		580.158	50	628.695	17		703.599	2474	628.695	57			580.158	41		703.599	2351	628.695	29		703.599	1663	628.695	39
1048.46	208		580.267	50	628.711	26		703.66	2482	628.711	66			580.267	44		703.66	2332	628.711	50		703.66	1661	628.711	35
1048.61	203		580.377	57	628.727	23		703.72	2452	628.727	74			580.377	51		703.72	2323	628.727	48		703.72	1678	628.727	35
1048.75	192		580.487	49	628.743	23		703.78	2428	628.743	77			580.487	60		703.78	2325	628.743	41		703.78	1728	628.743	28
1048.9	203		580.596	52	628.759	32		703.841	2419	628.759	77			580.596	54		703.841	2304	628.759	36		703.841	1731	628.759	38
1049.05	235		580.706	57	628.775	26		703.901	2407	628.775	68			580.706	60		703.901	2333	628.775	39		703.901	1742	628.775	40
1049.19	247		580.815	65	628.791	30		703.961	2367	628.791	83			580.815	65		703.961	2288	628.791	42		703.961	1758	628.791	42
1049.34	261		580.925	68	628.807	20		704.022	2373	628.807	62			580.925	64		704.022	2284	628.807	28		704.022	1786	628.807	49
1049.49	237		581.034	69	628.823	39		704.082	2401	628.823	86			581.034	72		704.082	2290	628.823	44		704.082	1792	628.823	40
1049.64	249		581.144	68	628.839	40		704.142	2403	628.839	67			581.144	65		704.142	2289	628.839	36		704.142	1758	628.839	34
1049.79	239		581.254	62	628.855	34		704.203	2394	628.855	60			581.254	69		704.203	2277	628.855	25		704.203	1755	628.855	45
1049.93	236		581.363	71	628.871	24		704.263	2386	628.871	72			581.363	59		704.263	2279	628.871	42		704.263	1768	628.871	32
1050.08	222		581.473	72	628.887	36		704.323	2422	628.887	76			581.473	66		704.323	2284	628.887	42		704.323	1743	628.887	32
1050.23	208		581.582	64	628.903	34		704.384	2402	628.903	76			581.582	81		704.384	2225	628.903	35		704.384	1683	628.903	35
1050.37	212		581.692	67	628.919	43		704.444	2390	628.919	78			581.692	71		704.444	2205	628.919	38		704.444	1636	628.919	47
1050.52	204		581.802	60	628.935	28		704.504	2416	628.935	82			581.802	69		704.504	2235	628.935	52		704.504	1612	628.935	43
1050.67	215		581.911	72	628.951	33		704.565	2430	628.951	93			581.911	64		704.565	2225	628.951	48		704.565	1642	628.951	38
1050.82	222		582.021	79	628.967	29		704.625	2422	628.967	94			582.021	83		704.625	2242	628.967	41		704.625	1639	628.967	43
1050.96	226		582.131	68	628.983	34		704.685	2433	628.983	83			582.131	76		704.685	2247	628.983	36		704.685	1651	628.983	61
1051.11	198		582.24	66	628.999	39		704.746	2385	628.999	77			582.24	72		704.746	2265	628.999	41		704.746	1633	628.999	45
1051.26	201		582.35	60	629.015	32		704.806	2367	629.015	57			582.35	63		704.806	2294	629.015	41		704.806	1640	629.015	37
1051.41	220		582.46	60	629.031	29		704.866	2364	629.031	87			582.46	64		704.866	2317	629.031	47		704.866	1630	629.031	44
1051.55	236		582.57	57	629.047	32		704.927	2368	629.047	102			582.57	59		704.927	2321	629.047	38		704.927	1660	629.047	36
1051.7	229		582.679	60	629.064	40		704.987	2358	629.064	81			582.679	58		704.987	2347	629.064	37		704.987	1636	629.064	33
1051.85	224		582.789	57	629.08	27		705.047	2326	629.08	134			582.789	70		705.047	2362	629.08	24		705.047	1673	629.08	54
1051.99	214		582.899	66	629.096	35		705.108	2310	629.096	113			582.899	65		705.108	2323	629.096	36		705.108	1655	629.096	48
1052.14	209		583.009	65	629.112	33		705.168	2319	629.112	85			583.009	64		705.168	2303	629.112	36		705.168	1664	629.112	48
1052.29	206		583.118	54	629.128	31		705.229	2366	629.128	121			583.118	59		705.229	2359	629.128	48		705.229	1671	629.128	32
1052.44	218		583.228	58	629.144	38		705.289	2344	629.144	132			583.228	56		705.289	2362	629.144	36		705.289	1653	629.144	43
1052.59	213		583.338	63	629.16	39		705.349	2340	629.16	156			583.338	59		705.349	2395	629.16	49		705.349	1628	629.16	48
1052.73	223		583.448	66	629.176	34		705.41	2449	629.176	160			583.448	48		705.41	2391	629.176	32		705.41	1630	629.176	47
1052.88	215		583.558	68	629.192	28		705.47	2473	629.192	184			583.558	53		705.47	2431	629.192	44		705.47	1638	629.192	50
1053.03	214		583.668	63	629.208	28		705.53	2493	629.208	174			583.668	45		705.53	2399	629.208	48		705.53	1617	629.208	49
1053.17	177		583.777	60	629.224	38		705.591	2526	629.224	123			583.777	40		705.591	2364	629.224	58		705.591	1619	629.224	53
1053.32	184		583.887	63	629.24	40		705.651	2514	629.24	140			583.887	46		705.651	2331	629.24	64		705.651	1652	629.24	53
1053.47	187		583.997	69	629.256	61		705.712	2553	629.256	118			583.997	49		705.712	2308	629.256	60		705.712	1623	629.256	38
1053.62	194		584.107	60	629.272	53		705.772	2541	629.272	101			584.107	39		705.772	2307	629.272	63		705.772	1601	629.272	51
1053.77	213		584.217	50	629.288	56		705.832	2553	629.288	131			584.217	38		705.832	2333	629.288	82		705.832	1577	629.288	37
1053.91	217		584.327	56	629.304	33		705.893	2527	629.304	98			584.327	46		705.893	2315	629.304	70		705.893	1547	629.304	41
1054.06	216		584.437	45	629.32	45		705.953	2537	629.32	92			584.437	52		705.953	2314	629.32	79		705.953	1562	629.32	57
1054.21	224		584.547	49	629.336	31		706.014	2534	629.336	119			584.547	50		706.014	2301	629.336	54		706.014	1538	629.336	50
1054.36	238		584.656	41	629.352	42		706.074	2539	629.352	111			584.656	57		706.074	2302	629.352	61		706.074	1536	629.352	41
1054.5	224		584.766	43	629.368	43		706.134	2498	629.368	132			584.766	54		706.134	2273	629.368	63		706.134	1572	629.368	45
1054.65	208		584.876	46	629.384	37		706.195	2527	629.384	92			584.876	49		706.195	2324	629.384	61		706.195	1578	629.384	51
1054.8	205		584.986	48	629.4	45		706.255	2573	629.4	109			584.986	44		706.255	2254	629.4	62		706.255	1596	629.4	48
1054.95	187		585.096	50	629.416	46		706.316	2558	629.416	82			585.096	58		706.316	2278	629.416	46		706.316	1555	629.416	44
1055.09	202		585.206	49	629.432	55		706.376	2631	629.432	96			585.206	48		706.376	2239	629.432	47		706.376	1578	629.432	42
1055.24	213		585.316	42	629.448	51		706.437	2723	629.448	69			585.316	40		706.437	2289	629.448	40		706.437	1554	629.448	35
1055.39	207		585.426	53	629.464	52		706.497	2765	629.464	79			585.426	51		706.497	2279	629.464	45		706.497	1578	629.464	46
1055.54	231		585.536	52	629.48	35		706.557	2861	629.48	85			585.536	43		706.557	2308	629.48	51		706.557	1589	629.48	33
1055.68	229		585.646	54	629.496	34		706.618	2951	629.496	78			585.646	42		706.618	2315	629.496	47		706.618	1589	629.496	48
1055.83	197		585.756	63	629.512	39		706.678	2995	629.512	66			585.756	42		706.678	2318	629.512	51		706.678	1581	629.512	37
1055.98	230		585.866	59	629.528	53		706.739	3080	629.528	52			585.866	38		706.739	2313	629.528	50		706.739	1634	629.528	27
1056.13	236		585.976	53	629.545	41		706.799	3157	629.545	68			585.976	46		706.799	2275	629.545	61		706.799	1608	629.545	45
1056.28	234		586.086	63	629.561	43		706.86	3232	629.561	81			586.086	48		706.86	2282	629.561	35		706.86	1647	629.561	41
1056.42	250		586.197	59	629.577	55		706.92	3292	629.577	93			586.197	48		706.92	2282	629.577	64		706.92	1670	629.577	37
1056.57	228		586.307	56	629.593	27		706.98	3334	629.593	67			586.307	53		706.98	2250	629.593	61		706.98	1704	629.593	36
1056.72	230		586.417	50	629.609	44		707.041	3352	629.609	87			586.417	48		707.041	2238	629.609	55		707.041	1691	629.609	38
1056.87	218		586.527	54	629.625	33		707.101	3415	629.625	76			586.527	49		707.101	2243	629.625	31		707.101	1698	629.625	44
1057.02	225		586.637	58	629.641	47		707.162	3361	629.641	63			586.637	47		707.162	2236	629.641	69		707.162	1706	629.641	32
1057.16	230		586.747	54	629.657	51		707.222	3340	629.657	62			586.747	53		707.222	2232	629.657	53		707.222	1712	629.657	30
1057.31	251		586.857	66	629.673	63		707.283	3321	629.673	70			586.857	57		707.283	2227	629.673	41		707.283	1725	629.673	44
1057.46	264		586.967	70	629.689	36		707.343	3275	629.689	78			586.967	50		707.343	2222	629.689	46		707.343	1721	629.689	36
1057.61	252		587.077	79	629.705	35		707.404	3205	629.705	77			587.077	62		707.404	2200	629.705	58		707.404	1693	629.705	43
1057.75	244		587.188	69	629.721	41		707.464	3127	629.721	78			587.188	51		707.464	2193	629.721	52		707.464	1681	629.721	47
1057.9	241		587.298	72	629.737	44		707.525	3078	629.737	82			587.298	62		707.525	2188	629.737	31		707.525	1728	629.737	29
1058.05	246		587.408	72	629.753	31		707.585	3001	629.753	72			587.408	60		707.585	2170	629.753	38		707.585	1738	629.753	42
1058.2	254		587.518	65	629.769	29		707.646	2956	629.769	74			587.518	45		707.646	2147	629.769	35		707.646	1734	629.769	42
1058.35	235		587.628	55	629.785	42		707.706	2930	629.785	99			587.628	49		707.706	2108	629.785	46		707.706	1737	629.785	37
1058.49	250		587.739	48	629.801	38		707.766	2855	629.801	80			587.739	44		707.766	2079	629.801	42		707.766	1726	629.801	35
1058.64	229		587.849	49	629.817	29		707.827	2869	629.817	66			587.849	47		707.827	2100	629.817	53		707.827	1756	629.817	53
1058.79	214		587.959	52	629.833	39		707.887	2847	629.833	64			587.959	52		707.887	2087	629.833	53		707.887	1722	629.833	32
1058.94	209		588.069	59	629.849	39		707.948	2822	629.849	120			588.069	37		707.948	2107	629.849	41		707.948	1744	629.849	39
1059.09	237		588.18	61	629.865	31		708.008	2820	629.865	83			588.18	47		708.008	2101	629.865	57		708.008	1736	629.865	48
1059.23	234		588.29	47	629.881	40		708.069	2808	629.881	68			588.29	41		708.069	2078	629.881	50		708.069	1764	629.881	44
1059.38	257		588.4	57	629.897	31		708.129	2808	629.897	79			588.4	51		708.129	2047	629.897	47		708.129	1752	629.897	36
1059.53	231		588.51	55	629.913	28		708.19	2805	629.913	90			588.51	47		708.19	2061	629.913	53		708.19	1746	629.913	42
1059.68	243		588.621	52	629.929	39		708.25	2785	629.929	62			588.621	50		708.25	2075	629.929	33		708.25	1751	629.929	32
1059.83	243		588.731	56	629.945	39		708.311	2814	629.945	52			588.731	47		708.311	2028	629.945	45		708.311	1740	629.945	38
1059.97	236		588.841	51	629.962	34		708.371	2752	629.962	85			588.841	46		708.371	1996	629.962	45		708.371	1747	629.962	47
1060.12	226		588.952	42	629.978	44		708.432	2750	629.978	77			588.952	52		708.432	1980	629.978	45		708.432	1733	629.978	46
1060.27	218		589.062	44	629.994	39		708.492	2680	629.994	120			589.062	65		708.492	1956	629.994	46		708.492	1703	629.994	48
1060.42	229		589.172	40	630.01	34		708.553	2720	630.01	84			589.172	56		708.553	1951	630.01	38		708.553	1723	630.01	46
1060.57	211		589.283	42	630.026	42		708.613	2657	630.026	75			589.283	55		708.613	1902	630.026	51		708.613	1704	630.026	48
1060.71	222		589.393	48	630.042	41		708.674	2671	630.042	102			589.393	56		708.674	1947	630.042	46		708.674	1722	630.042	52
1060.86	219		589.503	45	630.058	55		708.735	2678	630.058	168			589.503	52		708.735	1946	630.058	44		708.735	1711	630.058	55
1061.01	226		589.614	53	630.074	32		708.795	2712	630.074	161			589.614	51		708.795	1956	630.074	39		708.795	1713	630.074	53
1061.16	219		589.724	56	630.09	31		708.856	2680	630.09	113			589.724	54		708.856	1961	630.09	45		708.856	1675	630.09	49
1061.31	212		589.835	70	630.106	35		708.916	2741	630.106	125			589.835	50		708.916	2001	630.106	34		708.916	1679	630.106	36
1061.45	219		589.945	56	630.122	21		708.977	2709	630.122	132			589.945	53		708.977	1941	630.122	34		708.977	1678	630.122	34
1061.6	209		590.056	49	630.138	34		709.037	2677	630.138	94			590.056	38		709.037	1950	630.138	48		709.037	1649	630.138	44
1061.75	211		590.166	67	630.154	31		709.098	2688	630.154	135			590.166	49		709.098	1925	630.154	52		709.098	1646	630.154	46
1061.9	204		590.276	64	630.17	20		709.158	2609	630.17	182			590.276	51		709.158	1931	630.17	53		709.158	1654	630.17	49
1062.05	203		590.387	70	630.186	44		709.219	2637	630.186	172			590.387	38		709.219	1929	630.186	50		709.219	1617	630.186	65
1062.19	217		590.497	73	630.202	25		709.279	2591	630.202	273			590.497	41		709.279	1926	630.202	38		709.279	1572	630.202	52
1062.34	195		590.608	77	630.218	39		709.34	2590	630.218	200			590.608	50		709.34	1943	630.218	38		709.34	1584	630.218	42
1062.49	196		590.718	73	630.234	24		709.4	2549	630.234	187			590.718	37		709.4	1921	630.234	35		709.4	1558	630.234	44
1062.64	196		590.829	69	630.25	40		709.461	2515	630.25	151			590.829	45		709.461	1941	630.25	63		709.461	1566	630.25	49
1062.79	216		590.939	84	630.266	48		709.522	2497	630.266	180			590.939	52		709.522	1922	630.266	51		709.522	1560	630.266	53
1062.93	219		591.05	105	630.282	35		709.582	2434	630.282	146			591.05	63		709.582	1932	630.282	48		709.582	1582	630.282	54
1063.08	216		591.16	102	630.298	28		709.643	2495	630.298	132			591.16	57		709.643	1945	630.298	46		709.643	1585	630.298	55
1063.23	211		591.271	102	630.315	29		709.703	2409	630.315	156			591.271	69		709.703	1947	630.315	47		709.703	1575	630.315	70
1063.38	211		591.382	114	630.331	20		709.764	2440	630.331	100			591.382	62		709.764	1911	630.331	43		709.764	1599	630.331	41
1063.53	229		591.492	119	630.347	40		709.824	2396	630.347	136			591.492	73		709.824	1894	630.347	43		709.824	1634	630.347	37
1063.68	243		591.603	127	630.363	47		709.885	2399	630.363	140			591.603	67		709.885	1922	630.363	47		709.885	1646	630.363	56
1063.83	243		591.713	104	630.379	39		709.945	2368	630.379	147			591.713	64		709.945	1917	630.379	38		709.945	1665	630.379	36
1063.97	234		591.824	114	630.395	36		710.006	2312	630.395	143			591.824	59		710.006	1953	630.395	39		710.006	1632	630.395	54
1064.12	222		591.934	108	630.411	33		710.067	2321	630.411	99			591.934	60		710.067	1915	630.411	46		710.067	1639	630.411	49
1064.27	190		592.045	115	630.427	46		710.127	2335	630.427	87			592.045	57		710.127	1937	630.427	39		710.127	1616	630.427	39
1064.42	196		592.156	108	630.443	50		710.188	2284	630.443	97			592.156	60		710.188	1970	630.443	38		710.188	1585	630.443	34
1064.57	192		592.266	107	630.459	46		710.248	2282	630.459	92			592.266	70		710.248	2000	630.459	45		710.248	1597	630.459	36
1064.71	204		592.377	117	630.475	34		710.309	2280	630.475	81			592.377	63		710.309	1996	630.475	35		710.309	1583	630.475	52
1064.86	203		592.488	121	630.491	38		710.37	2262	630.491	76			592.488	56		710.37	2014	630.491	54		710.37	1593	630.491	46
1065.01	212		592.598	133	630.507	32		710.43	2183	630.507	63			592.598	59		710.43	2076	630.507	34		710.43	1626	630.507	38
1065.16	207		592.709	113	630.523	25		710.491	2192	630.523	72			592.709	70		710.491	2061	630.523	39		710.491	1616	630.523	40
1065.31	233		592.82	115	630.539	37		710.551	2192	630.539	86			592.82	58		710.551	2071	630.539	42		710.551	1619	630.539	37
1065.46	229		592.93	103	630.555	29		710.612	2209	630.555	82			592.93	53		710.612	2068	630.555	24		710.612	1582	630.555	31
1065.61	236		593.041	104	630.571	40		710.673	2202	630.571	71			593.041	53		710.673	2037	630.571	30		710.673	1617	630.571	42
1065.75	232		593.152	113	630.587	36		710.733	2206	630.587	83			593.152	43		710.733	2063	630.587	43		710.733	1593	630.587	40
1065.9	228		593.263	103	630.603	25		710.794	2212	630.603	74			593.263	45		710.794	2046	630.603	35		710.794	1610	630.603	45
1066.05	206		593.373	99	630.619	37		710.854	2255	630.619	91			593.373	51		710.854	2052	630.619	43		710.854	1611	630.619	41
1066.2	211		593.484	86	630.635	33		710.915	2253	630.635	73			593.484	39		710.915	2060	630.635	36		710.915	1604	630.635	38
1066.35	204		593.595	86	630.652	29		710.976	2219	630.652	45			593.595	51		710.976	2043	630.652	44		710.976	1560	630.652	36
1066.49	247		593.706	79	630.668	40		711.036	2205	630.668	59			593.706	33		711.036	2053	630.668	37		711.036	1566	630.668	49
1066.64	237		593.816	83	630.684	34		711.097	2261	630.684	71			593.816	45		711.097	2090	630.684	36		711.097	1552	630.684	40
1066.79	253		593.927	80	630.7	30		711.157	2229	630.7	89			593.927	47		711.157	2079	630.7	44		711.157	1537	630.7	40
1066.94	235		594.038	71	630.716	26		711.218	2218	630.716	69			594.038	41		711.218	2054	630.716	40		711.218	1563	630.716	34
1067.09	239		594.149	63	630.732	31		711.279	2195	630.732	92			594.149	50		711.279	2067	630.732	34		711.279	1517	630.732	41
1067.24	237		594.26	67	630.748	34		711.339	2154	630.748	68			594.26	53		711.339	2049	630.748	52		711.339	1555	630.748	45
1067.39	239		594.37	67	630.764	23		711.4	2132	630.764	80			594.37	42		711.4	2017	630.764	47		711.4	1523	630.764	26
1067.54	240		594.481	65	630.78	36		711.461	2097	630.78	73			594.481	50		711.461	2037	630.78	54		711.461	1537	630.78	35
1067.68	235		594.592	67	630.796	48		711.521	2122	630.796	77			594.592	49		711.521	2019	630.796	46		711.521	1530	630.796	41
1067.83	228		594.703	73	630.812	33		711.582	2163	630.812	73			594.703	47		711.582	2031	630.812	40		711.582	1529	630.812	45
1067.98	237		594.814	87	630.828	35		711.643	2103	630.828	77			594.814	47		711.643	1971	630.828	48		711.643	1497	630.828	54
1068.13	233		594.925	78	630.844	40		711.703	2153	630.844	93			594.925	52		711.703	1975	630.844	27		711.703	1554	630.844	38
1068.28	248		595.036	91	630.86	40		711.764	2157	630.86	85			595.036	48		711.764	1996	630.86	34		711.764	1540	630.86	37
1068.43	242		595.147	83	630.876	32		711.824	2130	630.876	76			595.147	51		711.824	1957	630.876	50		711.824	1536	630.876	36
1068.58	253		595.258	86	630.892	34		711.885	2162	630.892	104			595.258	47		711.885	1947	630.892	53		711.885	1545	630.892	43
1068.72	238		595.368	80	630.908	18		711.946	2142	630.908	87			595.368	57		711.946	1969	630.908	34		711.946	1552	630.908	36
1068.87	240		595.479	82	630.924	41		712.006	2190	630.924	59			595.479	52		712.006	1944	630.924	46		712.006	1579	630.924	39
1069.02	230		595.59	77	630.94	30		712.067	2173	630.94	95			595.59	60		712.067	1955	630.94	46		712.067	1540	630.94	32
1069.17	238		595.701	66	630.957	34		712.128	2215	630.957	79			595.701	55		712.128	1992	630.957	46		712.128	1577	630.957	25
1069.32	231		595.812	60	630.973	40		712.188	2262	630.973	103			595.812	57		712.188	1966	630.973	39		712.188	1562	630.973	38
1069.47	217		595.923	60	630.989	28		712.249	2298	630.989	87			595.923	51		712.249	1932	630.989	51		712.249	1569	630.989	38
1069.62	226		596.034	60	631.005	31		712.31	2321	631.005	77			596.034	45		712.31	1903	631.005	50		712.31	1596	631.005	29
1069.76	210		596.145	61	631.021	30		712.37	2319	631.021	81			596.145	35		712.37	1920	631.021	35		712.37	1596	631.021	48
1069.91	227		596.256	49	631.037	26		712.431	2329	631.037	92			596.256	32		712.431	1956	631.037	36		712.431	1621	631.037	46
1070.06	234		596.367	50	631.053	22		712.492	2383	631.053	105			596.367	32		712.492	1898	631.053	41		712.492	1639	631.053	42
1070.21	250		596.478	57	631.069	20		712.553	2440	631.069	101			596.478	47		712.553	1899	631.069	29		712.553	1695	631.069	37
1070.36	249		596.589	58	631.085	38		712.613	2539	631.085	78			596.589	56		712.613	1950	631.085	46		712.613	1682	631.085	37
1070.51	258		596.7	64	631.101	29		712.674	2598	631.101	109			596.7	64		712.674	1901	631.101	32		712.674	1719	631.101	41
1070.66	242		596.811	63	631.117	36		712.735	2650	631.117	76			596.811	72		712.735	1904	631.117	35		712.735	1796	631.117	39
1070.81	218		596.923	67	631.133	33		712.795	2743	631.133	84			596.923	68		712.795	1905	631.133	42		712.795	1829	631.133	38
1070.95	227		597.034	80	631.149	21		712.856	2885	631.149	98			597.034	69		712.856	1908	631.149	41		712.856	1900	631.149	35
1071.1	228		597.145	73	631.165	25		712.917	3037	631.165	135			597.145	65		712.917	1955	631.165	51		712.917	1957	631.165	39
1071.25	220		597.256	82	631.181	53		712.977	3211	631.181	178			597.256	66		712.977	1954	631.181	39		712.977	2048	631.181	38
1071.4	222		597.367	78	631.197	33		713.038	3461	631.197	193			597.367	69		713.038	1992	631.197	41		713.038	2177	631.197	38
1071.55	244		597.478	77	631.213	43		713.099	3716	631.213	194			597.478	70		713.099	2022	631.213	54		713.099	2281	631.213	36
1071.7	241		597.589	59	631.229	26		713.16	3994	631.229	121			597.589	75		713.16	2038	631.229	53		713.16	2413	631.229	35
1071.85	241		597.7	57	631.246	31		713.22	4232	631.246	146			597.7	75		713.22	2099	631.246	33		713.22	2483	631.246	35
1072	253		597.811	61	631.262	20		713.281	4558	631.262	145			597.811	68		713.281	2071	631.262	30		713.281	2571	631.262	55
1072.14	244		597.923	72	631.278	30		713.342	4928	631.278	167			597.923	57		713.342	2142	631.278	45		713.342	2649	631.278	49
1072.29	235		598.034	75	631.294	43		713.402	5279	631.294	147			598.034	55		713.402	2178	631.294	36		713.402	2720	631.294	52
1072.44	219		598.145	82	631.31	36		713.463	5746	631.31	105			598.145	57		713.463	2304	631.31	51		713.463	2834	631.31	63
1072.59	217		598.256	64	631.326	32		713.524	6330	631.326	145			598.256	59		713.524	2382	631.326	36		713.524	2902	631.326	55
1072.74	248		598.367	57	631.342	34		713.585	6897	631.342	138			598.367	50		713.585	2491	631.342	40		713.585	3077	631.342	36
1072.89	260		598.479	55	631.358	41		713.645	7469	631.358	143			598.479	61		713.645	2586	631.358	42		713.645	3202	631.358	30
1073.04	265		598.59	57	631.374	22		713.706	8089	631.374	99			598.59	53		713.706	2669	631.374	39		713.706	3382	631.374	51
1073.19	242		598.701	66	631.39	39		713.767	8792	631.39	100			598.701	61		713.767	2740	631.39	38		713.767	3546	631.39	43
1073.34	260		598.812	62	631.406	46		713.827	9484	631.406	117			598.812	58		713.827	2825	631.406	48		713.827	3681	631.406	45
1073.48	265		598.924	57	631.422	23		713.888	10071	631.422	105			598.924	41		713.888	2937	631.422	43		713.888	3790	631.422	37
1073.63	237		599.035	53	631.438	25		713.949	10504	631.438	117			599.035	45		713.949	2996	631.438	52		713.949	3930	631.438	32
1073.78	232		599.146	65	631.454	33		714.01	10835	631.454	122			599.146	43		714.01	3053	631.454	55		714.01	4036	631.454	35
1073.93	233		599.257	60	631.47	30		714.07	11167	631.47	91			599.257	60		714.07	3074	631.47	40		714.07	4124	631.47	49
1074.08	242		599.369	70	631.486	31		714.131	11375	631.486	116			599.369	58		714.131	3087	631.486	50		714.131	4236	631.486	50
1074.23	237		599.48	65	631.502	42		714.192	11444	631.502	103			599.48	49		714.192	3071	631.502	49		714.192	4308	631.502	45
1074.38	247		599.591	53	631.519	41		714.253	11355	631.519	85			599.591	49		714.253	3035	631.519	58		714.253	4342	631.519	44
1074.53	222		599.703	57	631.535	34		714.313	11220	631.535	82			599.703	49		714.313	3013	631.535	45		714.313	4326	631.535	30
1074.68	245		599.814	53	631.551	31		714.374	10956	631.551	95			599.814	57		714.374	3011	631.551	33		714.374	4303	631.551	41
1074.83	220		599.925	43	631.567	44		714.435	10698	631.567	63			599.925	47		714.435	2964	631.567	63		714.435	4232	631.567	42
1074.97	228		600.037	49	631.583	47		714.496	10410	631.583	75			600.037	46		714.496	2967	631.583	44		714.496	4119	631.583	47
1075.12	230		600.148	51	631.599	34		714.557	10149	631.599	87			600.148	41		714.557	2977	631.599	54		714.557	4069	631.599	35
1075.27	208		600.26	63	631.615	38		714.617	9866	631.615	74			600.26	49		714.617	2959	631.615	32		714.617	4010	631.615	32
[truncated: 163,376 more rows]
