# Supplementary material for: Food amyloid fibrils are safe nutrition ingredients based on in-vitro and in-vivo assessment
Source: Nat Commun. 2023 Oct 26;14:6806. doi: 10.1038/s41467-023-42486-x (PMC10603083; doi:10.1038/s41467-023-42486-x)
Supplement: Supplementary file 4 — Source Data [file 41467_2023_42486_MOESM4_ESM.zip › Source Data/Fig. 3c.xlsx]

## Sheet: Tabelle1
Time	Integrated intesity per pixel	std dev
s
30	70.7331	4.49523
60	66.5965	12.7499
90	51.0818	16.0852
120	57.1852	2.66844
150	35.1976	22.0379
180	29.3575	10.3184
210	25.5192	3.71974
240	21.7389	1.19749
270	19.7979	0.60641
300	18.009	0.81917
330	15.6856	0.52469
360	14.7691	0.90483
390	13.536	0.5589
420	12.2533	1.3252
450	11.3029	0.54435
480	10.4754	0.33191
510	9.66567	0.38119
540	8.90193	0.29519
570	8.38156	0.28511
600	7.54076	0.27335
630	7.11436	0.32702
660	6.74811	0.27682
690	6.41276	0.22314
720	6.3154	0.31117
750	5.50947	0.38965
780	4.93931	0.1284
810	4.75657	0.25387
840	4.43125	0.12763
870	4.22361	0.2439
900	3.7015	0.13106
930	3.34568	0.14409
960	2.98813	0.15247
990	2.93219	0.14621
1020	2.81768	0.10744
1050	2.73815	0.244
1080	2.25592	0.09591
1110	2.2479	0.08268
1140	2.04396	0.17253
1170	1.97916	0.42794
1200	1.99502	0.12187
1230	1.78746	0.20394
1260	1.31748	0.07652
1290	1.37644	0.13489
1320	1.31996	0.08927
1350	1.30061	0.0813
1380	1.06378	0.14427
1410	0.8618	0.0921
1440	0.71599	0.21421
1470	0.43623	0.10424
1500	0.41889	0.1187
1530	0.40072	0.17947
1560	0.3074	0.12086
1590	-0.04618	0.09974
1620	-0.04803	0.15003
1650	-0.03948	0.10284
1680	-0.12846	0.05973
1710	-0.34524	0.07858
1740	-0.35094	0.14009
1770	-0.63662	0.14874
1800	-0.66906	0.10308
1830	-0.7759	0.06036
1860	-0.89109	0.1842
1890	-1.0215	0.08142
1920	-0.88658	0.413
1950	-0.97709	0.21115
1980	-1.17226	0.13014
2010	-1.18997	0.07561
2040	-1.16691	0.04413
2070	-1.21328	0.1843
2100	-1.37836	0.10112
2130	-1.35213	0.13301
2160	-1.33567	0.0755
2190	-1.28688	0.0465
2220	-1.376	0.06903
2250	-1.46906	0.04549
2280	-1.44188	0.09192
2310	-1.60946	0.04335
2340	-1.63147	0.10514
2370	-1.7406	0.0919
2400	-1.77894	0.13848
2430	-1.84554	0.06533
2460	-1.95515	0.07374
2490	-1.99703	0.1735
2520	-2.2756	0.05433
2550	-2.29203	0.07243
2580	-2.23349	0.11322
2610	-2.18197	0.07053
2640	-2.14636	0.08199
2670	-1.11296	1.37461
2700	-0.78233	0.99894
2730	-0.09139	0.88348
2760	0.84996	3.20598
2790	1.28543	3.33598
2820	1.43962	1.75239
2850	1.44391	1.08336
2880	1.43299	0.17886
2910	1.3766	0.14773
2940	1.43796	0.30303
2970	1.68305	0.19084
3000	1.76929	0.14079
3030	1.92481	0.15671
3060	1.79114	0.35927
3090	1.98734	0.4271
3120	2.07675	0.19654
3150	2.00844	0.55199
3180	1.9774	0.25257
3210	2.09872	0.56876
3240	2.1336	0.34979
3270	2.23734	0.48982
3300	2.31974	0.2823
3330	2.08822	0.14338
3360	2.37191	0.74797
3390	2.42849	0.22271
3420	2.52757	0.10899
3450	2.30192	0.1603
3480	2.45488	0.18889
3510	2.61707	0.19019
3540	2.66712	0.1041
3570	2.72777	0.50022
3600	2.60983	0.30986
3630	2.95581	0.55776
3660	2.74484	0.16447
3690	2.79232	0.59893
3720	2.52493	0.15963
3750	2.77122	0.14657
3780	2.7611	0.14673
3810	2.80082	0.18534
3840	2.58035	0.10685
3870	2.84157	0.34921
3900	2.82745	0.11423
3930	2.74713	0.13061
3960	3.03928	0.1436
3990	2.92972	0.13157
4020	2.7821	0.13602
4050	2.89829	0.35633
4080	2.83731	0.11407
4110	2.74207	0.10711
4140	2.85812	0.07682
4170	2.9747	0.28556
4200	2.91458	0.18175
4230	2.73586	0.17886
4260	2.61291	0.13477
4290	2.66684	0.38206
4320	2.65608	0.07549
4350	2.66382	0.16294
4380	2.92435	0.19861
4410	2.95685	0.16376
4440	2.6797	0.09819
4470	2.4838	0.11795
4500	2.90989	0.92522
4530	2.80628	0.16187
4560	2.80125	0.19743
4590	2.41162	0.22079
4620	2.37233	0.12058
4650	2.39905	0.47963
4680	2.50563	0.26794
4710	2.57605	0.11402
4740	2.67736	0.13209
4770	2.47366	0.18054
4800	2.58755	0.15796
4830	2.88558	0.2004
4860	2.87404	0.10279
4890	2.95735	0.17979
4920	2.78093	0.21577
4950	2.8292	0.12265
4980	2.65353	0.10071
5010	2.75637	0.09168
5040	2.69789	0.19292
5070	2.74136	0.12419
5100	2.67112	0.37661
5130	2.53624	0.30293
5160	2.32116	0.23697
5190	2.4301	0.27741
5220	2.51031	0.10363
5250	2.57563	0.14697
5280	2.71254	0.26951
5310	2.44707	0.54899
5340	3.06348	1.10004
5370	4.85339	1.88668
5400	6.0491	1.39805
5430	5.70615	0.19328
5460	5.61352	0.26704
5490	5.53778	0.74655
5520	5.36901	0.74392
5550	5.2265	0.53703
5580	5.0442	0.56582
5610	4.83788	0.24275
5640	4.73564	0.31642
5670	4.62005	0.30833
5700	4.48599	0.34137
5730	4.58069	0.9743
5760	4.25677	0.49534
5790	3.91453	0.42766
5820	4.65247	6.50684
5850	3.44203	0.64337
5880	3.90472	4.86331
5910	3.60245	0.24523
5940	3.74367	0.33057
5970	3.71788	0.96753
6000	3.48572	0.34458
6030	3.56378	0.30962
6060	3.59402	0.28381
6090	4.17465	2.64602
6120	3.86439	0.26155
6150	4.13853	0.27951
6180	3.76925	0.40282
6210	3.94276	0.4824
6240	3.96084	0.98545
6270	3.72369	0.29528
6300	3.72895	0.24079
6330	3.51338	0.65567
6360	3.52499	0.32232
6390	3.92647	0.99462
6420	4.16722	0.56719
6450	5.27578	8.29778
6480	3.99668	0.69113
6510	5.14649	2.08794
6540	5.04845	1.69435
6570	6.17627	7.40937
6600	4.12927	0.35088
6630	7.15251	21.1974
6660	4.72925	1.14347
6690	4.23213	0.45051
6720	3.93042	0.18858
6750	4.40111	0.45921
6780	4.14971	0.45508
6810	4.35072	1.04046
6840	4.34059	0.17603
6870	4.35733	0.5216
6900	4.53838	0.43571
6930	5.09665	0.45379
6960	5.276	0.37324
6990	5.31009	1.03055
7020	5.18859	0.62214
7050	4.88477	0.42221
7080	7.78047	13.7412
7110	5.8443	0.96511
7140	5.24193	0.73612
7170	5.21702	0.21621
7200	5.51663	0.3618
7230	5.85183	0.30769
7260	5.93972	1.4866
7290	5.64769	0.60254
7320	5.76874	0.28351
7350	6.43152	0.55721
7380	6.35588	0.6831
7410	6.06803	0.83344
7440	5.85659	0.97427
7470	8.18814	17.6628
7500	6.02745	0.64301
7530	6.26026	0.35184
7560	6.42645	0.38484
7590	6.34327	0.2827
7620	6.55068	3.80223
7650	6.63715	0.55447
7680	7.69539	0.62551
7710	2.46907	0.06589
7740	3.82437	2.95204
7770	2.79452	1.93691
7800	3.22644	0.98867
7830	3.52084	1.66019
7860	3.48131	0.65571
7890	3.13742	0.30241
7920	2.86418	1.25358
7950	2.03005	0.6267
7980	1.45242	0.15376
8010	1.28234	0.08382
8040	1.15103	0.13093
8070	0.65168	0.40486
8100	1.1746	0.63371
8130	1.16214	0.133
8160	1.23247	0.11599
8190	0.91661	0.56676
8220	1.20823	0.15532
8250	1.10041	0.25754
8280	1.00808	0.5435
8310	1.16907	0.20488
8340	0.35669	1.71917
8370	0.82528	0.23148
8400	2.17779	11.8761
8430	0.84879	0.20813
8460	0.68537	0.19852
8490	0.39382	0.58566
8520	-0.54463	0.22941
8550	-0.46499	0.09164
8580	-0.34133	0.17182
8610	-0.12184	0.13531
8640	-0.01797	0.18069
8670	0.19401	0.44756
8700	0.06963	0.53524
8730	0.16649	0.13456
8760	-0.13985	0.10944
8790	0.15124	0.23373
8820	0.22712	0.44668
8850	-0.11299	0.12649
8880	0.01629	0.22344
8910	-0.2423	0.17221
8940	-0.19189	0.1304
8970	-0.18403	0.08171
9000	-0.22274	0.27941
9030	-0.17896	1.29222
9060	-0.20631	0.39978
9090	-0.41434	0.10512
9120	-0.12203	0.44731
9150	0.15742	0.63135
9180	-0.26056	0.19367
9210	0.03172	0.22812
9240	-0.3068	0.2366
9270	-0.31303	0.34806
9300	-0.35485	0.06926
9330	-0.27474	0.12273
9360	-0.09207	2.8087
9390	-0.33811	0.10412
9420	-0.09413	0.09178
9450	0.1493	2.98021
9480	-0.22228	0.26452
9510	-0.18095	0.09917
9540	0.12698	2.16859
9570	-0.30662	0.12456
9600	-0.19075	0.06532
9630	-0.14709	0.23623
9660	-0.02536	0.26117
9690	-0.30546	0.13851
9720	-0.226	0.15514
9750	-0.09214	0.06328
9780	-0.26377	0.08684
9810	-0.14353	0.17713
9840	-0.29432	0.07729
9870	-0.26287	0.09898
9900	-0.21731	0.13386
9930	-0.34471	0.09917
9960	-0.29466	0.33873
9990	-0.37462	0.26831
10020	-0.33919	0.16543
10050	-0.02105	0.26109
10080	-0.14226	0.12579
10110	-0.04771	0.2931
10140	-0.25918	0.07102
10170	0.01704	0.25828
10200	-0.13213	0.19875
10230	-0.29585	0.10076
10260	0.06401	0.20216
10290	-0.36569	0.11368
10320	-0.35823	0.27485
10350	-0.34931	0.09531
10380	-0.35512	0.12368
10410	-0.04761	0.23429
10440	-0.07823	0.13352
10470	-0.05748	0.13105
10500	-0.07885	0.1501
10530	-0.08319	0.09116
10560	-0.17862	0.1478
10590	-0.30856	0.36481
10620	-0.20748	0.14489
10650	-0.08849	0.35626
10680	-0.15759	0.12955
10710	-0.04131	0.13287
10740	0.09048	0.17872
10770	-0.08492	0.1283
10800	-0.15102	0.11416
10830	0.05773	0.64538
10860	0.01161	0.1561
10890	0.0079	0.07384
10920	0.10755	0.09081
10950	0.10421	0.16913
10980	-0.02284	0.4239
11010	0.06286	0.11911
11040	0.18571	0.34089
11070	0.1542	0.24565
11100	0.00744	0.1121
11130	0.02075	0.09821
11160	0.0246	0.15432
11190	-0.09382	0.09885
11220	-0.08604	0.10044
11250	-0.02274	0.14347
11280	-0.0019	0.23985
11310	-0.16157	0.09739
11340	-0.37699	0.09936
11370	-0.16666	0.1705
11400	0.01418	0.5174
11430	-0.22455	0.07087
11460	-0.06377	0.23203
11490	-0.04557	0.09129
11520	0.18915	0.22047
11550	0.1684	0.12591
11580	-0.05931	0.09265
11610	-0.03357	0.12208
11640	0.14718	0.09947
11670	-0.07305	0.0946
11700	-0.03866	0.0724
11730	0.06003	0.19785
11760	-0.12394	0.11171
11790	-0.1379	0.35993
11820	-0.27706	0.09239
11850	-0.20795	0.11623
11880	-0.07869	0.15115
11910	-0.27168	0.11442
11940	-0.38693	0.20554
11970	-0.1378	0.13896
12000	-0.32455	0.07199
12030	0.03864	0.31392
12060	-0.00306	0.9512
12090	-0.12006	0.10213
12120	0.0049	0.12561
12150	-0.18575	0.12195
12180	-0.23458	0.11688
12210	-0.30182	0.10437
12240	-0.47416	0.20093
12270	-0.25663	0.16258
12300	-0.22675	0.09108
12330	-0.25514	0.07211
12360	-0.38514	0.10156
12390	-0.15407	0.07475
12420	-0.23116	0.11904
12450	-0.06012	0.12219
12480	0.02538	0.07709
12510	-0.06762	0.07769
12540	0.000239221	0.1074
12570	0.0873	0.10958
12600	0.41823	3.23764
12630	0.0944	0.14542
12660	0.01731	0.13484
12690	-0.14787	0.11539
12720	-0.08889	0.11738
12750	0.21172	3.36261
12780	0.08939	0.41443
12810	-0.01176	0.14052
12840	0.08427	0.06302
12870	0.0902	0.12632
12900	0.00893	0.11084
12930	0.07677	0.0537
12960	-0.03057	0.12523
12990	-0.11808	0.13514
13020	0.07661	0.06337
13050	0.15911	0.09364
13080	0.27472	0.08046
13110	0.10689	0.11607
13140	0.00176	0.14171
13170	0.02765	0.09145
13200	-0.04682	0.08636
13230	0.12127	0.2895
13260	0.20336	0.12399
13290	0.12045	0.08791
13320	0.2335	0.05573
13350	0.25861	0.12741
13380	0.22202	0.07212
13410	0.332	0.1131
13440	0.08577	0.14508
13470	0.20569	0.07604
13500	0.19255	0.12944
13530	0.17455	0.14481
13560	0.20378	0.09171
13590	0.32178	0.05771
13620	0.17814	0.11513
13650	0.28379	0.08196
13680	0.21831	0.08287
13710	0.22111	0.06863
13740	0.31201	0.11514
13770	0.27054	0.23406
13800	0.04168	0.1549
13830	0.29832	0.15327
13860	0.15113	0.10495
13890	0.1328	0.0969
13920	0.26886	0.07006
13950	0.20922	0.07501
13980	0.31327	0.11005
14010	0.37534	0.08589
14040	0.2795	0.11327
14070	0.29781	0.09944
14100	0.21315	0.08173
14130	0.27139	0.24443
14160	0.16548	0.0832
14190	0.35304	0.09726
14220	0.33136	0.11233
14250	0.27357	0.13374
14280	0.25469	0.19158
14310	0.27879	0.07467
14340	0.0803	0.16266
14370	0.1748	0.09853
14400	-0.02168	0.06668
14430	0.15463	0.09951
14460	0.28244	0.06399
14490	0.21507	0.07109
14520	0.22	0.10629
14550	0.34068	0.06593
14580	0.27467	0.09516
14610	0.25779	0.2269
14640	0.2366	0.07525
14670	0.24506	0.1073
14700	0.10186	0.19303
14730	-0.05898	0.11455
14760	-0.00711	0.08055
14790	0.1721	0.08823
14820	0.07065	0.08185
14850	0.17487	0.07113
14880	0.1936	0.06315
14910	0.08279	0.0568
14940	0.17216	0.14027
14970	0.33692	0.08084
15000	0.19857	0.10963
15030	0.24358	0.0952
15060	0.20766	0.05845
15090	0.04209	0.13917
15120	0.15433	0.18062
