# Supplementary material for: Food amyloid fibrils are safe nutrition ingredients based on in-vitro and in-vivo assessment
Source: Nat Commun. 2023 Oct 26;14:6806. doi: 10.1038/s41467-023-42486-x (PMC10603083; doi:10.1038/s41467-023-42486-x)
Supplement: Supplementary file 4 — Source Data [file 41467_2023_42486_MOESM4_ESM.zip › Source Data/Fig. 3d.xlsx]

## Sheet: Tabelle1
no reactin					G-digestion				I-digestion
XW01	'mQ-Ave'	'BLG-Ave'	'Am-Ave'		XW01	'BLG+G-reaction-Ave'	'Am+G-reaction-Ave'		XW01	'BLG+I-reaction-Ave'	'Am+I-reaction-Ave'
0.000510902	0.000359579	0.00150379	0.00112784		0.000510902	0.00150379	0		0.000510392	0	0
0.00149359	0.000379715	0.000497316	0.000497315		0.00149359	0.000372986	0.000497315		0.0014921	0.000632859	0.00075943
0.00247628	0.00217452	0.000604393	0.00105769		0.00247628	0.000528844	0.000604393		0.00247381	0.00157465	0.00164963
0.00345897	0.00188088	0.000648895	0.000702969		0.00345897	0.000973341	0.000973342		0.00345552	0.00149364	0.00215747
0.00444166	0.000503602	0.000628241	0.000586357		0.00444166	0.000712005	0.00046071		0.00443723	0.000503602	0.000629502
0.00542435	0.00054912	0.00107343	0.0010388		0.00542435	0.000796414	0.000900296		0.00541894	0.000960959	0.000755039
0.00640704	0.000885534	0.000812712	0.000725634		0.00640704	0.000870761	0.000725635		0.00640065	0.000708426	0.000885533
0.00738973	0.000908416	0.00083504	0.00106278		0.00738973	0.000733821	0.000936257		0.00738236	0.000605609	0.00088318
0.00837242	0.00195273	0.00104659	0.00166089		0.00837242	0.00154713	0.00120585		0.00836407	0.00175302	0.00139798
0.00935511	0.00196002	0.00188447	0.00186463		0.00935511	0.00208283	0.00208284		0.00934578	0.00208126	0.00200043
0.0103378	0.00195732	0.00217606	0.00248178		0.0103378	0.00231993	0.00253574		0.0103275	0.00184857	0.00202981
0.0113205	0.00224362	0.00216529	0.00308137		0.0113205	0.00231519	0.00254838		0.0113092	0.00219376	0.00211066
0.0123032	0.00209942	0.00285307	0.00350217		0.0123032	0.0030644	0.00362294		0.0122909	0.00219069	0.00273837
0.0132859	0.00250113	0.00277735	0.00408848		0.0132859	0.00325668	0.0040039		0.0132726	0.00288051	0.00241682
0.0142686	0.00279518	0.00385862	0.00533358		0.0142686	0.00309479	0.00443807		0.0142543	0.0026897	0.00270288
0.0152512	0.00300492	0.00379206	0.00532839		0.0152512	0.00368232	0.00486506		0.015236	0.00331154	0.00331154
0.0162339	0.00339287	0.00399971	0.0059126		0.0162339	0.00426634	0.00534453		0.0162177	0.00373908	0.00346211
0.0172166	0.00356951	0.00432027	0.00689935		0.0172166	0.00432026	0.00548467		0.0171995	0.00339431	0.0035914
0.0181993	0.00344535	0.00415694	0.00607709		0.0181993	0.00412629	0.00534172		0.0181812	0.00392728	0.00347611
0.019182	0.00296234	0.0044401	0.00605734		0.019182	0.0045087	0.00476355		0.0191629	0.00305061	0.00334488
0.0201647	0.00311421	0.00420025	0.00589703		0.0201647	0.00413534	0.00538707		0.0201446	0.0031328	0.00315139
0.0211474	0.00315379	0.00395425	0.00570971		0.0211474	0.00393651	0.00494724		0.0211263	0.00327781	0.00279943
0.0221301	0.00313562	0.00426952	0.00534537		0.0221301	0.00398996	0.00491334		0.022108	0.00301697	0.00313562
0.0231128	0.00316284	0.00414904	0.00538166		0.0231128	0.00413292	0.00464854		0.0230897	0.00311455	0.00292945
0.0240955	0.00308747	0.00396507	0.00569204		0.0240955	0.00407348	0.00461559		0.0240714	0.00293034	0.00287535
0.0250781	0.00305711	0.00455023	0.00556389		0.0250781	0.00401711	0.00465535		0.0250531	0.00308692	0.00328825
0.0260608	0.00329814	0.00433764	0.00576215		0.0260608	0.00434476	0.00457981		0.0260348	0.00298197	0.00353526
0.0270435	0.00339551	0.00439674	0.00554793		0.0270435	0.00436205	0.00477122		0.0270166	0.00306848	0.00312414
0.0280262	0.00358059	0.00487059	0.00626409		0.0280262	0.0045624	0.00509837		0.0279983	0.00336721	0.0034539
0.0290089	0.00340578	0.00487216	0.00604663		0.0290089	0.00480117	0.00551748		0.02898	0.00337997	0.00331547
0.0299916	0.00353707	0.0047736	0.00591225		0.0299916	0.00483615	0.00514272		0.0299617	0.00321723	0.00359351
0.0309743	0.00356707	0.00463665	0.00633694		0.0309743	0.00472708	0.00496827		0.0309434	0.00319951	0.00375988
0.031957	0.00371403	0.00491762	0.0058043		0.031957	0.00476594	0.00524429		0.0319251	0.00320113	0.00364328
0.0329397	0.00360079	0.00481297	0.00595512		0.0329397	0.00498911	0.00530733		0.0329068	0.00355535	0.0036803
0.0339223	0.00373609	0.00456931	0.00541261		0.0339223	0.00507639	0.00513703		0.0338885	0.00366424	0.00360344
0.034905	0.00378896	0.00462412	0.00600333		0.034905	0.00485398	0.00508386		0.0348702	0.0037459	0.00363288
0.0358877	0.00387127	0.00520262	0.00615283		0.0358877	0.00489287	0.00531286		0.0358519	0.00362671	0.00385566
0.0368704	0.00381189	0.0050497	0.00615779		0.0368704	0.00493838	0.00531787		0.0368337	0.00380169	0.00399534
0.0378531	0.00401544	0.00531012	0.00612173		0.0378531	0.00517649	0.00550313		0.0378154	0.00406011	0.00388142
0.0388358	0.00415803	0.0053505	0.00597544		0.0388358	0.00544183	0.00544665		0.0387971	0.00405696	0.00413878
0.0398185	0.00393225	0.00518242	0.00604379		0.0398185	0.0053754	0.00514006		0.0397788	0.00382801	0.00383749
0.0408012	0.00394337	0.00531277	0.00619899		0.0408012	0.00525794	0.00528993		0.0407605	0.00372352	0.00387924
0.0417839	0.00407093	0.00542028	0.00597897		0.0417839	0.00519499	0.00526258		0.0417422	0.00397719	0.00404861
0.0427666	0.00381627	0.00499372	0.00635881		0.0427666	0.00519869	0.00523359		0.0427239	0.00384267	0.00411118
0.0437492	0.00400201	0.00570237	0.00606089		0.0437492	0.00534383	0.00527554		0.0437056	0.00381388	0.00384809
0.0447319	0.00384281	0.00546861	0.00603983		0.0447319	0.00493518	0.00555681		0.0446873	0.00409032	0.00414067
0.0457146	0.00397457	0.00540461	0.00621406		0.0457146	0.00498351	0.00513479		0.045669	0.00401148	0.00395816
0.0466973	0.00403656	0.00572432	0.00592432		0.0466973	0.00523628	0.00514028		0.0466507	0.0040848	0.00424964
0.04768	0.00410474	0.00540328	0.00583978		0.04768	0.00503755	0.005478		0.0476325	0.00391583	0.00398667
0.0486627	0.00394468	0.00552511	0.00589318		0.0486627	0.00532572	0.00539474		0.0486142	0.00394852	0.00416767
0.0496454	0.0040288	0.00544987	0.00573749		0.0496454	0.00524549	0.00523036		0.0495959	0.00402879	0.00407778
0.0506281	0.00404647	0.00531008	0.00540991		0.0506281	0.00518064	0.00548757		0.0505776	0.00423614	0.00416176
0.0516108	0.00402503	0.00546492	0.00551892		0.0516108	0.0049357	0.00500051		0.0515593	0.00403949	0.00421669
0.0525934	0.0038678	0.00513564	0.00585548		0.0525934	0.005064	0.00508908		0.052541	0.00407174	0.00391789
0.0535761	0.0041954	0.00522522	0.00545466		0.0535761	0.00519392	0.00528084		0.0535227	0.00411135	0.00408333
0.0545588	0.00394442	0.00515848	0.00592231		0.0545588	0.00511052	0.00534345		0.0545044	0.00400616	0.00400273
0.0555415	0.00390741	0.0054191	0.0055915		0.0555415	0.00500328	0.00509118		0.0554861	0.00398184	0.00395815
0.0565242	0.00403668	0.00498559	0.00558147		0.0565242	0.0050551	0.0054325		0.0564678	0.00378872	0.00400031
0.0575069	0.00398104	0.00512271	0.00522685		0.0575069	0.00536028	0.00500554		0.0574496	0.0039941	0.00392878
0.0584896	0.00393259	0.0053023	0.00555891		0.0584896	0.00512587	0.00511946		0.0584313	0.00410537	0.00420457
0.0594723	0.00402599	0.0050854	0.00535469		0.0594723	0.00513236	0.00529207		0.059413	0.00397554	0.00408273
0.060455	0.0040594	0.00537537	0.00553937		0.060455	0.00518968	0.00493593		0.0603947	0.00371074	0.00399091
0.0614377	0.00405184	0.00480788	0.00518664		0.0614377	0.00489951	0.00504614		0.0613764	0.00409446	0.00397573
0.0624203	0.003959	0.00494574	0.00518451		0.0624203	0.00491289	0.00486216		0.0623581	0.00385119	0.00433334
0.063403	0.00401329	0.00513983	0.00527009		0.063403	0.00500362	0.00492665		0.0633398	0.00408165	0.00417084
0.0643857	0.00414954	0.00519262	0.00510549		0.0643857	0.00489929	0.00484702		0.0643215	0.00380471	0.00397568
0.0653684	0.00392238	0.00497701	0.00514309		0.0653684	0.00479086	0.00486533		0.0653032	0.00397414	0.00384474
0.0663511	0.00399579	0.00493308	0.00504038		0.0663511	0.00483707	0.0046733		0.0662849	0.00385167	0.00406361
0.0673338	0.00380672	0.00458063	0.00506922		0.0673338	0.0047694	0.00462782		0.0672666	0.0037928	0.00399037
0.0683165	0.00392204	0.00500129	0.00496028		0.0683165	0.00493022	0.00483731		0.0682484	0.00398516	0.0038644
0.0692992	0.00400303	0.0048079	0.00492951		0.0692992	0.00483762	0.00473222		0.0692301	0.00385977	0.00387058
0.0702819	0.00403854	0.00486404	0.00505326		0.0702819	0.00480273	0.00463483		0.0702118	0.00401985	0.00388906
0.0712645	0.00394729	0.00470872	0.00482656		0.0712645	0.00501774	0.00473229		0.0711935	0.00377853	0.00393146
0.0722472	0.00393979	0.00494279	0.00496876		0.0722472	0.00464928	0.00461293		0.0721752	0.00380544	0.00390362
0.0732299	0.00387248	0.00491259	0.00500706		0.0732299	0.00473896	0.00465215		0.0731569	0.00389046	0.0038956
0.0742126	0.00398135	0.00490132	0.00485847		0.0742126	0.00479043	0.00482068		0.0741386	0.00393584	0.0038145
0.0751953	0.00399149	0.00486202	0.00487694		0.0751953	0.00465299	0.00481971		0.0751203	0.00382528	0.00409072
0.076178	0.0037418	0.00476936	0.00486017		0.076178	0.00477426	0.00464908		0.076102	0.00368001	0.00396917
0.0771607	0.00388717	0.00469317	0.00479013		0.0771607	0.00461074	0.00442166		0.0770838	0.00376834	0.00361557
0.0781434	0.00387013	0.00470321	0.00469358		0.0781434	0.00462862	0.0045733		0.0780655	0.00379349	0.00389887
0.0791261	0.0039279	0.00443042	0.00469199		0.0791261	0.00461894	0.00454825		0.0790472	0.00387561	0.00391126
0.0801088	0.00395531	0.00477001	0.00459031		0.0801088	0.00458564	0.00459032		0.0800289	0.00371907	0.00384304
0.0810914	0.00380651	0.00468918	0.00443751		0.0810914	0.00452063	0.00420202		0.0810106	0.00375572	0.00382728
0.0820741	0.00379305	0.00483157	0.0045219		0.0820741	0.00441033	0.00449914		0.0819923	0.00363519	0.00371298
0.0830568	0.0037462	0.00460633	0.00450482		0.0830568	0.00453188	0.00456122		0.082974	0.00377321	0.00395782
0.0840395	0.00390861	0.00462407	0.00448812		0.0840395	0.00451709	0.00444802		0.0839557	0.00369357	0.00372717
0.0850222	0.00398821	0.00462061	0.00476547		0.0850222	0.00456353	0.00455695		0.0849374	0.00364265	0.00387375
0.0860049	0.00386908	0.00457544	0.00456889		0.0860049	0.00457543	0.00443804		0.0859191	0.0038538	0.00395636
0.0869876	0.00391922	0.00466482	0.00446677		0.0869876	0.00438712	0.00453566		0.0869009	0.00389547	0.00391058
0.0879703	0.00390656	0.00463357	0.00471627		0.0879703	0.00456358	0.00455298		0.0878826	0.00376194	0.00385551
0.088953	0.00384871	0.00465628	0.00465417		0.088953	0.00456782	0.00433196		0.0888643	0.00383817	0.00376238
0.0899357	0.00383925	0.00462568	0.00462983		0.0899357	0.00427033	0.00454464		0.089846	0.00387474	0.00397495
0.0909183	0.00384749	0.00465948	0.00456493		0.0909183	0.00444366	0.00444778		0.0908277	0.00378356	0.00390109
0.091901	0.00398135	0.0044707	0.00448296		0.091901	0.00435826	0.0045586		0.0918094	0.00399359	0.00387517
0.0928837	0.00392161	0.00449446	0.00464943		0.0928837	0.00471384	0.00443206		0.0927911	0.00395389	0.00384693
0.0938664	0.00391403	0.0045915	0.00465523		0.0938664	0.00447795	0.00446799		0.0937728	0.00392402	0.00388004
0.0948491	0.0037966	0.0046222	0.00457666		0.0948491	0.00450144	0.00443216		0.0947545	0.00393486	0.00400795
0.0958318	0.00376483	0.00472318	0.00464549		0.0958318	0.00452896	0.00450761		0.0957362	0.00375116	0.00372187
0.0968145	0.00386111	0.00464502	0.00443036		0.0968145	0.0044613	0.00439362		0.0967179	0.00375234	0.00403202
0.0977972	0.00399984	0.00452674	0.00465695		0.0977972	0.00461865	0.00442142		0.0976996	0.00384512	0.00419467
0.0987799	0.00390139	0.00457639	0.00472767		0.0987799	0.00431541	0.00451587		0.0986814	0.00390898	0.00394317
0.0997626	0.0040766	0.00449472	0.0046979		0.0997626	0.00450788	0.00444956		0.0996631	0.00386382	0.00404835
0.100745	0.00390325	0.00465463	0.00445055		0.100745	0.0045396	0.00450436		0.100645	0.00377877	0.00386237
0.101728	0.00396505	0.00454159	0.00462068		0.101728	0.00445513	0.00454343		0.101626	0.00379361	0.00386181
0.102711	0.00395639	0.00448985	0.00457924		0.102711	0.00436031	0.00442052		0.102608	0.00389425	0.0041373
0.103693	0.00389882	0.00461327	0.00454661		0.103693	0.00449977	0.00450699		0.10359	0.00386817	0.00391143
0.104676	0.00409759	0.00468823	0.00457932		0.104676	0.00445078	0.00445792		0.104572	0.00391615	0.00405268
0.105659	0.00395403	0.00463371	0.00455745		0.105659	0.00441203	0.00456454		0.105553	0.00386903	0.00385487
0.106641	0.00383395	0.00445962	0.00443682		0.106641	0.00439824	0.00448943		0.106535	0.00378815	0.00396426
0.107624	0.00397866	0.00465105	0.00475892		0.107624	0.00445616	0.00451881		0.107517	0.00382181	0.00392464
0.108607	0.00381758	0.00438277	0.00448958		0.108607	0.00448785	0.00436554		0.108498	0.00373839	0.0038933
0.109589	0.00388413	0.00454013	0.00450601		0.109589	0.00437639	0.00450431		0.10948	0.00390129	0.00395449
0.110572	0.00380723	0.00449627	0.00439135		0.110572	0.00426951	0.00445735		0.110462	0.00368523	0.00386314
0.111555	0.00397574	0.00447255	0.00438192		0.111555	0.00422752	0.00435675		0.111444	0.00372914	0.00393715
0.112537	0.00385001	0.00458877	0.00453053		0.112537	0.00439743	0.00443737		0.112425	0.00391518	0.00396865
0.11352	0.00383546	0.00433823	0.00425761		0.11352	0.00447312	0.00440074		0.113407	0.00372828	0.00397232
0.114503	0.00384944	0.00441699	0.0044088		0.114503	0.00435145	0.00442191		0.114389	0.00380862	0.00386086
0.115486	0.00378203	0.00432957	0.00449621		0.115486	0.0044768	0.0043587		0.11537	0.00377713	0.00377061
0.116468	0.00402887	0.00437877	0.00435311		0.116468	0.00438036	0.00438358		0.116352	0.00393088	0.00377185
0.117451	0.00385122	0.00430948	0.00446127		0.117451	0.00452359	0.0042919		0.117334	0.00374894	0.00408293
0.118434	0.00390975	0.00428854	0.00456435		0.118434	0.00425701	0.00433582		0.118316	0.00381327	0.00392557
0.119416	0.00388821	0.00444007	0.00436789		0.119416	0.00436318	0.0043522		0.119297	0.00385523	0.00395416
0.120399	0.0038486	0.0043368	0.0042591		0.120399	0.0043632	0.00444246		0.120279	0.00390944	0.00387824
0.121382	0.00384009	0.00436722	0.00443656		0.121382	0.00427167	0.00423778		0.121261	0.00372764	0.00389399
0.122364	0.00376035	0.00419844	0.00454128		0.122364	0.00421067	0.00422905		0.122242	0.00385075	0.00386148
0.123347	0.00387778	0.00431981	0.00422864		0.123347	0.00410556	0.00410861		0.123224	0.00370262	0.00388844
0.12433	0.00365817	0.00413712	0.0042569		0.12433	0.00406374	0.00422696		0.124206	0.00367774	0.00382382
0.125312	0.00379971	0.00413272	0.00411025		0.125312	0.00423753	0.00406234		0.125188	0.0037174	0.00383862
0.126295	0.00376975	0.00414676	0.00425931		0.126295	0.00425783	0.00427116		0.126169	0.00373556	0.00376231
0.127278	0.00385523	0.00422215	0.0042677		0.127278	0.00430885	0.00426183		0.127151	0.00373167	0.00379198
0.12826	0.00375741	0.00420507	0.00429714		0.12826	0.00419483	0.00404282		0.128133	0.00379253	0.00377789
0.129243	0.00376517	0.00399607	0.00429556		0.129243	0.00417836	0.00418994		0.129114	0.00368845	0.00383031
0.130226	0.00361572	0.0039743	0.00421829		0.130226	0.00409629	0.00415801		0.130096	0.00376438	0.0038582
0.131209	0.0036092	0.00407987	0.00420401		0.131209	0.00409556	0.00407987		0.131078	0.00383718	0.00377164
0.132191	0.00386324	0.00415566	0.00421922		0.132191	0.00409209	0.00413588		0.132059	0.00370558	0.00366155
0.133174	0.00376237	0.00407118	0.00427931		0.133174	0.00397836	0.00418087		0.133041	0.00361024	0.00377082
0.134157	0.0037326	0.00434036	0.00414186		0.134157	0.00415304	0.00418799		0.134023	0.00369352	0.00381771
0.135139	0.00380468	0.00420631	0.00408617		0.135139	0.00406407	0.00417593		0.135005	0.00363016	0.00361077
0.136122	0.00381035	0.00412195	0.00420314		0.136122	0.00411231	0.00415636		0.135986	0.00369429	0.00374541
0.137105	0.00380129	0.00401045	0.00423976		0.137105	0.00406368	0.00423431		0.136968	0.0037849	0.00370025
0.138087	0.00376586	0.00412457	0.00422073		0.138087	0.00414759	0.0041476		0.13795	0.00362864	0.00370064
0.13907	0.0036716	0.00403572	0.00431149		0.13907	0.00412719	0.00405052		0.138932	0.00372156	0.0038971
0.140053	0.00374664	0.00407147	0.00414502		0.140053	0.00419184	0.0041691		0.139913	0.00353693	0.00361307
0.141036	0.00377371	0.00405508	0.00412387		0.141036	0.00404713	0.00401142		0.140895	0.00368582	0.00368582
0.142018	0.00372179	0.00410046	0.00418228		0.142018	0.00402391	0.00406747		0.141877	0.00357819	0.00364406
0.143001	0.00373665	0.00402904	0.00408272		0.143001	0.00403296	0.00402118		0.142858	0.00357549	0.00371044
0.143984	0.00358062	0.00400611	0.00410087		0.143984	0.00398792	0.00408529		0.14384	0.0036511	0.00375031
0.144966	0.00372838	0.00388849	0.00396976		0.144966	0.00399556	0.00408459		0.144822	0.00364558	0.00358866
0.145949	0.00368035	0.00411203	0.00409661		0.145949	0.00400029	0.00406323		0.145803	0.00364695	0.00369576
0.146932	0.00366047	0.00398568	0.00407729		0.146932	0.00388132	0.00405439		0.146785	0.0034717	0.0038556
0.147914	0.00371948	0.00394639	0.00412214		0.147914	0.00389454	0.00400835		0.147767	0.00355259	0.00352731
0.148897	0.00365443	0.00393525	0.00401059		0.148897	0.00396412	0.00404324		0.148749	0.00351324	0.0036519
0.14988	0.00380224	0.00391522	0.00394765		0.14988	0.00403246	0.00398133		0.14973	0.00365455	0.00371212
0.150862	0.00366462	0.0039481	0.00392572		0.150862	0.00403259	0.00402514		0.150712	0.00352805	0.00377137
0.151845	0.00374719	0.00389253	0.00405882		0.151845	0.00386296	0.00398368		0.151694	0.0036023	0.0036506
0.152828	0.00368488	0.00384912	0.00402268		0.152828	0.00389189	0.00401291		0.152675	0.00364203	0.00365794
0.15381	0.00366583	0.00412102	0.00408072		0.15381	0.00398181	0.00395984		0.153657	0.00350983	0.00362195
0.154793	0.0037053	0.00394874	0.00405376		0.154793	0.00405376	0.00400789		0.154639	0.00363504	0.0036302
0.155776	0.0036801	0.00393392	0.00405617		0.155776	0.00395189	0.00397707		0.15562	0.0035622	0.00374867
0.156758	0.00361283	0.00387968	0.00399565		0.156758	0.00414031	0.00391675		0.156602	0.00363316	0.00373003
0.157741	0.00356466	0.00398294	0.00405869		0.157741	0.00388233	0.00386103		0.157584	0.00361468	0.00367304
0.158724	0.0036112	0.00403095	0.00399559		0.158724	0.00378586	0.00385538		0.158566	0.00368554	0.00365132
0.159707	0.00366826	0.00396534	0.00407105		0.159707	0.00379033	0.00391014		0.159547	0.00367883	0.00364243
0.160689	0.00357621	0.00388015	0.00385455		0.160689	0.00388712	0.00398719		0.160529	0.00348654	0.00372177
0.161672	0.00359467	0.00378004	0.00399905		0.161672	0.00379278	0.00391794		0.161511	0.00367122	0.00362946
0.162655	0.00349505	0.00396004	0.0040361		0.162655	0.003854	0.00384248		0.162493	0.00354118	0.00366345
0.163637	0.0036053	0.00394987	0.00397263		0.163637	0.00381555	0.00395443		0.163474	0.00347932	0.00364309
0.16462	0.00357047	0.00383633	0.00398102		0.16462	0.00384657	0.00397305		0.164456	0.00354081	0.00352713
0.165603	0.00357344	0.00398942	0.00388208		0.165603	0.00407867	0.00386175		0.165438	0.00345134	0.00360848
0.166585	0.00358886	0.00379994	0.0039254		0.166585	0.00393548	0.00382122		0.166419	0.00347513	0.00362039
0.167568	0.00352715	0.0038609	0.00382172		0.167568	0.00376239	0.0038665		0.167401	0.00353386	0.00367266
0.168551	0.0036051	0.00373954	0.00393284		0.168551	0.00372843	0.00379176		0.168383	0.00363619	0.00366507
0.169534	0.00366814	0.00380846	0.00392409		0.169534	0.0037699	0.00385031		0.169365	0.00364381	0.0035863
0.170516	0.00347271	0.00382061	0.00388769		0.170516	0.00378211	0.00377662		0.170346	0.0034716	0.00352889
0.171499	0.0036802	0.00389967	0.00391382		0.171499	0.00387244	0.00373523		0.171328	0.00369986	0.00359936
0.172482	0.00356786	0.00394099	0.00388573		0.172482	0.00377849	0.00387491		0.17231	0.00345473	0.0037234
0.173464	0.00358542	0.00376541	0.00386706		0.173464	0.0037481	0.0038011		0.173291	0.00359621	0.00367289
0.174447	0.0036081	0.00384818	0.00390926		0.174447	0.00388997	0.00407001		0.174273	0.00353937	0.00368433
0.17543	0.0036119	0.00386922	0.00384898		0.17543	0.00382342	0.00391395		0.175255	0.0035969	0.00369328
0.176412	0.00356261	0.00377555	0.00386372		0.176412	0.00385522	0.00391578		0.176236	0.00353081	0.00367497
0.177395	0.00356938	0.00378045	0.00380892		0.177395	0.0038627	0.00383634		0.177218	0.00361806	0.00360325
0.178378	0.00359792	0.00376503	0.00385627		0.178378	0.00384683	0.00382481		0.1782	0.00351789	0.00367584
0.17936	0.00356126	0.00381008	0.00388632		0.17936	0.00375472	0.00385604		0.179182	0.00343005	0.00367475
0.180343	0.00358146	0.00380648	0.00382616		0.180343	0.00384999	0.00383549		0.180163	0.00347116	0.00363348
0.181326	0.00350884	0.0037701	0.00374945		0.181326	0.00377422	0.00386811		0.181145	0.00364331	0.00365365
0.182309	0.00352722	0.00376875	0.00386941		0.182309	0.00380161	0.00381087		0.182127	0.00351592	0.00363195
0.183291	0.00362184	0.00379905	0.0037817		0.183291	0.00382556	0.00386636		0.183108	0.00359926	0.00350282
0.184274	0.00348416	0.00384061	0.00379699		0.184274	0.00374423	0.0039035		0.18409	0.00355941	0.0035228
0.185256	0.00348182	0.00378853	0.00375511		0.185256	0.00384524	0.00381993		0.185072	0.00345759	0.00352116
0.186239	0.00356277	0.00375381	0.00373272		0.186239	0.00375882	0.00385618		0.186054	0.00347899	0.00357689
0.187222	0.00353467	0.00380087	0.00382883		0.187222	0.00374092	0.00375891		0.187035	0.00356765	0.00366065
0.188205	0.00365457	0.00371904	0.00382661		0.188205	0.00371904	0.0038306		0.188017	0.00348514	0.00348913
0.189187	0.00358793	0.00381854	0.00381854		0.189187	0.00364676	0.00379584		0.188999	0.00353538	0.00357305
0.19017	0.00342842	0.00376506	0.00378864		0.19017	0.00369333	0.00365207		0.18998	0.00346391	0.00348758
0.191153	0.00355132	0.00380492	0.00376474		0.191153	0.00372358	0.00372751		0.190962	0.00340723	0.00354446
0.192135	0.00362869	0.00379635	0.00386253		0.192135	0.0037866	0.00379148		0.191944	0.00350873	0.00365208
0.193118	0.00359291	0.00378995	0.00393766		0.193118	0.00377246	0.00381911		0.192925	0.00351324	0.00349089
0.194101	0.00356262	0.00372398	0.00384724		0.194101	0.00377405	0.00367679		0.193907	0.00344567	0.00357325
0.195083	0.0034888	0.00360023	0.00389537		0.195083	0.00363089	0.00372768		0.194889	0.00361939	0.00355793
0.196066	0.00356687	0.0037127	0.00382058		0.196066	0.0037442	0.00379003		0.195871	0.00358025	0.00365773
0.197049	0.00370818	0.00371505	0.00383081		0.197049	0.00383555	0.00385074		0.196852	0.00349308	0.00364061
0.198031	0.00351193	0.00377091	0.00375675		0.198031	0.00375581	0.00377091		0.197834	0.00353935	0.00357528
0.199014	0.00354731	0.00366575	0.00386076		0.199014	0.00382025	0.00383627		0.198816	0.00361995	0.00356901
0.199997	0.00354324	0.00367504	0.00360857		0.199997	0.00372184	0.00380141		0.199797	0.00344021	0.00354886
0.20098	0.00349274	0.00381975	0.00384114		0.20098	0.00380765	0.00384952		0.200779	0.00359159	0.00361957
0.201962	0.00353461	0.00385163	0.00381453		0.201962	0.00374868	0.00373477		0.201761	0.00362385	0.00358201
0.202945	0.00357488	0.0037118	0.00377346		0.202945	0.00378266	0.00389311		0.202743	0.00354442	0.00358872
0.203928	0.00351998	0.00372975	0.00396548		0.203928	0.00366736	0.0036958		0.203724	0.00358807	0.0035485
0.20491	0.00358532	0.00372627	0.00363117		0.20491	0.00377656	0.00375371		0.204706	0.00347754	0.00351864
0.205893	0.00339964	0.00361895	0.00365705		0.205893	0.00360987	0.0035999		0.205688	0.003478	0.0035026
0.206876	0.00341351	0.00352824	0.00352552		0.206876	0.00365851	0.00352462		0.206669	0.00329011	0.0033255
0.207858	0.00329153	0.00343843	0.00337347		0.207858	0.00335362	0.00341678		0.207651	0.00327172	0.00329604
0.208841	0.00314766	0.00312851	0.00321981		0.208841	0.0032037	0.0033702		0.208633	0.00315754	0.00314946
0.209824	0.00304528	0.00308517	0.0031707		0.209824	0.00311635	0.00316535		0.209615	0.00308735	0.00295487
0.210807	0.00292465	0.0029439	0.00298651		0.210807	0.00306286	0.00304511		0.210596	0.00294773	0.00287049
0.211789	0.0028816	0.00280501	0.00285271		0.211789	0.00287833	0.0028695		0.211578	0.00281612	0.00269934
0.212772	0.00269271	0.00265588	0.00268752		0.212772	0.00282291	0.00278599		0.21256	0.00270772	0.00277305
0.213754	0.00263627	0.00259794	0.00268121		0.213754	0.00268471	0.00265316		0.213541	0.00263539	0.00269487
0.214737	0.00267061	0.0025481	0.00264549		0.214737	0.00254983	0.00261506		0.214523	0.00253595	0.00259716
0.21572	0.00243133	0.00249104	0.00249799		0.21572	0.0025032	0.00250494		0.215505	0.00242263	0.00249302
0.216703	0.00238604	0.00248924	0.0023786		0.216703	0.00242355	0.00251949		0.216486	0.00235926	0.00233939
0.217685	0.00231493	0.00236282	0.00233879		0.217685	0.00232591	0.00227184		0.217468	0.00237196	0.00235382
0.218668	0.00218218	0.00216553	0.00222879		0.218668	0.00232625	0.0022741		0.21845	0.00218133	0.00228659
0.219651	0.00212327	0.00209399	0.00206922		0.219651	0.0021606	0.00216743		0.219432	0.00212924	0.00214716
0.220633	0.00195748	0.00193635	0.00206425		0.220633	0.0020058	0.00200835		0.220413	0.00198297	0.00199232
0.221616	0.00183368	0.00186572	0.00181846		0.221616	0.00184209	0.00177965		0.221395	0.0017982	0.00170361
0.222599	0.00166487	0.00168215	0.0016325		0.222599	0.00155677	0.00162409		0.222377	0.00164969	0.00162861
0.223581	0.00140764	0.00148105	0.00143425		0.223581	0.00139329	0.00141753		0.223358	0.00137239	0.00143282
0.224564	0.00123206	0.00127224	0.00128974		0.224564	0.00119725	0.00120559		0.22434	0.0012254	0.00116371
0.225547	0.000990721	0.00105511	0.00101689		0.225547	0.000998616	0.000944616		0.225322	0.0010182	0.000985733
0.226529	0.000786756	0.000841322	0.000807503		0.226529	0.00084627	0.00075554		0.226304	0.000808249	0.000847092
0.227512	0.000641996	0.000650839	0.000621217		0.227512	0.00058995	0.000647548		0.227285	0.000576981	0.000606612
0.228495	0.00048209	0.000485007	0.000500573		0.228495	0.00046944	0.000486646		0.228267	0.000485387	0.000503487
0.229478	0.000381816	0.000387745	0.000410553		0.229478	0.000395076	0.000404037		0.229249	0.000398131	0.000376103
0.23046	0.000327177	0.000319295	0.000329856		0.23046	0.000307108	0.000307108		0.230231	0.000300318	0.000318223
0.231443	0.00024638	0.000273752	0.000278611		0.231443	0.000303718	0.000276182		0.231212	0.000270693	0.000274746
0.232426	0.000264319	0.000255957	0.000245526		0.232426	0.000230281	0.000239909		0.232194	0.000240949	0.000249814
0.233408	0.0002177	0.000244178	0.000237752		0.233408	0.000210443	0.000233737		0.233176	0.000228946	0.000237782
0.234391	0.000224754	0.00023311	0.000207563		0.234391	0.000226723	0.000229118		0.234157	0.000223954	0.000201559
0.235374	0.000203905	0.000226812	0.000212537		0.235374	0.000206192	0.000212537		0.235139	0.000231782	0.000204701
0.236356	0.000204056	0.000210865	0.000214828		0.236356	0.000214828	0.000196596		0.236121	0.000225494	0.00021676
0.237339	0.00020312	0.000221757	0.000208341		0.237339	0.000207552	0.000213076		0.237102	0.000203911	0.000211815
0.238322	0.000188327	0.000182875	0.000189939		0.238322	0.000217409	0.000229183		0.238084	0.000185972	0.000194604
0.239305	0.000198438	0.000204335	0.000187894		0.239305	0.000187894	0.000198855		0.239066	0.000191379	0.00021334
0.240287	0.000198858	0.0002145	0.000205174		0.240287	0.00017875	0.000181859		0.240048	0.000198078	0.000200418
0.24127	0.000192241	0.000192174	0.000201472		0.24127	0.000178225	0.000192949		0.241029	0.000199246	0.000219482
0.242253	0.000195808	0.000205599	0.000178546		0.242253	0.00020328	0.000191686		0.242011	0.000182651	0.000174137
0.243235	0.000186242	0.000177637	0.00019071		0.243235	0.000177637	0.000185327		0.242993	0.00017085	0.000207021
0.244218	0.000192766	0.000180938	0.000171737		0.244218	0.000191671	0.000177871		0.243974	0.000167423	0.000173567
0.245201	0.000164183	0.000172562	0.000179433		0.245201	0.00020463	0.000172562		0.244956	0.000200837	0.000194728
0.246183	0.000183763	0.000198901	0.000179921		0.246183	0.000177644	0.000195864		0.245938	0.000194438	0.000191388
0.247166	0.000178477	0.000164984	0.000189202		0.247166	0.000183904	0.000168768		0.246919	0.000167844	0.000161009
0.248149	0.00017279	0.000173494	0.000182546		0.248149	0.000171985	0.000189335		0.247901	0.000168262	0.000172789
0.249131	0.000175399	0.000175685	0.000189199		0.249131	0.000174183	0.00017118		0.248883	0.000158085	0.000173141
0.250114	0.000164254	0.000155627	0.000184807		0.250114	0.00019154	0.000173584		0.249865	0.000186004	0.000194254
0.251097	0.00016698	0.000157271	0.000158761		0.251097	0.00016696	0.000164724		0.250846	0.000175925	0.000163998
0.252079	0.000169098	0.000172268	0.000166327		0.252079	0.00016113	0.000156675		0.251828	0.000160903	0.000172077
0.253062	0.000172008	0.000164068	0.000165545		0.253062	0.000178848	0.000174414		0.25281	0.000153473	0.000169043
0.254045	0.000142777	0.00015111	0.000156269		0.254045	0.000158481	0.000171749		0.253792	0.000162648	0.00016044
0.255028	0.000169372	0.000168583	0.000155389		0.255028	0.000174447	0.000175913		0.254773	0.000174528	0.000173791
0.25601	0.000131108	0.000159878	0.000161338		0.25601	0.000158418	0.000170099		0.255755	0.000162601	0.000152347
0.256993	0.000160097	0.00014584	0.000167716		0.256993	0.000156049	0.000157507		0.256737	0.000168102	0.000160097
0.257976	0.000155337	0.000146458	0.000153708		0.257976	0.000157333	0.000131232		0.257718	0.000148774	0.000161901
0.258958	0.000141674	0.000152475	0.000177767		0.258958	0.000149585	0.000151753		0.2587	0.000165527	0.000158299
0.259941	0.000146342	0.000154174	0.000153453		0.259941	0.000146248	0.000154894		0.259682	0.000165805	0.000134807
0.260924	0.000144036	0.000137706	0.000166394		0.260924	0.000151333	0.000164243		0.260663	0.000156278	0.000152677
0.261906	0.000133478	0.000138986	0.000138985		0.261906	0.000136847	0.000154666		0.261645	0.000154891	0.000151322
0.262889	0.000159981	0.000136884	0.000134745		0.262889	0.000122625	0.000144727		0.262627	0.00014784	0.000131413
0.263872	0.000135634	0.000144635	0.00016236		0.263872	0.000134709	0.000146053		0.263609	0.000149836	0.000146996
0.264854	0.000142279	0.000134052	0.000142518		0.264854	0.000143223	0.000146046		0.26459	0.000133784	0.000136616
0.265837	0.000146659	0.000162755	0.000142322		0.265837	0.000147254	0.000124708		0.265572	0.000115636	0.000118456
0.26682	0.00012366	0.000134639	0.000154974		0.26682	0.000143754	0.000125522		0.266554	0.000132793	0.000132091
0.267802	0.000133774	0.000142419	0.000148702		0.267802	0.000146608	0.000126362		0.267535	0.000128171	0.000129572
0.268785	0.000133951	0.000136655	0.000122013		0.268785	0.000145718	0.000118527		0.268517	0.000143718	0.00015209
0.269768	0.000134044	0.00012119	0.000128807		0.269768	0.000136425	0.000130192		0.269499	0.000137516	0.000140989
0.270751	0.000126707	0.000130669	0.000122372		0.270751	0.000124446	0.000130669		0.270481	0.000154402	0.000129476
0.271733	0.000125627	0.000124193	0.000132473		0.271733	0.000136612	0.000139372		0.271462	0.00013184	0.000129079
0.272716	0.000122342	0.000143739	0.000130049		0.272716	0.000135525	0.000130049		0.272444	0.00011272	0.000132652
0.273699	0.000118609	0.000142175	0.000151744		0.273699	0.000140807	0.000122352		0.273426	0.000126151	0.000110382
0.274681	0.00012502	0.000124985	0.000124302		0.274681	0.000111325	0.000131132		0.274407	0.000130485	0.000125019
0.275664	0.000127997	0.00012142	0.000113788		0.275664	0.000123502	9.92179e-05		0.275389	0.000126606	0.000114781
0.276647	0.00011769	0.000121678	0.000125299		0.276647	0.000125299	0.000109365		0.276371	9.44421e-05	0.000124954
0.277629	0.000130061	0.000115529	0.000103448		0.277629	0.000114774	0.000140447		0.277353	0.000133086	0.000125524
0.278612	0.000122382	0.000119731	0.000103298		0.278612	0.000117383	0.000130687		0.278334	0.000117676	0.000117676
0.279595	0.000115828	9.83198e-05	0.000124538		0.279595	0.000100778	0.000106513		0.279316	0.000114185	0.000124042
0.280577	0.000113068	0.000116504	0.000114803		0.280577	9.69448e-05	0.000119055		0.280298	0.000112218	9.52151e-05
0.28156	0.000105865	0.000109027	0.000109027		0.28156	0.000102049	0.000109027		0.281279	0.000111989	0.000107615
0.282543	0.000124006	0.000114113	0.00012849		0.282543	0.000110519	9.61426e-05		0.282261	0.000115919	0.000112324
0.283525	0.000108135	0.000105756	0.000102077		0.283525	9.74792e-05	0.000106675		0.283243	0.000116453	9.3347e-05
0.284508	9.71329e-05	0.000103595	0.000109245		0.284508	0.000114896	0.000120547		0.284224	0.000104677	0.000110335
0.285491	0.000106383	0.000104077	9.82944e-05		0.285491	0.000104076	0.000106004		0.285206	0.000108317	9.28432e-05
0.286474	9.75421e-05	0.000111418	8.87401e-05		0.286474	0.000107474	0.000104516		0.286188	9.95133e-05	8.96605e-05
0.287456	8.25588e-05	9.85015e-05	9.74962e-05		0.287456	0.000105537	0.000112573		0.28717	0.000112762	9.26258e-05
0.288439	9.75366e-05	9.33158e-05	0.000101519		0.288439	9.53665e-05	0.000106647		0.288151	8.52159e-05	9.95897e-05
0.289422	0.000100727	0.000102272	0.000103316		0.289422	8.34875e-05	8.45313e-05		0.289133	0.000105975	0.000101778
0.290404	8.65784e-05	9.16844e-05	8.74199e-05		0.290404	0.000102345	0.000107676		0.290115	8.44404e-05	8.55093e-05
0.291387	7.51617e-05	8.27578e-05	9.038e-05		0.291387	0.00010018	9.69136e-05		0.291096	0.000113287	7.51616e-05
0.29237	9.84732e-05	8.96051e-05	0.000106198		0.29237	9.9561e-05	0.000101774		0.292078	0.000116176	9.62602e-05
0.293352	9.37124e-05	9.92233e-05	9.47129e-05		0.293352	0.000124029	0.000102606		0.29306	7.90343e-05	8.35506e-05
0.294335	9.88617e-05	8.60265e-05	0.000110114		0.294335	8.94674e-05	9.63496e-05		0.294042	0.000109207	8.39174e-05
0.295318	9.72691e-05	0.000109691	9.45212e-05		0.295318	8.75195e-05	7.58504e-05		0.295023	9.02376e-05	9.9613e-05
0.296301	9.29235e-05	8.42714e-05	8.90189e-05		0.296301	9.85142e-05	7.4776e-05		0.296005	7.50537e-05	0.000100072
0.297283	8.71275e-05	8.46481e-05	8.22295e-05		0.297283	0.000103996	8.58573e-05		0.296987	8.47073e-05	0.000105279
0.298266	8.61577e-05	9.4862e-05	8.25421e-05		0.298266	9.11659e-05	9.60939e-05		0.297968	8.36949e-05	0.000104619
0.299248	0.000101605	8.76539e-05	8.38972e-05		0.299248	7.76362e-05	9.14105e-05		0.29895	8.65533e-05	8.52989e-05
0.300231	8.93588e-05	8.77805e-05	8.90525e-05		0.300231	7.88751e-05	8.01474e-05		0.299932	7.02102e-05	7.40399e-05
0.301214	8.56623e-05	9.56679e-05	0.000103425		0.301214	0.000102132	9.17894e-05		0.300914	7.52789e-05	0.000109025
0.302197	9.22245e-05	7.8912e-05	9.99551e-05		0.302197	9.86398e-05	8.02272e-05		0.301895	8.3002e-05	7.37796e-05
0.303179	7.90948e-05	6.42152e-05	0.00010435		0.303179	6.55529e-05	9.89985e-05		0.302877	8.98197e-05	7.50732e-05
0.304162	6.40619e-05	7.77625e-05	8.04909e-05		0.304162	9.00406e-05	8.0491e-05		0.303859	8.5869e-05	8.5869e-05
0.305145	9.43323e-05	9.96058e-05	8.16212e-05		0.305145	7.05539e-05	9.13053e-05		0.30484	9.15585e-05	8.18478e-05
0.306127	6.91272e-05	9.29249e-05	9.71486e-05		0.306127	7.74372e-05	9.99646e-05		0.305822	7.05377e-05	7.75915e-05
0.30711	7.16947e-05	9.4255e-05	7.14052e-05		0.30711	7.56895e-05	0.000107108		0.306804	9.46378e-05	6.1658e-05
0.308093	5.97665e-05	8.44014e-05	9.45877e-05		0.308093	7.42149e-05	7.27599e-05		0.307785	9.76655e-05	8.01732e-05
0.309075	7.40666e-05	8.4244e-05	6.65083e-05		0.309075	7.53761e-05	7.53762e-05		0.308767	6.5178e-05	8.44352e-05
0.310058	8.13463e-05	7.82897e-05	7.97951e-05		0.310058	8.58174e-05	8.58175e-05		0.309749	9.18922e-05	7.38151e-05
0.311041	6.89386e-05	8.11575e-05	8.57512e-05		0.311041	7.65636e-05	9.4939e-05		0.310731	7.81302e-05	7.50663e-05
0.312024	8.57611e-05	8.08668e-05	7.93115e-05		0.312024	6.84256e-05	8.3977e-05		0.311712	7.48459e-05	6.08123e-05
0.313006	8.87734e-05	8.67995e-05	7.4174e-05		0.313006	8.99557e-05	7.57523e-05		0.312694	9.66996e-05	9.35291e-05
0.313989	8.38611e-05	9.33706e-05	7.24426e-05		0.313989	8.69311e-05	6.60034e-05		0.313676	9.35375e-05	6.93468e-05
0.314972	7.37689e-05	7.19419e-05	7.03067e-05		0.314972	8.50221e-05	8.33871e-05		0.314657	6.72115e-05	6.72115e-05
0.315954	7.50521e-05	6.33443e-05	8.33476e-05		0.315954	8.50145e-05	9.00155e-05		0.315639	7.50522e-05	7.67201e-05
0.316937	6.9422e-05	8.63567e-05	7.61969e-05		0.316937	7.61969e-05	7.45038e-05		0.316621	9.31269e-05	6.43423e-05
0.31792	6.90887e-05	6.71182e-05	6.71181e-05		0.31792	8.26068e-05	7.40021e-05		0.317603	6.73608e-05	7.08152e-05
0.318902	7.90613e-05	9.2913e-05	8.06413e-05		0.318902	9.46658e-05	6.83699e-05		0.318584	5.27084e-05	7.37918e-05
0.319885	5.90099e-05	9.4319e-05	7.83024e-05		0.319885	8.72004e-05	0.000112115		0.319566	8.76186e-05	8.94068e-05
0.320868	7.44431e-05	7.0986e-05	7.82665e-05		0.320868	8.5547e-05	7.28061e-05		0.320548	6.71804e-05	8.89686e-05
0.32185	9.26972e-05	6.45868e-05	7.7504e-05		0.32185	7.1968e-05	8.85761e-05		0.32153	7.04498e-05	7.04498e-05
0.322833	8.27017e-05	6.39595e-05	7.33652e-05		0.322833	7.52463e-05	5.45537e-05		0.322511	6.57852e-05	8.83402e-05
0.323816	9.41202e-05	6.31704e-05	8.61413e-05		0.323816	6.8913e-05	6.50846e-05		0.323493	6.7229e-05	5.37832e-05
0.324798	6.84517e-05	7.79221e-05	8.18181e-05		0.324798	6.03895e-05	8.18182e-05		0.324475	7.0407e-05	6.45398e-05
0.325781	7.95392e-05	6.55389e-05	7.14969e-05		0.325781	7.94409e-05	8.93712e-05		0.325456	4.97122e-05	5.96547e-05
0.326764	6.88743e-05	7.48392e-05	6.2703e-05		0.326764	7.28163e-05	7.48391e-05		0.326438	7.08985e-05	7.69756e-05
0.327746	9.47224e-05	8.03676e-05	7.83068e-05		0.327746	0.000103035	5.15176e-05		0.32742	6.38357e-05	7.20725e-05
0.328729	6.95267e-05	7.76865e-05	7.55867e-05		0.328729	7.13875e-05	6.92879e-05		0.328401	7.79538e-05	6.53127e-05
0.329712	7.30442e-05	8.97859e-05	7.69593e-05		0.329712	6.19949e-05	8.33726e-05		0.329383	7.51921e-05	6.2302e-05
0.330695	7.65135e-05	7.8404e-05	6.31586e-05		0.330695	7.62259e-05	5.00914e-05		0.330365	7.65134e-05	6.12107e-05
0.331677	7.78928e-05	5.34178e-05	8.01265e-05		0.331677	7.12236e-05	7.56751e-05		0.331347	8.01182e-05	4.89611e-05
0.33266	5.69336e-05	6.594e-05	3.86544e-05		0.33266	4.54757e-05	7.04875e-05		0.332328	5.69334e-05	5.92108e-05
0.333643	6.46723e-05	7.63679e-05	6.47969e-05		0.333643	7.40536e-05	6.4797e-05		0.33331	5.77432e-05	6.92918e-05
0.334625	5.44576e-05	6.83954e-05	5.89614e-05		0.334625	6.83952e-05	4.48107e-05		0.334292	8.28694e-05	7.10309e-05
0.335608	7.00684e-05	6.75592e-05	7.72104e-05		0.335608	4.58437e-05	7.23848e-05		0.335273	7.24848e-05	4.59071e-05
0.336591	6.17045e-05	8.5936e-05	5.89274e-05		0.336591	9.33017e-05	6.13828e-05		0.336255	6.91087e-05	5.18316e-05
0.337573	6.54078e-05	7.53691e-05	5.27583e-05		0.337573	6.28075e-05	5.77829e-05		0.337237	7.54713e-05	6.28928e-05
0.338556	5.3894e-05	6.42585e-05	5.91177e-05		0.338556	7.71099e-05	5.39771e-05		0.338218	4.61942e-05	7.69904e-05
0.339539	6.31146e-05	6.03067e-05	5.76845e-05		0.339539	7.86608e-05	6.03067e-05		0.3392	6.83756e-05	3.94475e-05
0.340521	4.57255e-05	4.8157e-05	6.68846e-05		0.340521	7.75861e-05	7.22354e-05		0.340182	4.57252e-05	6.7243e-05
0.341504	6.31421e-05	7.40527e-05	8.22806e-05		0.341504	6.85672e-05	7.13099e-05		0.341164	4.94155e-05	4.94156e-05
0.342487	7.0241e-05	6.44256e-05	6.44255e-05		0.342487	4.48178e-05	6.44256e-05		0.342145	5.90024e-05	9.83373e-05
0.34347	6.32721e-05	4.89273e-05	4.60491e-05		0.34347	3.16588e-05	4.0293e-05		0.343127	6.90242e-05	4.02642e-05
0.344452	5.28661e-05	4.40881e-05	4.99665e-05		0.344452	3.52704e-05	4.99666e-05		0.344109	5.28648e-05	4.4054e-05
0.345435	9.66125e-05	4.80026e-05	6.30034e-05		0.345435	6.90037e-05	5.70032e-05		0.345091	6.9441e-05	5.43452e-05
0.346418	6.50129e-05	5.24858e-05	4.63109e-05		0.346418	7.10101e-05	4.32235e-05		0.346072	4.95348e-05	6.50145e-05
0.3474	3.16932e-05	5.67064e-05	4.72552e-05		0.3474	3.78042e-05	4.72553e-05		0.347054	5.70441e-05	8.55662e-05
0.348383	6.47321e-05	5.84399e-05	5.19465e-05		0.348383	4.22065e-05	7.79198e-05		0.348036	4.20764e-05	3.56032e-05
0.349366	5.00422e-05	3.99454e-05	5.32604e-05		0.349366	3.66165e-05	3.66165e-05		0.349017	6.33856e-05	8.34021e-05
0.350348	6.13304e-05	5.4654e-05	9.22286e-05		0.350348	4.09905e-05	5.80699e-05		0.349999	5.11102e-05	5.7925e-05
0.351331	3.8763e-05	4.56596e-05	4.91718e-05		0.351331	7.02454e-05	7.02455e-05		0.350981	3.5239e-05	4.93346e-05
0.352314	6.15505e-05	5.75158e-05	8.26788e-05		0.352314	9.3463e-05	4.31367e-05		0.351963	4.7068e-05	2.8965e-05
0.353297	5.19744e-05	4.8177e-05	3.70592e-05		0.353297	4.81769e-05	7.41184e-05		0.352944	4.4549e-05	8.16731e-05
0.354279	8.39367e-05	4.58903e-05	4.97144e-05		0.354279	6.88352e-05	6.88354e-05		0.353926	5.723e-05	5.723e-05
0.355262	5.51671e-05	7.8771e-05	2.75698e-05		0.355262	5.51396e-05	5.90783e-05		0.354908	5.51675e-05	9.06324e-05
0.356245	4.05869e-05	3.23644e-05	3.64099e-05		0.356245	4.4501e-05	5.66377e-05		0.355889	2.43523e-05	5.27634e-05
0.357227	3.36767e-05	2.08414e-05	5.41876e-05		0.357227	6.66924e-05	5.41876e-05		0.356871	2.5257e-05	3.36761e-05
0.35821	4.3189e-05	4.31493e-05	5.6094e-05		0.35821	4.74641e-05	4.74642e-05		0.357853	8.63765e-05	4.31882e-05
0.359193	5.36229e-05	5.80905e-05	5.80904e-05		0.359193	4.91534e-05	4.02165e-05		0.358834	2.23431e-05	2.68117e-05
0.360175	4.61316e-05	4.15679e-05	4.15678e-05		0.360175	3.69491e-05	5.08051e-05		0.359816	4.61314e-05	3.69051e-05
0.361158	4.77016e-05	4.30001e-05	3.82223e-05		0.361158	2.86667e-05	3.82223e-05		0.360798	5.72418e-05	6.2012e-05
0.362141	1.995e-05	5.93058e-05	4.94214e-05		0.362141	4.44793e-05	3.95371e-05		0.36178	4.48869e-05	2.49372e-05
0.363123	5.66477e-05	3.08574e-05	4.6286e-05		0.363123	4.11431e-05	5.14291e-05		0.362761	2.57489e-05	3.60485e-05
0.364106	5.35151e-05	5.86913e-05	4.802e-05		0.364106	4.26844e-05	4.80201e-05		0.363743	4.28121e-05	2.1406e-05
0.365089	5.00231e-05	6.703e-05	5.02724e-05		0.365089	3.91008e-05	2.79292e-05		0.364725	6.66967e-05	6.11386e-05
0.366071	6.36832e-05	4.04903e-05	3.47059e-05		0.366071	5.78432e-05	7.51962e-05		0.365706	3.47371e-05	5.21056e-05
0.367054	3.03794e-05	3.62841e-05	4.83787e-05		0.367054	4.23313e-05	1.20947e-05		0.366688	4.86034e-05	5.46789e-05
0.368037	6.98252e-05	4.41727e-05	3.15519e-05		0.368037	5.67933e-05	3.15519e-05		0.36767	6.34795e-05	5.07836e-05
0.36902	3.32171e-05	2.63674e-05	4.61429e-05		0.36902	7.9102e-05	3.95511e-05		0.368652	3.98596e-05	3.32164e-05
0.370002	4.18578e-05	4.90162e-05	2.10069e-05		0.370002	6.30208e-05	2.80093e-05		0.369633	4.18588e-05	4.88353e-05
0.370985	2.9272e-05	1.46471e-05	3.66178e-05		0.370985	2.92942e-05	3.66178e-05		0.370615	2.19539e-05	2.19539e-05
0.371968	2.31171e-05	4.63432e-05	2.31716e-05		0.371968	5.40669e-05	3.08954e-05		0.371597	6.16454e-05	2.3117e-05
0.37295	4.12279e-05	4.07271e-05	4.88724e-05		0.37295	4.0727e-05	3.25817e-05		0.372578	5.7719e-05	1.64912e-05
0.373933	3.48696e-05	3.45928e-05	6.91855e-05		0.373933	4.32409e-05	3.45928e-05		0.37356	5.23032e-05	3.48688e-05
0.374916	6.44611e-05	4.62452e-05	5.54941e-05		0.374916	8.32411e-05	1.8498e-05		0.374542	5.52527e-05	4.60439e-05
0.375898	4.94567e-05	2.98928e-05	3.9857e-05		0.375898	1.99285e-05	4.98214e-05		0.375524	3.95663e-05	1.97832e-05
0.376881	2.11419e-05	6.37624e-05	8.50164e-05		0.376881	4.25082e-05	6.37623e-05		0.376505	2.11417e-05	4.22834e-05
0.377864	2.30599e-05	0	3.43974e-05		0.377864	3.43974e-05	0		0.377487	2.30597e-05	1.15298e-05
0.378846	2.51632e-05	1.23807e-05	1.23807e-05		0.378846	6.19035e-05	1.23807e-05		0.378469	1.25805e-05	3.77416e-05
0.379829	5.47033e-05	1.35338e-05	6.76689e-05		0.379829	6.76689e-05	0		0.37945	4.1029e-05	0
0.380812	2.98788e-05	3.06183e-05	7.65456e-05		0.380812	6.12364e-05	1.53091e-05		0.380432	0.000104574	1.49392e-05
0.381794	3.35373e-05	1.67355e-05	5.02064e-05		0.381794	3.3471e-05	5.02065e-05		0.381414	3.35373e-05	3.35373e-05
0.382777	1.04613e-09	3.80505e-05	1.90252e-05		0.382777	0	7.6101e-05		0.382395	0	5.7738e-05
0.38376	8.83349e-05	4.35409e-05	4.35409e-05		0.38376	4.3541e-05	2.17704e-05		0.383377	2.2084e-05	2.2084e-05
0.384742	2.57371e-05	2.52007e-05	2.52006e-05		0.384742	0	2.52007e-05		0.384359	0	2.57369e-05
0.385725	3.09001e-05	0	3.20711e-05		0.385725	3.20711e-05	3.20712e-05		0.385341	3.08963e-05	0
0.386708	0.000119668	0	0		0.386708	0	0		0.386322	3.98913e-05	7.97826e-05
0.387691	5.51142e-09	0	5.26503e-05		0.387691	0	0		0.387304	5.39979e-05	0
0.388673	8.90965e-05	0	0		0.388673	0.000169384	0		0.388286	8.91027e-05	0
0.389656	0	0	0		0.389656	0	0		0.389267	0	0
0.390639	0	0.000615733	0		0.390639	0	0		0.390249	0	0
0.391621	0	0	0		0.391621	0	0		0.391231	0	0
