# Supplementary material for: Food amyloid fibrils are safe nutrition ingredients based on in-vitro and in-vivo assessment
Source: Nat Commun. 2023 Oct 26;14:6806. doi: 10.1038/s41467-023-42486-x (PMC10603083; doi:10.1038/s41467-023-42486-x)
Supplement: Supplementary file 4 — Source Data [file 41467_2023_42486_MOESM4_ESM.zip › Source Data/Fig. 4.xlsx]

## Sheet: a
	concentration	Group (1 for fibril, 2 for monomer)	data
	50	1	1.09858
	50	1	1.16564
	50	1	1.25157
	50	2	1.18881
	50	2	1.1315
	50	2	1.29112
	250	1	1.17898
	250	1	1.23763
	250	1	1.31403
	250	2	1.20902
	250	2	1.27159
	250	2	1.44771
	500	1	1.29788
	500	1	1.31735
	500	1	1.47365
	500	2	1.37662
	500	2	1.43741
	500	2	1.61051
	1250	1	1.25283
	1250	1	1.32976
	1250	1	1.2689
	1250	2	1.321
	1250	2	1.3523
	1250	2	1.49284

## Sheet: b
concentration	Group (1 for fibril, 2 for monomer)	data
50	1	1.11754
50	1	1.20546
50	1	1.01238
50	2	1.03577
50	2	1.27511
50	2	0.99306
250	1	1.17171
250	1	1.17183
250	1	1.05419
250	2	1.08605
250	2	1.1962
250	2	1.04045
500	1	1.1535
500	1	1.00444
500	1	1.01382
500	2	1.16594
500	2	1.1169
500	2	1.09602
1250	1	1.04248
1250	1	0.96548
1250	1	1.0105
1250	2	0.97959
1250	2	0.90406
1250	2	0.81423

## Sheet: c
concentration	Group (1 for fibril, 2 for monomer)	data
50	1	0.98331
50	1	1.0448
50	1	1.28755
50	2	0.99047
50	2	0.94065
50	2	1.15933
250	1	0.97211
250	1	1.00073
250	1	1.31697
250	2	0.96537
250	2	0.97044
250	2	1.22973
500	1	1.02484
500	1	1.09211
500	1	1.38993
500	2	1.02062
500	2	1.14498
500	2	1.33228
1250	1	1.19177
1250	1	1.21277
1250	1	1.38642
1250	2	1.15867
1250	2	1.16342
1250	2	1.27629

## Sheet: d
concentration	Group (1 for fibril, 2 for monomer)	data
50	1	1.05839
50	1	1.04716
50	1	1.13856
50	2	1.09415
50	2	1.06752
50	2	1.08154
250	1	0.99768
250	1	1.03562
250	1	1.03265
250	2	0.97927
250	2	1.04974
250	2	1.00427
500	1	1.0492
500	1	1.19048
500	1	1.38197
500	2	1.00731
500	2	1.17725
500	2	1.27488
1250	1	1.10118
1250	1	1.35755
1250	1	1.278
1250	2	0.99874
1250	2	1.2566
1250	2	1.06956

## Sheet: e
TBHP 100uM	TBHP 100uM	b-lg Monomer 500ug/mL	b-lg Monomer 500ug/mL	b-lg Monomer 250ug/mL	b-lg Monomer 250ug/mL	b-lg Fibril 500ug/mL	b-lg Fibril 500ug/mL	b-lg Fibril 250ug/mL	b-lg Fibril 250ug/mL
Caco	HCEC	Caco	HCEC	Caco	HCEC	Caco	HCEC	Caco	HCEC
29101.7	36026	1036	5470	59.6667	840	1212.33	11441.3	164.333	8061.33
12680.7	35530	2547.42	4722	2354.14	846.333	2875.82	6174	2625.46	4758.67
12178	33165	498.333	2251.67	-12.6667	799	47.6667	2178.33	-338	1743.33

## Sheet: f
TBHP 100uM	TBHP 100uM	LYS Monomer 500ug/mL	LYS Monomer 500ug/mL	LYS Monomer 250ug/mL	LYS Monomer 250ug/mL	LYS Fibril 500ug/mL	LYS Fibril 500ug/mL	LYS Fibril 250ug/mL	LYS Fibril 250ug/mL
Caco	HCEC	Caco	HCEC	Caco	HCEC	Caco	HCEC	Caco	HCEC
8337	29388.3	1446	7075.33	326.667	2506	-233.333	-3507	-222.333	1976.67
4433.08	16624.7	1311.05	5101.67	929.017	3390.17	760.227	1696.23	829.714	3448.92
6087.33	26458.7	173.667	103.333	104.333	-2627.33	-276	-4490.33	-448.667	-3419.33
