# Supplementary material for: Food amyloid fibrils are safe nutrition ingredients based on in-vitro and in-vivo assessment
Source: Nat Commun. 2023 Oct 26;14:6806. doi: 10.1038/s41467-023-42486-x (PMC10603083; doi:10.1038/s41467-023-42486-x)
Supplement: Supplementary file 4 — Source Data [file 41467_2023_42486_MOESM4_ESM.zip › Source Data/Fig. 5a.xlsx]

## Sheet: 776_Adrian_L4
DATE:	2022-11-25 21:11:52						1	beta-lg mono
FILE:	C:\wmicrotracker\p00776\20221125_1940						2	beta-lg mono digested
SUBPROJECT:	776_Adrian_L4						3	beta-lg fibril
							4	beta-lg fibril digested
<<<<<< Group Activity: Average Activity Counts per Data Interval>>>>>>							5	Lysozyme mono
Group/Time[m]	30	60	90				6	Lysozyme mono digested
000_Free	0	0	0				7	Lysozyme fibril
							8	Lysozyme fibril digested
<<<<<< Group Activity: Standard Error >>>>>>							9	digest buffer control
Group/Time[m]	30	60	90				10	empty control
000_Free	0	0	0				11	empty control
							12	empty control
<<<<<< Group Activity: Number of wells/group >>>>>>
Group/Time[m]	30	60	90
000_Free	0	0	0
<<<<<< Number of Samples per Acquisition Interval [1unit=500values] >>>>>>
Time[m]	30	60	90
#Samples	30	30	30
<<<<<< Average Temperature [°C] >>>>>>
Time[m]	30	60	90
Temp[°C]	25.6	25.6	25.6
<<<<<< Well Activity >>>>>>
Well	Group/Time[m]	30	60	90
A1	999_Free	283	236	170
B1	999_Free	284	194	174
C1	999_Free	201	190	255
D1	999_Free	304	232	176
E1	999_Free	271	232	195
F1	999_Free	289	212	154
G1	999_Free	282	235	154
H1	999_Free	241	262	190
A2	999_Free	223	123	27
B2	999_Free	287	210	178
C2	999_Free	225	194	130
D2	999_Free	184	124	190
E2	999_Free	258	211	174
F2	999_Free	24	21	64
G2	999_Free	162	10	10
H2	999_Free	266	195	107
A3	999_Free	253	186	97
B3	999_Free	253	113	70
C3	999_Free	285	182	166
D3	999_Free	256	135	62
E3	999_Free	259	158	95
F3	999_Free	159	144	68
G3	999_Free	285	252	196
H3	999_Free	278	202	102
A4	999_Free	167	14	19
B4	999_Free	164	90	19
C4	999_Free	229	119	170
D4	999_Free	213	79	53
E4	999_Free	206	85	23
F4	999_Free	154	62	35
G4	999_Free	108	73	18
H4	999_Free	235	101	16
A5	999_Free	269	224	121
B5	999_Free	279	259	180
C5	999_Free	277	202	132
D5	999_Free	265	164	118
E5	999_Free	128	25	18
F5	999_Free	219	87	61
G5	999_Free	289	212	136
H5	999_Free	283	268	185
A6	999_Free	238	75	26
B6	999_Free	272	270	151
C6	999_Free	233	204	179
D6	999_Free	212	195	108
E6	999_Free	284	233	193
F6	999_Free	257	243	222
G6	999_Free	233	218	90
H6	999_Free	225	126	185
A7	999_Free	297	191	167
B7	999_Free	249	185	165
C7	999_Free	237	178	133
D7	999_Free	261	137	105
E7	999_Free	274	195	151
F7	999_Free	289	242	231
G7	999_Free	267	223	158
H7	999_Free	265	235	184
A8	999_Free	207	47	28
B8	999_Free	214	39	21
C8	999_Free	183	53	17
D8	999_Free	219	37	12
E8	999_Free	178	51	39
F8	999_Free	216	84	61
G8	999_Free	287	202	116
H8	999_Free	221	69	70
A9	999_Free	312	260	200
B9	999_Free	305	266	202
C9	999_Free	300	287	192
D9	999_Free	299	256	211
E9	999_Free	278	232	179
F9	999_Free	301	267	217
G9	999_Free	130	58	33
H9	999_Free	308	300	231
A10	999_Free	285	268	194
B10	999_Free	304	251	202
C10	999_Free	296	272	184
D10	999_Free	296	237	195
E10	999_Free	281	256	216
F10	999_Free	287	267	245
G10	999_Free	291	297	219
H10	999_Free	301	296	292
A11	999_Free	286	254	184
B11	999_Free	265	242	191
C11	999_Free	265	210	179
D11	999_Free	291	265	194
E11	999_Free	306	252	212
F11	999_Free	283	263	204
G11	999_Free	270	217	178
H11	999_Free	277	278	255
A12	999_Free	273	221	162
B12	999_Free	270	274	228
C12	999_Free	275	238	172
D12	999_Free	280	256	190
E12	999_Free	299	254	204
F12	999_Free	280	248	181
G12	999_Free	267	272	260
H12	999_Free	267	224	204
<<<<<< Channel Activity >>>>>>
Channel	Well	Group/Time[m]	30	60	90
CH0	A1.0	999_Free	283	236	170
CH2	B1.0	999_Free	284	194	174
CH4	C1.0	999_Free	201	190	255
CH6	D1.0	999_Free	304	232	176
CH8	E1.0	999_Free	271	232	195
CH10	F1.0	999_Free	289	212	154
CH12	G1.0	999_Free	282	235	154
CH14	H1.0	999_Free	241	262	190
CH32	A2.0	999_Free	223	123	27
CH34	B2.0	999_Free	287	210	178
CH36	C2.0	999_Free	225	194	130
CH38	D2.0	999_Free	184	124	190
CH40	E2.0	999_Free	258	211	174
CH42	F2.0	999_Free	24	21	64
CH44	G2.0	999_Free	162	10	10
CH46	H2.0	999_Free	266	195	107
CH64	A3.0	999_Free	253	186	97
CH66	B3.0	999_Free	253	113	70
CH68	C3.0	999_Free	285	182	166
CH70	D3.0	999_Free	256	135	62
CH72	E3.0	999_Free	259	158	95
CH74	F3.0	999_Free	159	144	68
CH76	G3.0	999_Free	285	252	196
CH78	H3.0	999_Free	278	202	102
CH96	A4.0	999_Free	167	14	19
CH98	B4.0	999_Free	164	90	19
CH100	C4.0	999_Free	229	119	170
CH102	D4.0	999_Free	213	79	53
CH104	E4.0	999_Free	206	85	23
CH106	F4.0	999_Free	154	62	35
CH108	G4.0	999_Free	108	73	18
CH110	H4.0	999_Free	235	101	16
CH128	A5.0	999_Free	269	224	121
CH130	B5.0	999_Free	279	259	180
CH132	C5.0	999_Free	277	202	132
CH134	D5.0	999_Free	265	164	118
CH136	E5.0	999_Free	128	25	18
CH138	F5.0	999_Free	219	87	61
CH140	G5.0	999_Free	289	212	136
CH142	H5.0	999_Free	283	268	185
CH160	A6.0	999_Free	238	75	26
CH162	B6.0	999_Free	272	270	151
CH164	C6.0	999_Free	233	204	179
CH166	D6.0	999_Free	212	195	108
CH168	E6.0	999_Free	284	233	193
CH170	F6.0	999_Free	257	243	222
CH172	G6.0	999_Free	233	218	90
CH174	H6.0	999_Free	225	126	185
CH192	A7.0	999_Free	297	191	167
CH194	B7.0	999_Free	249	185	165
CH196	C7.0	999_Free	237	178	133
CH198	D7.0	999_Free	261	137	105
CH200	E7.0	999_Free	274	195	151
CH202	F7.0	999_Free	289	242	231
CH204	G7.0	999_Free	267	223	158
CH206	H7.0	999_Free	265	235	184
CH224	A8.0	999_Free	207	47	28
CH226	B8.0	999_Free	214	39	21
CH228	C8.0	999_Free	183	53	17
CH230	D8.0	999_Free	219	37	12
CH232	E8.0	999_Free	178	51	39
CH234	F8.0	999_Free	216	84	61
CH236	G8.0	999_Free	287	202	116
CH238	H8.0	999_Free	221	69	70
CH256	A9.0	999_Free	312	260	200
CH258	B9.0	999_Free	305	266	202
CH260	C9.0	999_Free	300	287	192
CH262	D9.0	999_Free	299	256	211
CH264	E9.0	999_Free	278	232	179
CH266	F9.0	999_Free	301	267	217
CH268	G9.0	999_Free	130	58	33
CH270	H9.0	999_Free	308	300	231
CH288	A10.0	999_Free	285	268	194
CH290	B10.0	999_Free	304	251	202
CH292	C10.0	999_Free	296	272	184
CH294	D10.0	999_Free	296	237	195
CH296	E10.0	999_Free	281	256	216
CH298	F10.0	999_Free	287	267	245
CH300	G10.0	999_Free	291	297	219
CH302	H10.0	999_Free	301	296	292
CH320	A11.0	999_Free	286	254	184
CH322	B11.0	999_Free	265	242	191
CH324	C11.0	999_Free	265	210	179
CH326	D11.0	999_Free	291	265	194
CH328	E11.0	999_Free	306	252	212
CH330	F11.0	999_Free	283	263	204
CH332	G11.0	999_Free	270	217	178
CH334	H11.0	999_Free	277	278	255
CH352	A12.0	999_Free	273	221	162
CH354	B12.0	999_Free	270	274	228
CH356	C12.0	999_Free	275	238	172
CH358	D12.0	999_Free	280	256	190
CH360	E12.0	999_Free	299	254	204
CH362	F12.0	999_Free	280	248	181
CH364	G12.0	999_Free	267	272	260
CH366	H12.0	999_Free	267	224	204

## Sheet: 787_Adrian_D3
DATE:	2022-11-28 20:22:37						1	beta-lg mono
FILE:	C:\wmicrotracker\p00787\20221128_1829						2	beta-lg mono digested
SUBPROJECT:	787_Adrian_AD3						3	beta-lg fibril
							4	beta-lg fibril digested
<<<<<< Group Activity: Average Activity Counts per Data Interval>>>>>>							5	Lysozyme mono
Group/Time[m]	30	60	90				6	Lysozyme mono digested
000_Free	0	0	0				7	Lysozyme fibril
							8	Lysozyme fibril digested
<<<<<< Group Activity: Standard Error >>>>>>							9	digest buffer control
Group/Time[m]	30	60	90				10	empty control
000_Free	0	0	0				11	empty control
							12	empty control
<<<<<< Group Activity: Number of wells/group >>>>>>
Group/Time[m]	30	60	90
000_Free	0	0	0
<<<<<< Number of Samples per Acquisition Interval [1unit=500values] >>>>>>
Time[m]	30	60	90
#Samples	30	30	30
<<<<<< Average Temperature [°C] >>>>>>
Time[m]	30	60	90
Temp[°C]	25.8	25.8	25.8
<<<<<< Well Activity >>>>>>
Well	Group/Time[m]	30	60	90
A1	999_Free	289	297	261
B1	999_Free	289	289	258
C1	999_Free	274	279	292
D1	999_Free	322	257	254
E1	999_Free	283	278	274
F1	999_Free	295	290	239
G1	999_Free	293	275	250
H1	999_Free	304	305	271
A2	999_Free	294	291	260
B2	999_Free	289	284	260
C2	999_Free	279	227	222
D2	999_Free	283	243	190
E2	999_Free	308	295	296
F2	999_Free	241	215	258
G2	999_Free	276	207	151
H2	999_Free	297	275	235
A3	999_Free	176	112	202
B3	999_Free	113	82	117
C3	999_Free	171	100	79
D3	999_Free	240	200	171
E3	999_Free	273	269	191
F3	999_Free	246	178	226
G3	999_Free	300	287	275
H3	999_Free	151	92	60
A4	999_Free	252	249	192
B4	999_Free	273	246	229
C4	999_Free	209	276	219
D4	999_Free	289	268	272
E4	999_Free	305	266	274
F4	999_Free	273	268	238
G4	999_Free	290	239	209
H4	999_Free	217	232	165
A5	999_Free	275	277	243
B5	999_Free	224	236	207
C5	999_Free	273	238	178
D5	999_Free	251	233	227
E5	999_Free	246	248	248
F5	999_Free	276	288	292
G5	999_Free	262	255	185
H5	999_Free	275	238	252
A6	999_Free	297	286	222
B6	999_Free	230	245	219
C6	999_Free	285	286	304
D6	999_Free	260	253	232
E6	999_Free	291	259	268
F6	999_Free	284	276	242
G6	999_Free	267	247	197
H6	999_Free	262	256	265
A7	999_Free	261	194	149
B7	999_Free	211	117	57
C7	999_Free	239	143	163
D7	999_Free	231	190	151
E7	999_Free	211	192	130
F7	999_Free	252	169	147
G7	999_Free	265	312	205
H7	999_Free	229	134	163
A8	999_Free	286	219	174
B8	999_Free	269	216	162
C8	999_Free	280	210	174
D8	999_Free	288	238	191
E8	999_Free	282	241	220
F8	999_Free	271	232	195
G8	999_Free	0	0	0
H8	999_Free	273	237	210
A9	999_Free	284	234	188
B9	999_Free	326	320	279
C9	999_Free	279	262	218
D9	999_Free	319	280	237
E9	999_Free	289	239	199
F9	999_Free	260	204	205
G9	999_Free	0	0	0
H9	999_Free	277	241	213
A10	999_Free	293	282	266
B10	999_Free	314	323	300
C10	999_Free	283	291	318
D10	999_Free	304	311	311
E10	999_Free	264	256	252
F10	999_Free	282	294	253
G10	999_Free	289	294	306
H10	999_Free	305	292	301
A11	999_Free	277	287	260
B11	999_Free	283	290	267
C11	999_Free	303	288	289
D11	999_Free	308	285	305
E11	999_Free	295	297	285
F11	999_Free	266	296	267
G11	999_Free	279	287	297
H11	999_Free	277	269	267
A12	999_Free	256	272	305
B12	999_Free	266	278	294
C12	999_Free	299	276	295
D12	999_Free	281	301	289
E12	999_Free	284	266	296
F12	999_Free	301	309	294
G12	999_Free	257	181	127
H12	999_Free	279	267	279
<<<<<< Channel Activity >>>>>>
Channel	Well	Group/Time[m]	30	60	90
CH0	A1.0	999_Free	289	297	261
CH2	B1.0	999_Free	289	289	258
CH4	C1.0	999_Free	274	279	292
CH6	D1.0	999_Free	322	257	254
CH8	E1.0	999_Free	283	278	274
CH10	F1.0	999_Free	295	290	239
CH12	G1.0	999_Free	293	275	250
CH14	H1.0	999_Free	304	305	271
CH32	A2.0	999_Free	294	291	260
CH34	B2.0	999_Free	289	284	260
CH36	C2.0	999_Free	279	227	222
CH38	D2.0	999_Free	283	243	190
CH40	E2.0	999_Free	308	295	296
CH42	F2.0	999_Free	241	215	258
CH44	G2.0	999_Free	276	207	151
CH46	H2.0	999_Free	297	275	235
CH64	A3.0	999_Free	176	112	202
CH66	B3.0	999_Free	113	82	117
CH68	C3.0	999_Free	171	100	79
CH70	D3.0	999_Free	240	200	171
CH72	E3.0	999_Free	273	269	191
CH74	F3.0	999_Free	246	178	226
CH76	G3.0	999_Free	300	287	275
CH78	H3.0	999_Free	151	92	60
CH96	A4.0	999_Free	252	249	192
CH98	B4.0	999_Free	273	246	229
CH100	C4.0	999_Free	209	276	219
CH102	D4.0	999_Free	289	268	272
CH104	E4.0	999_Free	305	266	274
CH106	F4.0	999_Free	273	268	238
CH108	G4.0	999_Free	290	239	209
CH110	H4.0	999_Free	217	232	165
CH128	A5.0	999_Free	275	277	243
CH130	B5.0	999_Free	224	236	207
CH132	C5.0	999_Free	273	238	178
CH134	D5.0	999_Free	251	233	227
CH136	E5.0	999_Free	246	248	248
CH138	F5.0	999_Free	276	288	292
CH140	G5.0	999_Free	262	255	185
CH142	H5.0	999_Free	275	238	252
CH160	A6.0	999_Free	297	286	222
CH162	B6.0	999_Free	230	245	219
CH164	C6.0	999_Free	285	286	304
CH166	D6.0	999_Free	260	253	232
CH168	E6.0	999_Free	291	259	268
CH170	F6.0	999_Free	284	276	242
CH172	G6.0	999_Free	267	247	197
CH174	H6.0	999_Free	262	256	265
CH192	A7.0	999_Free	261	194	149
CH194	B7.0	999_Free	211	117	57
CH196	C7.0	999_Free	239	143	163
CH198	D7.0	999_Free	231	190	151
CH200	E7.0	999_Free	211	192	130
CH202	F7.0	999_Free	252	169	147
CH204	G7.0	999_Free	265	312	205
CH206	H7.0	999_Free	229	134	163
CH224	A8.0	999_Free	286	219	174
CH226	B8.0	999_Free	269	216	162
CH228	C8.0	999_Free	280	210	174
CH230	D8.0	999_Free	288	238	191
CH232	E8.0	999_Free	282	241	220
CH234	F8.0	999_Free	271	232	195
CH236	G8.0	999_Free	0	0	0
CH238	H8.0	999_Free	273	237	210
CH256	A9.0	999_Free	284	234	188
CH258	B9.0	999_Free	326	320	279
CH260	C9.0	999_Free	279	262	218
CH262	D9.0	999_Free	319	280	237
CH264	E9.0	999_Free	289	239	199
CH266	F9.0	999_Free	260	204	205
CH268	G9.0	999_Free	0	0	0
CH270	H9.0	999_Free	277	241	213
CH288	A10.0	999_Free	293	282	266
CH290	B10.0	999_Free	314	323	300
CH292	C10.0	999_Free	283	291	318
CH294	D10.0	999_Free	304	311	311
CH296	E10.0	999_Free	264	256	252
CH298	F10.0	999_Free	282	294	253
CH300	G10.0	999_Free	289	294	306
CH302	H10.0	999_Free	305	292	301
CH320	A11.0	999_Free	277	287	260
CH322	B11.0	999_Free	283	290	267
CH324	C11.0	999_Free	303	288	289
CH326	D11.0	999_Free	308	285	305
CH328	E11.0	999_Free	295	297	285
CH330	F11.0	999_Free	266	296	267
CH332	G11.0	999_Free	279	287	297
CH334	H11.0	999_Free	277	269	267
CH352	A12.0	999_Free	256	272	305
CH354	B12.0	999_Free	266	278	294
CH356	C12.0	999_Free	299	276	295
CH358	D12.0	999_Free	281	301	289
CH360	E12.0	999_Free	284	266	296
CH362	F12.0	999_Free	301	309	294
CH364	G12.0	999_Free	257	181	127
CH366	H12.0	999_Free	279	267	279

## Sheet: 791_Adrian_D5
DATE:	2022-11-30 14:24:01						1	beta-lg mono
FILE:	C:\wmicrotracker\p00791\20221130_1252						2	beta-lg mono digested
SUBPROJECT:	791_Adrian_D5_30.11.2022						3	beta-lg fibril
							4	beta-lg fibril digested
<<<<<< Group Activity: Average Activity Counts per Data Interval>>>>>>							5	Lysozyme mono
Group/Time[m]	30	60	90				6	Lysozyme mono digested
000_Free	0	0	0				7	Lysozyme fibril
							8	Lysozyme fibril digested
<<<<<< Group Activity: Standard Error >>>>>>							9	digest buffer control
Group/Time[m]	30	60	90				10	empty control
000_Free	0	0	0				11	empty control
							12	empty control
<<<<<< Group Activity: Number of wells/group >>>>>>
Group/Time[m]	30	60	90
000_Free	0	0	0
<<<<<< Number of Samples per Acquisition Interval [1unit=500values] >>>>>>
Time[m]	30	60	90
#Samples	30	30	30
<<<<<< Average Temperature [°C] >>>>>>
Time[m]	30	60	90
Temp[°C]	25.6	25.8	25.8
<<<<<< Well Activity >>>>>>
Well	Group/Time[m]	30	60	90
A1	999_Free	287	311	240
B1	999_Free	291	267	251
C1	999_Free	248	235	278
D1	999_Free	284	284	272
E1	999_Free	260	246	257
F1	999_Free	283	291	285
G1	999_Free	286	287	283
H1	999_Free	294	286	290
A2	999_Free	250	296	275
B2	999_Free	299	295	272
C2	999_Free	71	101	172
D2	999_Free	318	328	303
E2	999_Free	277	297	261
F2	999_Free	323	303	285
G2	999_Free	274	199	198
H2	999_Free	281	312	294
A3	999_Free	266	254	215
B3	999_Free	275	256	210
C3	999_Free	245	227	208
D3	999_Free	280	244	240
E3	999_Free	276	272	247
F3	999_Free	292	290	314
G3	999_Free	265	193	114
H3	999_Free	279	220	230
A4	999_Free	238	292	283
B4	999_Free	298	249	276
C4	999_Free	287	276	299
D4	999_Free	299	298	298
E4	999_Free	316	298	294
F4	999_Free	283	281	275
G4	999_Free	90	239	265
H4	999_Free	229	269	275
A5	999_Free	296	290	316
B5	999_Free	267	235	223
C5	999_Free	273	261	259
D5	999_Free	309	273	259
E5	999_Free	294	272	291
F5	999_Free	304	304	285
G5	999_Free	314	302	298
H5	999_Free	298	293	288
A6	999_Free	305	309	293
B6	999_Free	289	313	274
C6	999_Free	308	285	321
D6	999_Free	293	283	286
E6	999_Free	280	304	296
F6	999_Free	266	266	268
G6	999_Free	264	299	287
H6	999_Free	303	295	281
A7	999_Free	192	190	217
B7	999_Free	216	126	149
C7	999_Free	236	200	173
D7	999_Free	262	243	220
E7	999_Free	238	177	215
F7	999_Free	244	188	201
G7	999_Free	258	216	152
H7	999_Free	207	166	179
A8	999_Free	306	265	243
B8	999_Free	263	217	178
C8	999_Free	295	251	235
D8	999_Free	289	282	232
E8	999_Free	306	258	226
F8	999_Free	299	285	219
G8	999_Free	0	0	0
H8	999_Free	313	275	230
A9	999_Free	310	296	268
B9	999_Free	340	317	312
C9	999_Free	296	285	277
D9	999_Free	292	287	290
E9	999_Free	309	283	267
F9	999_Free	306	299	301
G9	999_Free	0	0	0
H9	999_Free	319	302	277
A10	999_Free	285	278	277
B10	999_Free	304	298	299
C10	999_Free	286	298	271
D10	999_Free	321	306	310
E10	999_Free	267	234	250
F10	999_Free	313	288	302
G10	999_Free	320	297	297
H10	999_Free	289	285	277
A11	999_Free	307	307	289
B11	999_Free	295	292	285
C11	999_Free	330	316	300
D11	999_Free	314	298	306
E11	999_Free	295	307	292
F11	999_Free	295	282	304
G11	999_Free	317	300	316
H11	999_Free	296	292	300
A12	999_Free	277	296	286
B12	999_Free	307	292	287
C12	999_Free	299	300	316
D12	999_Free	294	311	304
E12	999_Free	291	287	310
F12	999_Free	315	321	305
G12	999_Free	256	264	287
H12	999_Free	281	272	267
<<<<<< Channel Activity >>>>>>
Channel	Well	Group/Time[m]	30	60	90
CH0	A1.0	999_Free	287	311	240
CH2	B1.0	999_Free	291	267	251
CH4	C1.0	999_Free	248	235	278
CH6	D1.0	999_Free	284	284	272
CH8	E1.0	999_Free	260	246	257
CH10	F1.0	999_Free	283	291	285
CH12	G1.0	999_Free	286	287	283
CH14	H1.0	999_Free	294	286	290
CH32	A2.0	999_Free	250	296	275
CH34	B2.0	999_Free	299	295	272
CH36	C2.0	999_Free	71	101	172
CH38	D2.0	999_Free	318	328	303
CH40	E2.0	999_Free	277	297	261
CH42	F2.0	999_Free	323	303	285
CH44	G2.0	999_Free	274	199	198
CH46	H2.0	999_Free	281	312	294
CH64	A3.0	999_Free	266	254	215
CH66	B3.0	999_Free	275	256	210
CH68	C3.0	999_Free	245	227	208
CH70	D3.0	999_Free	280	244	240
CH72	E3.0	999_Free	276	272	247
CH74	F3.0	999_Free	292	290	314
CH76	G3.0	999_Free	265	193	114
CH78	H3.0	999_Free	279	220	230
CH96	A4.0	999_Free	238	292	283
CH98	B4.0	999_Free	298	249	276
CH100	C4.0	999_Free	287	276	299
CH102	D4.0	999_Free	299	298	298
CH104	E4.0	999_Free	316	298	294
CH106	F4.0	999_Free	283	281	275
CH108	G4.0	999_Free	90	239	265
CH110	H4.0	999_Free	229	269	275
CH128	A5.0	999_Free	296	290	316
CH130	B5.0	999_Free	267	235	223
CH132	C5.0	999_Free	273	261	259
CH134	D5.0	999_Free	309	273	259
CH136	E5.0	999_Free	294	272	291
CH138	F5.0	999_Free	304	304	285
CH140	G5.0	999_Free	314	302	298
CH142	H5.0	999_Free	298	293	288
CH160	A6.0	999_Free	305	309	293
CH162	B6.0	999_Free	289	313	274
CH164	C6.0	999_Free	308	285	321
CH166	D6.0	999_Free	293	283	286
CH168	E6.0	999_Free	280	304	296
CH170	F6.0	999_Free	266	266	268
CH172	G6.0	999_Free	264	299	287
CH174	H6.0	999_Free	303	295	281
CH192	A7.0	999_Free	192	190	217
CH194	B7.0	999_Free	216	126	149
CH196	C7.0	999_Free	236	200	173
CH198	D7.0	999_Free	262	243	220
CH200	E7.0	999_Free	238	177	215
CH202	F7.0	999_Free	244	188	201
CH204	G7.0	999_Free	258	216	152
CH206	H7.0	999_Free	207	166	179
CH224	A8.0	999_Free	306	265	243
CH226	B8.0	999_Free	263	217	178
CH228	C8.0	999_Free	295	251	235
CH230	D8.0	999_Free	289	282	232
CH232	E8.0	999_Free	306	258	226
CH234	F8.0	999_Free	299	285	219
CH236	G8.0	999_Free	0	0	0
CH238	H8.0	999_Free	313	275	230
CH256	A9.0	999_Free	310	296	268
CH258	B9.0	999_Free	340	317	312
CH260	C9.0	999_Free	296	285	277
CH262	D9.0	999_Free	292	287	290
CH264	E9.0	999_Free	309	283	267
CH266	F9.0	999_Free	306	299	301
CH268	G9.0	999_Free	0	0	0
CH270	H9.0	999_Free	319	302	277
CH288	A10.0	999_Free	285	278	277
CH290	B10.0	999_Free	304	298	299
CH292	C10.0	999_Free	286	298	271
CH294	D10.0	999_Free	321	306	310
CH296	E10.0	999_Free	267	234	250
CH298	F10.0	999_Free	313	288	302
CH300	G10.0	999_Free	320	297	297
CH302	H10.0	999_Free	289	285	277
CH320	A11.0	999_Free	307	307	289
CH322	B11.0	999_Free	295	292	285
CH324	C11.0	999_Free	330	316	300
CH326	D11.0	999_Free	314	298	306
CH328	E11.0	999_Free	295	307	292
CH330	F11.0	999_Free	295	282	304
CH332	G11.0	999_Free	317	300	316
CH334	H11.0	999_Free	296	292	300
CH352	A12.0	999_Free	277	296	286
CH354	B12.0	999_Free	307	292	287
CH356	C12.0	999_Free	299	300	316
CH358	D12.0	999_Free	294	311	304
CH360	E12.0	999_Free	291	287	310
CH362	F12.0	999_Free	315	321	305
CH364	G12.0	999_Free	256	264	287
CH366	H12.0	999_Free	281	272	267

## Sheet: 801_Adrian_D7
DATE:	2022-12-02 15:33:31						1	beta-lg mono
FILE:	C:\wmicrotracker\p00801\20221202_1402						2	beta-lg mono digested
SUBPROJECT:	801_Adrian_D7_02.12.2022						3	beta-lg fibril
							4	beta-lg fibril digested
<<<<<< Group Activity: Average Activity Counts per Data Interval>>>>>>							5	Lysozyme mono
Group/Time[m]	30	60	90				6	Lysozyme mono digested
000_Free	0	0	0				7	Lysozyme fibril
							8	Lysozyme fibril digested
<<<<<< Group Activity: Standard Error >>>>>>							9	digest buffer control
Group/Time[m]	30	60	90				10	empty control
000_Free	0	0	0				11	empty control
							12	empty control
<<<<<< Group Activity: Number of wells/group >>>>>>
Group/Time[m]	30	60	90
000_Free	0	0	0
<<<<<< Number of Samples per Acquisition Interval [1unit=500values] >>>>>>
Time[m]	30	60	90
#Samples	30	30	30
<<<<<< Average Temperature [°C] >>>>>>
Time[m]	30	60	90
Temp[°C]	25.4	25.4	25.6
<<<<<< Well Activity >>>>>>
Well	Group/Time[m]	30	60	90
A1	999_Free	281	292	278
B1	999_Free	138	280	292
C1	999_Free	296	264	277
D1	999_Free	233	224	148
E1	999_Free	218	189	146
F1	999_Free	261	202	142
G1	999_Free	232	226	208
H1	999_Free	231	218	225
A2	999_Free	179	225	215
B2	999_Free	287	278	250
C2	999_Free	258	267	256
D2	999_Free	287	280	276
E2	999_Free	266	270	252
F2	999_Free	300	267	252
G2	999_Free	213	201	208
H2	999_Free	223	256	269
A3	999_Free	205	204	118
B3	999_Free	268	241	175
C3	999_Free	186	166	155
D3	999_Free	246	218	173
E3	999_Free	219	163	137
F3	999_Free	242	211	199
G3	999_Free	240	200	211
H3	999_Free	212	169	135
A4	999_Free	257	260	202
B4	999_Free	266	251	262
C4	999_Free	283	240	241
D4	999_Free	262	248	185
E4	999_Free	247	264	248
F4	999_Free	226	246	177
G4	999_Free	268	241	154
H4	999_Free	231	216	195
A5	999_Free	251	238	232
B5	999_Free	174	234	210
C5	999_Free	253	238	232
D5	999_Free	290	283	245
E5	999_Free	279	275	281
F5	999_Free	294	274	285
G5	999_Free	284	249	261
H5	999_Free	251	254	233
A6	999_Free	279	262	237
B6	999_Free	278	272	237
C6	999_Free	300	253	296
D6	999_Free	254	234	226
E6	999_Free	286	281	240
F6	999_Free	240	194	143
G6	999_Free	269	264	185
H6	999_Free	262	244	190
A7	999_Free	269	220	159
B7	999_Free	225	172	129
C7	999_Free	273	236	196
D7	999_Free	246	196	130
E7	999_Free	280	231	161
F7	999_Free	222	106	49
G7	999_Free	204	183	110
H7	999_Free	265	211	166
A8	999_Free	247	267	246
B8	999_Free	255	236	216
C8	999_Free	286	232	234
D8	999_Free	291	230	204
E8	999_Free	285	247	209
F8	999_Free	255	211	162
G8	999_Free	7	0	0
H8	999_Free	288	269	225
A9	999_Free	299	265	230
B9	999_Free	328	280	237
C9	999_Free	298	281	247
D9	999_Free	302	263	216
E9	999_Free	299	285	225
F9	999_Free	280	272	217
G9	999_Free	10	0	0
H9	999_Free	278	240	251
A10	999_Free	269	263	210
B10	999_Free	280	240	235
C10	999_Free	258	244	254
D10	999_Free	289	284	273
E10	999_Free	225	205	175
F10	999_Free	276	248	229
G10	999_Free	297	260	292
H10	999_Free	225	257	212
A11	999_Free	292	302	318
B11	999_Free	273	277	230
C11	999_Free	291	287	276
D11	999_Free	282	280	253
E11	999_Free	285	307	262
F11	999_Free	262	256	210
G11	999_Free	292	280	287
H11	999_Free	279	284	269
A12	999_Free	283	273	275
B12	999_Free	293	296	291
C12	999_Free	290	283	267
D12	999_Free	297	289	270
E12	999_Free	265	246	256
F12	999_Free	278	259	253
G12	999_Free	263	286	259
H12	999_Free	279	256	225
<<<<<< Channel Activity >>>>>>
Channel	Well	Group/Time[m]	30	60	90
CH0	A1.0	999_Free	281	292	278
CH2	B1.0	999_Free	138	280	292
CH4	C1.0	999_Free	296	264	277
CH6	D1.0	999_Free	233	224	148
CH8	E1.0	999_Free	218	189	146
CH10	F1.0	999_Free	261	202	142
CH12	G1.0	999_Free	232	226	208
CH14	H1.0	999_Free	231	218	225
CH32	A2.0	999_Free	179	225	215
CH34	B2.0	999_Free	287	278	250
CH36	C2.0	999_Free	258	267	256
CH38	D2.0	999_Free	287	280	276
CH40	E2.0	999_Free	266	270	252
CH42	F2.0	999_Free	300	267	252
CH44	G2.0	999_Free	213	201	208
CH46	H2.0	999_Free	223	256	269
CH64	A3.0	999_Free	205	204	118
CH66	B3.0	999_Free	268	241	175
CH68	C3.0	999_Free	186	166	155
CH70	D3.0	999_Free	246	218	173
CH72	E3.0	999_Free	219	163	137
CH74	F3.0	999_Free	242	211	199
CH76	G3.0	999_Free	240	200	211
CH78	H3.0	999_Free	212	169	135
CH96	A4.0	999_Free	257	260	202
CH98	B4.0	999_Free	266	251	262
CH100	C4.0	999_Free	283	240	241
CH102	D4.0	999_Free	262	248	185
CH104	E4.0	999_Free	247	264	248
CH106	F4.0	999_Free	226	246	177
CH108	G4.0	999_Free	268	241	154
CH110	H4.0	999_Free	231	216	195
CH128	A5.0	999_Free	251	238	232
CH130	B5.0	999_Free	174	234	210
CH132	C5.0	999_Free	253	238	232
CH134	D5.0	999_Free	290	283	245
CH136	E5.0	999_Free	279	275	281
CH138	F5.0	999_Free	294	274	285
CH140	G5.0	999_Free	284	249	261
CH142	H5.0	999_Free	251	254	233
CH160	A6.0	999_Free	279	262	237
CH162	B6.0	999_Free	278	272	237
CH164	C6.0	999_Free	300	253	296
CH166	D6.0	999_Free	254	234	226
CH168	E6.0	999_Free	286	281	240
CH170	F6.0	999_Free	240	194	143
CH172	G6.0	999_Free	269	264	185
CH174	H6.0	999_Free	262	244	190
CH192	A7.0	999_Free	269	220	159
CH194	B7.0	999_Free	225	172	129
CH196	C7.0	999_Free	273	236	196
CH198	D7.0	999_Free	246	196	130
CH200	E7.0	999_Free	280	231	161
CH202	F7.0	999_Free	222	106	49
CH204	G7.0	999_Free	204	183	110
CH206	H7.0	999_Free	265	211	166
CH224	A8.0	999_Free	247	267	246
CH226	B8.0	999_Free	255	236	216
CH228	C8.0	999_Free	286	232	234
CH230	D8.0	999_Free	291	230	204
CH232	E8.0	999_Free	285	247	209
CH234	F8.0	999_Free	255	211	162
CH236	G8.0	999_Free	7	0	0
CH238	H8.0	999_Free	288	269	225
CH256	A9.0	999_Free	299	265	230
CH258	B9.0	999_Free	328	280	237
CH260	C9.0	999_Free	298	281	247
CH262	D9.0	999_Free	302	263	216
CH264	E9.0	999_Free	299	285	225
CH266	F9.0	999_Free	280	272	217
CH268	G9.0	999_Free	10	0	0
CH270	H9.0	999_Free	278	240	251
CH288	A10.0	999_Free	269	263	210
CH290	B10.0	999_Free	280	240	235
CH292	C10.0	999_Free	258	244	254
CH294	D10.0	999_Free	289	284	273
CH296	E10.0	999_Free	225	205	175
CH298	F10.0	999_Free	276	248	229
CH300	G10.0	999_Free	297	260	292
CH302	H10.0	999_Free	225	257	212
CH320	A11.0	999_Free	292	302	318
CH322	B11.0	999_Free	273	277	230
CH324	C11.0	999_Free	291	287	276
CH326	D11.0	999_Free	282	280	253
CH328	E11.0	999_Free	285	307	262
CH330	F11.0	999_Free	262	256	210
CH332	G11.0	999_Free	292	280	287
CH334	H11.0	999_Free	279	284	269
CH352	A12.0	999_Free	283	273	275
CH354	B12.0	999_Free	293	296	291
CH356	C12.0	999_Free	290	283	267
CH358	D12.0	999_Free	297	289	270
CH360	E12.0	999_Free	265	246	256
CH362	F12.0	999_Free	278	259	253
CH364	G12.0	999_Free	263	286	259
CH366	H12.0	999_Free	279	256	225

## Sheet: 803_Adrian_D10
DATE:	2022-12-05 16:38:57						1	beta-lg mono
FILE:	C:\wmicrotracker\p00803\20221205_1508						2	beta-lg mono digested
SUBPROJECT:	803_Adrian_D10						3	beta-lg fibril
							4	beta-lg fibril digested
<<<<<< Group Activity: Average Activity Counts per Data Interval>>>>>>							5	Lysozyme mono
Group/Time[m]	30	60	90				6	Lysozyme mono digested
000_Free	0	0	0				7	Lysozyme fibril
							8	Lysozyme fibril digested
<<<<<< Group Activity: Standard Error >>>>>>							9	digest buffer control
Group/Time[m]	30	60	90				10	empty control
000_Free	0	0	0				11	empty control
							12	empty control
<<<<<< Group Activity: Number of wells/group >>>>>>
Group/Time[m]	30	60	90
000_Free	0	0	0
<<<<<< Number of Samples per Acquisition Interval [1unit=500values] >>>>>>
Time[m]	30	60	90
#Samples	30	30	30
<<<<<< Average Temperature [°C] >>>>>>
Time[m]	30	60	90
Temp[°C]	25.4	25.4	25.4
<<<<<< Well Activity >>>>>>
Well	Group/Time[m]	30	60	90
A1	999_Free	180	253	236
B1	999_Free	260	227	259
C1	999_Free	175	220	188
D1	999_Free	184	195	138
E1	999_Free	196	119	60
F1	999_Free	231	183	191
G1	999_Free	188	146	151
H1	999_Free	114	223	195
A2	999_Free	109	193	193
B2	999_Free	209	208	226
C2	999_Free	230	199	169
D2	999_Free	224	226	249
E2	999_Free	228	259	187
F2	999_Free	133	164	145
G2	999_Free	147	151	148
H2	999_Free	225	199	152
A3	999_Free	120	140	110
B3	999_Free	124	158	151
C3	999_Free	160	85	26
D3	999_Free	224	217	182
E3	999_Free	103	55	94
F3	999_Free	72	133	169
G3	999_Free	152	191	236
H3	999_Free	125	190	215
A4	999_Free	188	260	255
B4	999_Free	208	248	233
C4	999_Free	251	253	267
D4	999_Free	232	208	189
E4	999_Free	237	200	164
F4	999_Free	229	235	202
G4	999_Free	231	223	187
H4	999_Free	106	148	168
A5	999_Free	213	171	181
B5	999_Free	244	230	175
C5	999_Free	134	134	154
D5	999_Free	210	212	212
E5	999_Free	255	243	256
F5	999_Free	219	222	236
G5	999_Free	240	219	177
H5	999_Free	162	197	195
A6	999_Free	206	229	199
B6	999_Free	217	192	172
C6	999_Free	270	297	240
D6	999_Free	225	223	247
E6	999_Free	174	194	178
F6	999_Free	142	157	118
G6	999_Free	187	148	186
H6	999_Free	188	218	171
A7	999_Free	275	256	249
B7	999_Free	238	193	96
C7	999_Free	176	132	170
D7	999_Free	203	172	93
E7	999_Free	188	153	39
F7	999_Free	244	136	150
G7	999_Free	143	123	161
H7	999_Free	192	197	164
A8	999_Free	139	167	178
B8	999_Free	193	171	185
C8	999_Free	200	180	214
D8	999_Free	186	182	218
E8	999_Free	147	136	151
F8	999_Free	182	208	239
G8	999_Free	0	0	0
H8	999_Free	173	174	191
A9	999_Free	166	230	199
B9	999_Free	225	212	216
C9	999_Free	190	214	213
D9	999_Free	135	104	196
E9	999_Free	154	125	144
F9	999_Free	189	118	210
G9	999_Free	0	0	0
H9	999_Free	141	140	189
A10	999_Free	143	138	134
B10	999_Free	192	202	226
C10	999_Free	209	228	243
D10	999_Free	228	219	220
E10	999_Free	46	44	84
F10	999_Free	205	258	260
G10	999_Free	238	232	258
H10	999_Free	108	171	121
A11	999_Free	258	223	261
B11	999_Free	256	262	282
C11	999_Free	222	244	225
D11	999_Free	214	227	233
E11	999_Free	134	81	140
F11	999_Free	217	192	182
G11	999_Free	215	239	264
H11	999_Free	178	197	201
A12	999_Free	210	218	202
B12	999_Free	229	225	251
C12	999_Free	199	228	236
D12	999_Free	225	260	254
E12	999_Free	214	204	202
F12	999_Free	201	210	222
G12	999_Free	227	240	264
H12	999_Free	154	172	161
<<<<<< Channel Activity >>>>>>
Channel	Well	Group/Time[m]	30	60	90
CH0	A1.0	999_Free	180	253	236
CH2	B1.0	999_Free	260	227	259
CH4	C1.0	999_Free	175	220	188
CH6	D1.0	999_Free	184	195	138
CH8	E1.0	999_Free	196	119	60
CH10	F1.0	999_Free	231	183	191
CH12	G1.0	999_Free	188	146	151
CH14	H1.0	999_Free	114	223	195
CH32	A2.0	999_Free	109	193	193
CH34	B2.0	999_Free	209	208	226
CH36	C2.0	999_Free	230	199	169
CH38	D2.0	999_Free	224	226	249
CH40	E2.0	999_Free	228	259	187
CH42	F2.0	999_Free	133	164	145
CH44	G2.0	999_Free	147	151	148
CH46	H2.0	999_Free	225	199	152
CH64	A3.0	999_Free	120	140	110
CH66	B3.0	999_Free	124	158	151
CH68	C3.0	999_Free	160	85	26
CH70	D3.0	999_Free	224	217	182
CH72	E3.0	999_Free	103	55	94
CH74	F3.0	999_Free	72	133	169
CH76	G3.0	999_Free	152	191	236
CH78	H3.0	999_Free	125	190	215
CH96	A4.0	999_Free	188	260	255
CH98	B4.0	999_Free	208	248	233
CH100	C4.0	999_Free	251	253	267
CH102	D4.0	999_Free	232	208	189
CH104	E4.0	999_Free	237	200	164
CH106	F4.0	999_Free	229	235	202
CH108	G4.0	999_Free	231	223	187
CH110	H4.0	999_Free	106	148	168
CH128	A5.0	999_Free	213	171	181
CH130	B5.0	999_Free	244	230	175
CH132	C5.0	999_Free	134	134	154
CH134	D5.0	999_Free	210	212	212
CH136	E5.0	999_Free	255	243	256
CH138	F5.0	999_Free	219	222	236
CH140	G5.0	999_Free	240	219	177
CH142	H5.0	999_Free	162	197	195
CH160	A6.0	999_Free	206	229	199
CH162	B6.0	999_Free	217	192	172
CH164	C6.0	999_Free	270	297	240
CH166	D6.0	999_Free	225	223	247
CH168	E6.0	999_Free	174	194	178
CH170	F6.0	999_Free	142	157	118
CH172	G6.0	999_Free	187	148	186
CH174	H6.0	999_Free	188	218	171
CH192	A7.0	999_Free	275	256	249
CH194	B7.0	999_Free	238	193	96
CH196	C7.0	999_Free	176	132	170
CH198	D7.0	999_Free	203	172	93
CH200	E7.0	999_Free	188	153	39
CH202	F7.0	999_Free	244	136	150
CH204	G7.0	999_Free	143	123	161
CH206	H7.0	999_Free	192	197	164
CH224	A8.0	999_Free	139	167	178
CH226	B8.0	999_Free	193	171	185
CH228	C8.0	999_Free	200	180	214
CH230	D8.0	999_Free	186	182	218
CH232	E8.0	999_Free	147	136	151
CH234	F8.0	999_Free	182	208	239
CH236	G8.0	999_Free	0	0	0
CH238	H8.0	999_Free	173	174	191
CH256	A9.0	999_Free	166	230	199
CH258	B9.0	999_Free	225	212	216
CH260	C9.0	999_Free	190	214	213
CH262	D9.0	999_Free	135	104	196
CH264	E9.0	999_Free	154	125	144
CH266	F9.0	999_Free	189	118	210
CH268	G9.0	999_Free	0	0	0
CH270	H9.0	999_Free	141	140	189
CH288	A10.0	999_Free	143	138	134
CH290	B10.0	999_Free	192	202	226
CH292	C10.0	999_Free	209	228	243
CH294	D10.0	999_Free	228	219	220
CH296	E10.0	999_Free	46	44	84
CH298	F10.0	999_Free	205	258	260
CH300	G10.0	999_Free	238	232	258
CH302	H10.0	999_Free	108	171	121
CH320	A11.0	999_Free	258	223	261
CH322	B11.0	999_Free	256	262	282
CH324	C11.0	999_Free	222	244	225
CH326	D11.0	999_Free	214	227	233
CH328	E11.0	999_Free	134	81	140
CH330	F11.0	999_Free	217	192	182
CH332	G11.0	999_Free	215	239	264
CH334	H11.0	999_Free	178	197	201
CH352	A12.0	999_Free	210	218	202
CH354	B12.0	999_Free	229	225	251
CH356	C12.0	999_Free	199	228	236
CH358	D12.0	999_Free	225	260	254
CH360	E12.0	999_Free	214	204	202
CH362	F12.0	999_Free	201	210	222
CH364	G12.0	999_Free	227	240	264
CH366	H12.0	999_Free	154	172	161

## Sheet: 807_Adrian_D12
DATE:	2022-12-07 16:56:42						1	beta-lg mono
FILE:	C:\wmicrotracker\p00807\20221207_1526						2	beta-lg mono digested
SUBPROJECT:	807_Adrian_D12						3	beta-lg fibril
							4	beta-lg fibril digested
<<<<<< Group Activity: Average Activity Counts per Data Interval>>>>>>							5	Lysozyme mono
Group/Time[m]	30	60	90				6	Lysozyme mono digested
000_Free	0	0	0				7	Lysozyme fibril
							8	Lysozyme fibril digested
<<<<<< Group Activity: Standard Error >>>>>>							9	digest buffer control
Group/Time[m]	30	60	90				10	empty control
000_Free	0	0	0				11	empty control
							12	empty control
<<<<<< Group Activity: Number of wells/group >>>>>>
Group/Time[m]	30	60	90
000_Free	0	0	0
<<<<<< Number of Samples per Acquisition Interval [1unit=500values] >>>>>>
Time[m]	30	60	90
#Samples	30	30	30
<<<<<< Average Temperature [°C] >>>>>>
Time[m]	30	60	90
Temp[°C]	25.2	25.2	25.4
<<<<<< Well Activity >>>>>>
Well	Group/Time[m]	30	60	90
A1	999_Free	113	194	214
B1	999_Free	229	195	183
C1	999_Free	196	109	101
D1	999_Free	217	79	65
E1	999_Free	125	61	48
F1	999_Free	165	90	39
G1	999_Free	125	95	50
H1	999_Free	206	182	152
A2	999_Free	134	117	106
B2	999_Free	172	172	134
C2	999_Free	186	132	128
D2	999_Free	217	200	167
E2	999_Free	191	173	93
F2	999_Free	123	99	119
G2	999_Free	141	131	161
H2	999_Free	159	83	97
A3	999_Free	100	72	67
B3	999_Free	209	124	130
C3	999_Free	0	0	0
D3	999_Free	214	179	136
E3	999_Free	150	99	76
F3	999_Free	199	153	168
G3	999_Free	231	170	160
H3	999_Free	174	110	77
A4	999_Free	196	147	108
B4	999_Free	200	149	121
C4	999_Free	225	219	188
D4	999_Free	244	162	166
E4	999_Free	144	59	77
F4	999_Free	185	159	169
G4	999_Free	117	170	87
H4	999_Free	81	46	91
A5	999_Free	215	219	183
B5	999_Free	191	173	175
C5	999_Free	118	70	33
D5	999_Free	196	108	164
E5	999_Free	225	205	259
F5	999_Free	178	92	71
G5	999_Free	230	173	194
H5	999_Free	229	198	143
A6	999_Free	230	152	138
B6	999_Free	178	102	102
C6	999_Free	211	110	79
D6	999_Free	150	161	148
E6	999_Free	158	162	114
F6	999_Free	185	172	89
G6	999_Free	142	108	54
H6	999_Free	176	171	179
A7	999_Free	172	154	65
B7	999_Free	238	132	53
C7	999_Free	160	123	152
D7	999_Free	178	189	116
E7	999_Free	234	239	169
F7	999_Free	197	159	139
G7	999_Free	185	202	119
H7	999_Free	226	218	187
A8	999_Free	194	164	160
B8	999_Free	198	170	143
C8	999_Free	139	164	166
D8	999_Free	241	143	159
E8	999_Free	163	114	109
F8	999_Free	164	101	99
G8	999_Free	2	0	0
H8	999_Free	209	169	88
A9	999_Free	165	130	183
B9	999_Free	191	205	229
C9	999_Free	165	126	49
D9	999_Free	88	63	33
E9	999_Free	165	88	69
F9	999_Free	169	186	190
G9	999_Free	2	0	0
H9	999_Free	49	32	50
A10	999_Free	204	117	87
B10	999_Free	229	201	183
C10	999_Free	259	239	229
D10	999_Free	176	171	193
E10	999_Free	116	68	42
F10	999_Free	238	206	191
G10	999_Free	221	234	231
H10	999_Free	97	82	32
A11	999_Free	256	300	289
B11	999_Free	221	181	150
C11	999_Free	253	151	139
D11	999_Free	196	142	157
E11	999_Free	241	240	267
F11	999_Free	98	15	15
G11	999_Free	187	197	227
H11	999_Free	171	164	113
A12	999_Free	194	158	165
B12	999_Free	227	183	198
C12	999_Free	201	114	168
D12	999_Free	212	151	159
E12	999_Free	172	75	46
F12	999_Free	203	172	187
G12	999_Free	194	161	202
H12	999_Free	143	68	32
<<<<<< Channel Activity >>>>>>
Channel	Well	Group/Time[m]	30	60	90
CH0	A1.0	999_Free	113	194	214
CH2	B1.0	999_Free	229	195	183
CH4	C1.0	999_Free	196	109	101
CH6	D1.0	999_Free	217	79	65
CH8	E1.0	999_Free	125	61	48
CH10	F1.0	999_Free	165	90	39
CH12	G1.0	999_Free	125	95	50
CH14	H1.0	999_Free	206	182	152
CH32	A2.0	999_Free	134	117	106
CH34	B2.0	999_Free	172	172	134
CH36	C2.0	999_Free	186	132	128
CH38	D2.0	999_Free	217	200	167
CH40	E2.0	999_Free	191	173	93
CH42	F2.0	999_Free	123	99	119
CH44	G2.0	999_Free	141	131	161
CH46	H2.0	999_Free	159	83	97
CH64	A3.0	999_Free	100	72	67
CH66	B3.0	999_Free	209	124	130
CH68	C3.0	999_Free	0	0	0
CH70	D3.0	999_Free	214	179	136
CH72	E3.0	999_Free	150	99	76
CH74	F3.0	999_Free	199	153	168
CH76	G3.0	999_Free	231	170	160
CH78	H3.0	999_Free	174	110	77
CH96	A4.0	999_Free	196	147	108
CH98	B4.0	999_Free	200	149	121
CH100	C4.0	999_Free	225	219	188
CH102	D4.0	999_Free	244	162	166
CH104	E4.0	999_Free	144	59	77
CH106	F4.0	999_Free	185	159	169
CH108	G4.0	999_Free	117	170	87
CH110	H4.0	999_Free	81	46	91
CH128	A5.0	999_Free	215	219	183
CH130	B5.0	999_Free	191	173	175
CH132	C5.0	999_Free	118	70	33
CH134	D5.0	999_Free	196	108	164
CH136	E5.0	999_Free	225	205	259
CH138	F5.0	999_Free	178	92	71
CH140	G5.0	999_Free	230	173	194
CH142	H5.0	999_Free	229	198	143
CH160	A6.0	999_Free	230	152	138
CH162	B6.0	999_Free	178	102	102
CH164	C6.0	999_Free	211	110	79
CH166	D6.0	999_Free	150	161	148
CH168	E6.0	999_Free	158	162	114
CH170	F6.0	999_Free	185	172	89
CH172	G6.0	999_Free	142	108	54
CH174	H6.0	999_Free	176	171	179
CH192	A7.0	999_Free	172	154	65
CH194	B7.0	999_Free	238	132	53
CH196	C7.0	999_Free	160	123	152
CH198	D7.0	999_Free	178	189	116
CH200	E7.0	999_Free	234	239	169
CH202	F7.0	999_Free	197	159	139
CH204	G7.0	999_Free	185	202	119
CH206	H7.0	999_Free	226	218	187
CH224	A8.0	999_Free	194	164	160
CH226	B8.0	999_Free	198	170	143
CH228	C8.0	999_Free	139	164	166
CH230	D8.0	999_Free	241	143	159
CH232	E8.0	999_Free	163	114	109
CH234	F8.0	999_Free	164	101	99
CH236	G8.0	999_Free	2	0	0
CH238	H8.0	999_Free	209	169	88
CH256	A9.0	999_Free	165	130	183
CH258	B9.0	999_Free	191	205	229
CH260	C9.0	999_Free	165	126	49
CH262	D9.0	999_Free	88	63	33
CH264	E9.0	999_Free	165	88	69
CH266	F9.0	999_Free	169	186	190
CH268	G9.0	999_Free	2	0	0
CH270	H9.0	999_Free	49	32	50
CH288	A10.0	999_Free	204	117	87
CH290	B10.0	999_Free	229	201	183
CH292	C10.0	999_Free	259	239	229
CH294	D10.0	999_Free	176	171	193
CH296	E10.0	999_Free	116	68	42
CH298	F10.0	999_Free	238	206	191
CH300	G10.0	999_Free	221	234	231
CH302	H10.0	999_Free	97	82	32
CH320	A11.0	999_Free	256	300	289
CH322	B11.0	999_Free	221	181	150
CH324	C11.0	999_Free	253	151	139
CH326	D11.0	999_Free	196	142	157
CH328	E11.0	999_Free	241	240	267
CH330	F11.0	999_Free	98	15	15
CH332	G11.0	999_Free	187	197	227
CH334	H11.0	999_Free	171	164	113
CH352	A12.0	999_Free	194	158	165
CH354	B12.0	999_Free	227	183	198
CH356	C12.0	999_Free	201	114	168
CH358	D12.0	999_Free	212	151	159
CH360	E12.0	999_Free	172	75	46
CH362	F12.0	999_Free	203	172	187
CH364	G12.0	999_Free	194	161	202
CH366	H12.0	999_Free	143	68	32

## Sheet: 809_Adrian_D14
DATE:	2022-12-09 11:58:33						1	beta-lg mono
FILE:	C:\wmicrotracker\p00809\20221209_1027						2	beta-lg mono digested
SUBPROJECT:	809_Adrian_D14						3	beta-lg fibril
							4	beta-lg fibril digested
<<<<<< Group Activity: Average Activity Counts per Data Interval>>>>>>							5	Lysozyme mono
Group/Time[m]	30	60	90				6	Lysozyme mono digested
000_Free	0	0	0				7	Lysozyme fibril
							8	Lysozyme fibril digested
<<<<<< Group Activity: Standard Error >>>>>>							9	digest buffer control
Group/Time[m]	30	60	90				10	empty control
000_Free	0	0	0				11	empty control
							12	empty control
<<<<<< Group Activity: Number of wells/group >>>>>>
Group/Time[m]	30	60	90
000_Free	0	0	0
<<<<<< Number of Samples per Acquisition Interval [1unit=500values] >>>>>>
Time[m]	30	60	90
#Samples	30	30	30
<<<<<< Average Temperature [°C] >>>>>>
Time[m]	30	60	90
Temp[°C]	24.1	24.3	24.3
<<<<<< Well Activity >>>>>>
Well	Group/Time[m]	30	60	90
A1	999_Free	263	258	261
B1	999_Free	235	249	208
C1	999_Free	239	249	188
D1	999_Free	214	99	18
E1	999_Free	164	55	29
F1	999_Free	189	162	123
G1	999_Free	75	59	47
H1	999_Free	161	135	113
A2	999_Free	200	212	202
B2	999_Free	213	134	194
C2	999_Free	226	165	188
D2	999_Free	225	235	231
E2	999_Free	239	193	174
F2	999_Free	156	173	126
G2	999_Free	112	76	109
H2	999_Free	175	147	152
A3	999_Free	165	121	127
B3	999_Free	153	131	60
C3	999_Free	1	0	0
D3	999_Free	218	197	138
E3	999_Free	98	89	95
F3	999_Free	217	182	142
G3	999_Free	234	174	131
H3	999_Free	137	157	88
A4	999_Free	200	109	182
B4	999_Free	250	174	185
C4	999_Free	209	201	212
D4	999_Free	189	192	167
E4	999_Free	181	188	149
F4	999_Free	196	188	122
G4	999_Free	179	158	120
H4	999_Free	208	208	222
A5	999_Free	259	211	204
B5	999_Free	159	149	197
C5	999_Free	135	162	127
D5	999_Free	241	211	182
E5	999_Free	234	194	233
F5	999_Free	47	143	124
G5	999_Free	246	239	221
H5	999_Free	101	117	62
A6	999_Free	277	279	248
B6	999_Free	210	174	184
C6	999_Free	233	213	230
D6	999_Free	216	215	181
E6	999_Free	230	244	147
F6	999_Free	198	219	160
G6	999_Free	181	181	150
H6	999_Free	175	201	192
A7	999_Free	254	240	183
B7	999_Free	224	110	60
C7	999_Free	187	40	39
D7	999_Free	246	174	113
E7	999_Free	231	143	115
F7	999_Free	227	218	196
G7	999_Free	267	213	183
H7	999_Free	222	205	150
A8	999_Free	216	224	203
B8	999_Free	186	216	234
C8	999_Free	173	90	101
D8	999_Free	211	140	85
E8	999_Free	201	140	112
F8	999_Free	194	93	21
G8	999_Free	0	0	0
H8	999_Free	197	165	149
A9	999_Free	263	258	254
B9	999_Free	282	267	279
C9	999_Free	182	176	135
D9	999_Free	75	124	76
E9	999_Free	244	177	115
F9	999_Free	247	244	158
G9	999_Free	0	0	0
H9	999_Free	218	184	189
A10	999_Free	257	280	265
B10	999_Free	229	276	275
C10	999_Free	255	232	153
D10	999_Free	244	250	241
E10	999_Free	221	189	178
F10	999_Free	256	240	228
G10	999_Free	269	264	265
H10	999_Free	207	174	175
A11	999_Free	255	249	267
B11	999_Free	265	260	210
C11	999_Free	290	291	295
D11	999_Free	195	170	149
E11	999_Free	149	192	225
F11	999_Free	242	238	151
G11	999_Free	262	239	262
H11	999_Free	249	276	221
A12	999_Free	248	247	218
B12	999_Free	286	253	237
C12	999_Free	246	256	186
D12	999_Free	287	285	299
E12	999_Free	259	216	210
F12	999_Free	229	209	245
G12	999_Free	213	220	205
H12	999_Free	226	205	181
<<<<<< Channel Activity >>>>>>
Channel	Well	Group/Time[m]	30	60	90
CH0	A1.0	999_Free	263	258	261
CH2	B1.0	999_Free	235	249	208
CH4	C1.0	999_Free	239	249	188
CH6	D1.0	999_Free	214	99	18
CH8	E1.0	999_Free	164	55	29
CH10	F1.0	999_Free	189	162	123
CH12	G1.0	999_Free	75	59	47
CH14	H1.0	999_Free	161	135	113
CH32	A2.0	999_Free	200	212	202
CH34	B2.0	999_Free	213	134	194
CH36	C2.0	999_Free	226	165	188
CH38	D2.0	999_Free	225	235	231
CH40	E2.0	999_Free	239	193	174
CH42	F2.0	999_Free	156	173	126
CH44	G2.0	999_Free	112	76	109
CH46	H2.0	999_Free	175	147	152
CH64	A3.0	999_Free	165	121	127
CH66	B3.0	999_Free	153	131	60
CH68	C3.0	999_Free	1	0	0
CH70	D3.0	999_Free	218	197	138
CH72	E3.0	999_Free	98	89	95
CH74	F3.0	999_Free	217	182	142
CH76	G3.0	999_Free	234	174	131
CH78	H3.0	999_Free	137	157	88
CH96	A4.0	999_Free	200	109	182
CH98	B4.0	999_Free	250	174	185
CH100	C4.0	999_Free	209	201	212
CH102	D4.0	999_Free	189	192	167
CH104	E4.0	999_Free	181	188	149
CH106	F4.0	999_Free	196	188	122
CH108	G4.0	999_Free	179	158	120
CH110	H4.0	999_Free	208	208	222
CH128	A5.0	999_Free	259	211	204
CH130	B5.0	999_Free	159	149	197
CH132	C5.0	999_Free	135	162	127
CH134	D5.0	999_Free	241	211	182
CH136	E5.0	999_Free	234	194	233
CH138	F5.0	999_Free	47	143	124
CH140	G5.0	999_Free	246	239	221
CH142	H5.0	999_Free	101	117	62
CH160	A6.0	999_Free	277	279	248
CH162	B6.0	999_Free	210	174	184
CH164	C6.0	999_Free	233	213	230
CH166	D6.0	999_Free	216	215	181
CH168	E6.0	999_Free	230	244	147
CH170	F6.0	999_Free	198	219	160
CH172	G6.0	999_Free	181	181	150
CH174	H6.0	999_Free	175	201	192
CH192	A7.0	999_Free	254	240	183
CH194	B7.0	999_Free	224	110	60
CH196	C7.0	999_Free	187	40	39
CH198	D7.0	999_Free	246	174	113
CH200	E7.0	999_Free	231	143	115
CH202	F7.0	999_Free	227	218	196
CH204	G7.0	999_Free	267	213	183
CH206	H7.0	999_Free	222	205	150
CH224	A8.0	999_Free	216	224	203
CH226	B8.0	999_Free	186	216	234
CH228	C8.0	999_Free	173	90	101
CH230	D8.0	999_Free	211	140	85
CH232	E8.0	999_Free	201	140	112
CH234	F8.0	999_Free	194	93	21
CH236	G8.0	999_Free	0	0	0
CH238	H8.0	999_Free	197	165	149
CH256	A9.0	999_Free	263	258	254
CH258	B9.0	999_Free	282	267	279
CH260	C9.0	999_Free	182	176	135
CH262	D9.0	999_Free	75	124	76
CH264	E9.0	999_Free	244	177	115
CH266	F9.0	999_Free	247	244	158
CH268	G9.0	999_Free	0	0	0
CH270	H9.0	999_Free	218	184	189
CH288	A10.0	999_Free	257	280	265
CH290	B10.0	999_Free	229	276	275
CH292	C10.0	999_Free	255	232	153
CH294	D10.0	999_Free	244	250	241
CH296	E10.0	999_Free	221	189	178
CH298	F10.0	999_Free	256	240	228
CH300	G10.0	999_Free	269	264	265
CH302	H10.0	999_Free	207	174	175
CH320	A11.0	999_Free	255	249	267
CH322	B11.0	999_Free	265	260	210
CH324	C11.0	999_Free	290	291	295
CH326	D11.0	999_Free	195	170	149
CH328	E11.0	999_Free	149	192	225
CH330	F11.0	999_Free	242	238	151
CH332	G11.0	999_Free	262	239	262
CH334	H11.0	999_Free	249	276	221
CH352	A12.0	999_Free	248	247	218
CH354	B12.0	999_Free	286	253	237
CH356	C12.0	999_Free	246	256	186
CH358	D12.0	999_Free	287	285	299
CH360	E12.0	999_Free	259	216	210
CH362	F12.0	999_Free	229	209	245
CH364	G12.0	999_Free	213	220	205
CH366	H12.0	999_Free	226	205	181

## Sheet: 810_Adrian_D16
DATE:	2022-12-11 14:30:41						1	beta-lg mono
FILE:	C:\wmicrotracker\p00810\20221211_1259						2	beta-lg mono digested
SUBPROJECT:	810_Adrian_D16						3	beta-lg fibril
							4	beta-lg fibril digested
<<<<<< Group Activity: Average Activity Counts per Data Interval>>>>>>							5	Lysozyme mono
Group/Time[m]	30	60	90				6	Lysozyme mono digested
000_Free	0	0	0				7	Lysozyme fibril
							8	Lysozyme fibril digested
<<<<<< Group Activity: Standard Error >>>>>>							9	digest buffer control
Group/Time[m]	30	60	90				10	empty control
000_Free	0	0	0				11	empty control
							12	empty control
<<<<<< Group Activity: Number of wells/group >>>>>>
Group/Time[m]	30	60	90
000_Free	0	0	0
<<<<<< Number of Samples per Acquisition Interval [1unit=500values] >>>>>>
Time[m]	30	60	90
#Samples	30	30	30
<<<<<< Average Temperature [°C] >>>>>>
Time[m]	30	60	90
Temp[°C]	23.6	23.6	23.9
<<<<<< Well Activity >>>>>>
Well	Group/Time[m]	30	60	90
A1	999_Free	238	165	165
B1	999_Free	178	194	178
C1	999_Free	238	214	166
D1	999_Free	229	181	183
E1	999_Free	180	104	92
F1	999_Free	211	212	125
G1	999_Free	205	134	118
H1	999_Free	217	200	166
A2	999_Free	163	112	154
B2	999_Free	166	217	133
C2	999_Free	189	141	163
D2	999_Free	234	198	160
E2	999_Free	131	123	189
F2	999_Free	175	157	122
G2	999_Free	69	90	46
H2	999_Free	139	201	203
A3	999_Free	165	146	156
B3	999_Free	191	205	145
C3	999_Free	0	0	0
D3	999_Free	235	164	211
E3	999_Free	178	119	149
F3	999_Free	171	234	220
G3	999_Free	259	263	243
H3	999_Free	240	193	165
A4	999_Free	133	120	84
B4	999_Free	209	189	182
C4	999_Free	199	197	208
D4	999_Free	216	95	211
E4	999_Free	190	140	136
F4	999_Free	45	115	120
G4	999_Free	92	137	199
H4	999_Free	118	133	192
A5	999_Free	256	195	187
B5	999_Free	231	198	197
C5	999_Free	118	75	82
D5	999_Free	132	152	160
E5	999_Free	217	157	181
F5	999_Free	195	177	142
G5	999_Free	170	166	190
H5	999_Free	191	176	189
A6	999_Free	198	216	143
B6	999_Free	111	99	115
C6	999_Free	254	258	214
D6	999_Free	140	160	151
E6	999_Free	146	149	168
F6	999_Free	234	86	86
G6	999_Free	145	114	148
H6	999_Free	156	155	163
A7	999_Free	260	213	170
B7	999_Free	137	177	176
C7	999_Free	241	156	209
D7	999_Free	244	215	191
E7	999_Free	229	251	185
F7	999_Free	197	192	151
G7	999_Free	233	244	232
H7	999_Free	197	222	186
A8	999_Free	142	196	206
B8	999_Free	170	181	175
C8	999_Free	205	185	163
D8	999_Free	214	162	140
E8	999_Free	222	123	175
F8	999_Free	210	145	163
G8	999_Free	0	0	0
H8	999_Free	219	146	162
A9	999_Free	236	202	232
B9	999_Free	188	202	183
C9	999_Free	136	129	120
D9	999_Free	231	130	103
E9	999_Free	141	165	197
F9	999_Free	181	158	164
G9	999_Free	0	0	0
H9	999_Free	190	192	183
A10	999_Free	140	138	169
B10	999_Free	201	168	162
C10	999_Free	217	187	150
D10	999_Free	225	216	208
E10	999_Free	114	124	103
F10	999_Free	177	189	216
G10	999_Free	251	226	240
H10	999_Free	159	137	109
A11	999_Free	232	222	257
B11	999_Free	214	195	140
C11	999_Free	249	274	300
D11	999_Free	190	200	168
E11	999_Free	155	177	185
F11	999_Free	201	148	105
G11	999_Free	233	248	251
H11	999_Free	245	213	189
A12	999_Free	202	175	207
B12	999_Free	245	222	233
C12	999_Free	219	257	207
D12	999_Free	273	274	241
E12	999_Free	230	188	223
F12	999_Free	188	205	172
G12	999_Free	175	159	157
H12	999_Free	212	219	113
<<<<<< Channel Activity >>>>>>
Channel	Well	Group/Time[m]	30	60	90
CH0	A1.0	999_Free	238	165	165
CH2	B1.0	999_Free	178	194	178
CH4	C1.0	999_Free	238	214	166
CH6	D1.0	999_Free	229	181	183
CH8	E1.0	999_Free	180	104	92
CH10	F1.0	999_Free	211	212	125
CH12	G1.0	999_Free	205	134	118
CH14	H1.0	999_Free	217	200	166
CH32	A2.0	999_Free	163	112	154
CH34	B2.0	999_Free	166	217	133
CH36	C2.0	999_Free	189	141	163
CH38	D2.0	999_Free	234	198	160
CH40	E2.0	999_Free	131	123	189
CH42	F2.0	999_Free	175	157	122
CH44	G2.0	999_Free	69	90	46
CH46	H2.0	999_Free	139	201	203
CH64	A3.0	999_Free	165	146	156
CH66	B3.0	999_Free	191	205	145
CH68	C3.0	999_Free	0	0	0
CH70	D3.0	999_Free	235	164	211
CH72	E3.0	999_Free	178	119	149
CH74	F3.0	999_Free	171	234	220
CH76	G3.0	999_Free	259	263	243
CH78	H3.0	999_Free	240	193	165
CH96	A4.0	999_Free	133	120	84
CH98	B4.0	999_Free	209	189	182
CH100	C4.0	999_Free	199	197	208
CH102	D4.0	999_Free	216	95	211
CH104	E4.0	999_Free	190	140	136
CH106	F4.0	999_Free	45	115	120
CH108	G4.0	999_Free	92	137	199
CH110	H4.0	999_Free	118	133	192
CH128	A5.0	999_Free	256	195	187
CH130	B5.0	999_Free	231	198	197
CH132	C5.0	999_Free	118	75	82
CH134	D5.0	999_Free	132	152	160
CH136	E5.0	999_Free	217	157	181
CH138	F5.0	999_Free	195	177	142
CH140	G5.0	999_Free	170	166	190
CH142	H5.0	999_Free	191	176	189
CH160	A6.0	999_Free	198	216	143
CH162	B6.0	999_Free	111	99	115
CH164	C6.0	999_Free	254	258	214
CH166	D6.0	999_Free	140	160	151
CH168	E6.0	999_Free	146	149	168
CH170	F6.0	999_Free	234	86	86
CH172	G6.0	999_Free	145	114	148
CH174	H6.0	999_Free	156	155	163
CH192	A7.0	999_Free	260	213	170
CH194	B7.0	999_Free	137	177	176
CH196	C7.0	999_Free	241	156	209
CH198	D7.0	999_Free	244	215	191
CH200	E7.0	999_Free	229	251	185
CH202	F7.0	999_Free	197	192	151
CH204	G7.0	999_Free	233	244	232
CH206	H7.0	999_Free	197	222	186
CH224	A8.0	999_Free	142	196	206
CH226	B8.0	999_Free	170	181	175
CH228	C8.0	999_Free	205	185	163
CH230	D8.0	999_Free	214	162	140
CH232	E8.0	999_Free	222	123	175
CH234	F8.0	999_Free	210	145	163
CH236	G8.0	999_Free	0	0	0
CH238	H8.0	999_Free	219	146	162
CH256	A9.0	999_Free	236	202	232
CH258	B9.0	999_Free	188	202	183
CH260	C9.0	999_Free	136	129	120
CH262	D9.0	999_Free	231	130	103
CH264	E9.0	999_Free	141	165	197
CH266	F9.0	999_Free	181	158	164
CH268	G9.0	999_Free	0	0	0
CH270	H9.0	999_Free	190	192	183
CH288	A10.0	999_Free	140	138	169
CH290	B10.0	999_Free	201	168	162
CH292	C10.0	999_Free	217	187	150
CH294	D10.0	999_Free	225	216	208
CH296	E10.0	999_Free	114	124	103
CH298	F10.0	999_Free	177	189	216
CH300	G10.0	999_Free	251	226	240
CH302	H10.0	999_Free	159	137	109
CH320	A11.0	999_Free	232	222	257
CH322	B11.0	999_Free	214	195	140
CH324	C11.0	999_Free	249	274	300
CH326	D11.0	999_Free	190	200	168
CH328	E11.0	999_Free	155	177	185
CH330	F11.0	999_Free	201	148	105
CH332	G11.0	999_Free	233	248	251
CH334	H11.0	999_Free	245	213	189
CH352	A12.0	999_Free	202	175	207
CH354	B12.0	999_Free	245	222	233
CH356	C12.0	999_Free	219	257	207
CH358	D12.0	999_Free	273	274	241
CH360	E12.0	999_Free	230	188	223
CH362	F12.0	999_Free	188	205	172
CH364	G12.0	999_Free	175	159	157
CH366	H12.0	999_Free	212	219	113

## Sheet: 813_Adrian_D18
DATE:	2022-12-13 15:04:30						1	beta-lg mono
FILE:	C:\wmicrotracker\p00813\20221213_1334						2	beta-lg mono digested
SUBPROJECT:	813_Adrian_D18						3	beta-lg fibril
							4	beta-lg fibril digested
<<<<<< Group Activity: Average Activity Counts per Data Interval>>>>>>							5	Lysozyme mono
Group/Time[m]	30	60	90				6	Lysozyme mono digested
000_Free	0	0	0				7	Lysozyme fibril
							8	Lysozyme fibril digested
<<<<<< Group Activity: Standard Error >>>>>>							9	digest buffer control
Group/Time[m]	30	60	90				10	empty control
000_Free	0	0	0				11	empty control
							12	empty control
<<<<<< Group Activity: Number of wells/group >>>>>>
Group/Time[m]	30	60	90
000_Free	0	0	0
<<<<<< Number of Samples per Acquisition Interval [1unit=500values] >>>>>>
Time[m]	30	60	90
#Samples	30	30	30
<<<<<< Average Temperature [°C] >>>>>>
Time[m]	30	60	90
Temp[°C]	23.6	23.6	23.9
<<<<<< Well Activity >>>>>>
Well	Group/Time[m]	30	60	90
A1	999_Free	216	153	162
B1	999_Free	150	111	145
C1	999_Free	192	154	179
D1	999_Free	111	122	74
E1	999_Free	79	73	95
F1	999_Free	181	177	163
G1	999_Free	161	146	170
H1	999_Free	217	172	188
A2	999_Free	112	91	91
B2	999_Free	143	154	195
C2	999_Free	39	81	31
D2	999_Free	162	183	129
E2	999_Free	182	129	42
F2	999_Free	30	16	45
G2	999_Free	28	65	10
H2	999_Free	119	58	106
A3	999_Free	237	229	201
B3	999_Free	195	197	170
C3	999_Free	0	0	0
D3	999_Free	232	201	207
E3	999_Free	230	209	197
F3	999_Free	273	241	211
G3	999_Free	212	231	239
H3	999_Free	170	191	207
A4	999_Free	143	80	54
B4	999_Free	154	109	73
C4	999_Free	178	138	151
D4	999_Free	194	175	193
E4	999_Free	127	144	127
F4	999_Free	168	143	132
G4	999_Free	86	26	79
H4	999_Free	156	163	29
A5	999_Free	179	243	215
B5	999_Free	97	35	44
C5	999_Free	167	121	114
D5	999_Free	141	159	157
E5	999_Free	199	154	107
F5	999_Free	58	56	102
G5	999_Free	24	132	204
H5	999_Free	171	127	142
A6	999_Free	180	171	185
B6	999_Free	212	115	127
C6	999_Free	218	209	228
D6	999_Free	186	149	165
E6	999_Free	114	137	104
F6	999_Free	193	208	77
G6	999_Free	126	32	53
H6	999_Free	175	189	175
A7	999_Free	270	237	231
B7	999_Free	144	110	71
C7	999_Free	240	183	216
D7	999_Free	248	200	201
E7	999_Free	144	155	187
F7	999_Free	108	115	99
G7	999_Free	203	197	193
H7	999_Free	178	158	176
A8	999_Free	143	149	122
B8	999_Free	206	188	201
C8	999_Free	227	185	208
D8	999_Free	202	144	163
E8	999_Free	215	132	147
F8	999_Free	160	129	141
G8	999_Free	0	0	0
H8	999_Free	164	148	135
A9	999_Free	135	170	162
B9	999_Free	133	120	209
C9	999_Free	143	164	95
D9	999_Free	182	69	49
E9	999_Free	133	149	143
F9	999_Free	124	108	71
G9	999_Free	0	0	0
H9	999_Free	108	78	46
A10	999_Free	210	114	119
B10	999_Free	123	65	63
C10	999_Free	185	189	186
D10	999_Free	216	186	106
E10	999_Free	3	0	0
F10	999_Free	18	92	75
G10	999_Free	159	179	191
H10	999_Free	147	80	83
A11	999_Free	218	138	134
B11	999_Free	121	111	198
C11	999_Free	231	238	258
D11	999_Free	146	126	178
E11	999_Free	123	69	82
F11	999_Free	211	176	100
G11	999_Free	189	144	103
H11	999_Free	126	128	163
A12	999_Free	215	142	182
B12	999_Free	188	186	192
C12	999_Free	206	212	196
D12	999_Free	258	244	272
E12	999_Free	177	185	193
F12	999_Free	170	165	172
G12	999_Free	145	111	108
H12	999_Free	153	137	190
<<<<<< Channel Activity >>>>>>
Channel	Well	Group/Time[m]	30	60	90
CH0	A1.0	999_Free	216	153	162
CH2	B1.0	999_Free	150	111	145
CH4	C1.0	999_Free	192	154	179
CH6	D1.0	999_Free	111	122	74
CH8	E1.0	999_Free	79	73	95
CH10	F1.0	999_Free	181	177	163
CH12	G1.0	999_Free	161	146	170
CH14	H1.0	999_Free	217	172	188
CH32	A2.0	999_Free	112	91	91
CH34	B2.0	999_Free	143	154	195
CH36	C2.0	999_Free	39	81	31
CH38	D2.0	999_Free	162	183	129
CH40	E2.0	999_Free	182	129	42
CH42	F2.0	999_Free	30	16	45
CH44	G2.0	999_Free	28	65	10
CH46	H2.0	999_Free	119	58	106
CH64	A3.0	999_Free	237	229	201
CH66	B3.0	999_Free	195	197	170
CH68	C3.0	999_Free	0	0	0
CH70	D3.0	999_Free	232	201	207
CH72	E3.0	999_Free	230	209	197
CH74	F3.0	999_Free	273	241	211
CH76	G3.0	999_Free	212	231	239
CH78	H3.0	999_Free	170	191	207
CH96	A4.0	999_Free	143	80	54
CH98	B4.0	999_Free	154	109	73
CH100	C4.0	999_Free	178	138	151
CH102	D4.0	999_Free	194	175	193
CH104	E4.0	999_Free	127	144	127
CH106	F4.0	999_Free	168	143	132
CH108	G4.0	999_Free	86	26	79
CH110	H4.0	999_Free	156	163	29
CH128	A5.0	999_Free	179	243	215
CH130	B5.0	999_Free	97	35	44
CH132	C5.0	999_Free	167	121	114
CH134	D5.0	999_Free	141	159	157
CH136	E5.0	999_Free	199	154	107
CH138	F5.0	999_Free	58	56	102
CH140	G5.0	999_Free	24	132	204
CH142	H5.0	999_Free	171	127	142
CH160	A6.0	999_Free	180	171	185
CH162	B6.0	999_Free	212	115	127
CH164	C6.0	999_Free	218	209	228
CH166	D6.0	999_Free	186	149	165
CH168	E6.0	999_Free	114	137	104
CH170	F6.0	999_Free	193	208	77
CH172	G6.0	999_Free	126	32	53
CH174	H6.0	999_Free	175	189	175
CH192	A7.0	999_Free	270	237	231
CH194	B7.0	999_Free	144	110	71
CH196	C7.0	999_Free	240	183	216
CH198	D7.0	999_Free	248	200	201
CH200	E7.0	999_Free	144	155	187
CH202	F7.0	999_Free	108	115	99
CH204	G7.0	999_Free	203	197	193
CH206	H7.0	999_Free	178	158	176
CH224	A8.0	999_Free	143	149	122
CH226	B8.0	999_Free	206	188	201
CH228	C8.0	999_Free	227	185	208
CH230	D8.0	999_Free	202	144	163
CH232	E8.0	999_Free	215	132	147
CH234	F8.0	999_Free	160	129	141
CH236	G8.0	999_Free	0	0	0
CH238	H8.0	999_Free	164	148	135
CH256	A9.0	999_Free	135	170	162
CH258	B9.0	999_Free	133	120	209
CH260	C9.0	999_Free	143	164	95
CH262	D9.0	999_Free	182	69	49
CH264	E9.0	999_Free	133	149	143
CH266	F9.0	999_Free	124	108	71
CH268	G9.0	999_Free	0	0	0
CH270	H9.0	999_Free	108	78	46
CH288	A10.0	999_Free	210	114	119
CH290	B10.0	999_Free	123	65	63
CH292	C10.0	999_Free	185	189	186
CH294	D10.0	999_Free	216	186	106
CH296	E10.0	999_Free	3	0	0
CH298	F10.0	999_Free	18	92	75
CH300	G10.0	999_Free	159	179	191
CH302	H10.0	999_Free	147	80	83
CH320	A11.0	999_Free	218	138	134
CH322	B11.0	999_Free	121	111	198
CH324	C11.0	999_Free	231	238	258
CH326	D11.0	999_Free	146	126	178
CH328	E11.0	999_Free	123	69	82
CH330	F11.0	999_Free	211	176	100
CH332	G11.0	999_Free	189	144	103
CH334	H11.0	999_Free	126	128	163
CH352	A12.0	999_Free	215	142	182
CH354	B12.0	999_Free	188	186	192
CH356	C12.0	999_Free	206	212	196
CH358	D12.0	999_Free	258	244	272
CH360	E12.0	999_Free	177	185	193
CH362	F12.0	999_Free	170	165	172
CH364	G12.0	999_Free	145	111	108
CH366	H12.0	999_Free	153	137	190

## Sheet: 816_Adrian_D20
DATE:	2022-12-15 13:58:51						1	beta-lg mono
FILE:	C:\wmicrotracker\p00816\20221215_1228						2	beta-lg mono digested
SUBPROJECT:	816_Adrian_D20						3	beta-lg fibril
							4	beta-lg fibril digested
<<<<<< Group Activity: Average Activity Counts per Data Interval>>>>>>							5	Lysozyme mono
Group/Time[m]	30	60	90				6	Lysozyme mono digested
000_Free	0	0	0				7	Lysozyme fibril
							8	Lysozyme fibril digested
<<<<<< Group Activity: Standard Error >>>>>>							9	digest buffer control
Group/Time[m]	30	60	90				10	empty control
000_Free	0	0	0				11	empty control
							12	empty control
<<<<<< Group Activity: Number of wells/group >>>>>>
Group/Time[m]	30	60	90
000_Free	0	0	0
<<<<<< Number of Samples per Acquisition Interval [1unit=500values] >>>>>>
Time[m]	30	60	90
#Samples	30	30	30
<<<<<< Average Temperature [°C] >>>>>>
Time[m]	30	60	90
Temp[°C]	24.1	24.1	24.3
<<<<<< Well Activity >>>>>>
Well	Group/Time[m]	30	60	90
A1	999_Free	184	152	92
B1	999_Free	158	143	174
C1	999_Free	261	260	207
D1	999_Free	213	193	77
E1	999_Free	152	127	74
F1	999_Free	220	178	42
G1	999_Free	168	182	122
H1	999_Free	131	181	64
A2	999_Free	102	44	97
B2	999_Free	119	153	201
C2	999_Free	156	94	77
D2	999_Free	88	102	145
E2	999_Free	174	155	99
F2	999_Free	181	197	157
G2	999_Free	7	27	59
H2	999_Free	62	85	1
A3	999_Free	214	199	204
B3	999_Free	207	168	109
C3	999_Free	0	0	0
D3	999_Free	226	208	204
E3	999_Free	231	138	143
F3	999_Free	231	141	43
G3	999_Free	187	122	53
H3	999_Free	159	150	156
A4	999_Free	102	9	29
B4	999_Free	96	127	134
C4	999_Free	76	131	131
D4	999_Free	182	140	98
E4	999_Free	135	109	156
F4	999_Free	138	101	130
G4	999_Free	64	96	27
H4	999_Free	108	143	151
A5	999_Free	228	210	208
B5	999_Free	173	111	167
C5	999_Free	142	84	107
D5	999_Free	57	106	52
E5	999_Free	188	104	34
F5	999_Free	53	0	18
G5	999_Free	105	95	136
H5	999_Free	117	34	37
A6	999_Free	148	30	131
B6	999_Free	200	111	74
C6	999_Free	194	44	59
D6	999_Free	202	205	94
E6	999_Free	85	140	131
F6	999_Free	181	135	74
G6	999_Free	138	128	160
H6	999_Free	169	62	29
A7	999_Free	217	150	57
B7	999_Free	206	148	155
C7	999_Free	228	66	90
D7	999_Free	213	222	180
E7	999_Free	90	66	33
F7	999_Free	143	155	108
G7	999_Free	232	203	80
H7	999_Free	181	71	54
A8	999_Free	181	148	168
B8	999_Free	172	192	195
C8	999_Free	125	157	116
D8	999_Free	227	237	237
E8	999_Free	248	181	166
F8	999_Free	180	172	118
G8	999_Free	0	0	0
H8	999_Free	68	146	32
A9	999_Free	86	9	15
B9	999_Free	90	87	106
C9	999_Free	59	72	123
D9	999_Free	203	61	54
E9	999_Free	30	14	71
F9	999_Free	137	76	113
G9	999_Free	0	0	0
H9	999_Free	52	44	29
A10	999_Free	209	104	83
B10	999_Free	148	177	164
C10	999_Free	232	179	141
D10	999_Free	235	182	142
E10	999_Free	170	93	25
F10	999_Free	212	192	195
G10	999_Free	233	169	162
H10	999_Free	154	148	175
A11	999_Free	173	78	106
B11	999_Free	185	128	20
C11	999_Free	238	199	220
D11	999_Free	113	111	68
E11	999_Free	207	124	120
F11	999_Free	225	122	130
G11	999_Free	96	18	13
H11	999_Free	156	161	118
A12	999_Free	198	136	168
B12	999_Free	178	206	63
C12	999_Free	225	194	164
D12	999_Free	226	199	211
E12	999_Free	157	83	128
F12	999_Free	184	225	189
G12	999_Free	63	25	60
H12	999_Free	185	210	214
<<<<<< Channel Activity >>>>>>
Channel	Well	Group/Time[m]	30	60	90
CH0	A1.0	999_Free	184	152	92
CH2	B1.0	999_Free	158	143	174
CH4	C1.0	999_Free	261	260	207
CH6	D1.0	999_Free	213	193	77
CH8	E1.0	999_Free	152	127	74
CH10	F1.0	999_Free	220	178	42
CH12	G1.0	999_Free	168	182	122
CH14	H1.0	999_Free	131	181	64
CH32	A2.0	999_Free	102	44	97
CH34	B2.0	999_Free	119	153	201
CH36	C2.0	999_Free	156	94	77
CH38	D2.0	999_Free	88	102	145
CH40	E2.0	999_Free	174	155	99
CH42	F2.0	999_Free	181	197	157
CH44	G2.0	999_Free	7	27	59
CH46	H2.0	999_Free	62	85	1
CH64	A3.0	999_Free	214	199	204
CH66	B3.0	999_Free	207	168	109
CH68	C3.0	999_Free	0	0	0
CH70	D3.0	999_Free	226	208	204
CH72	E3.0	999_Free	231	138	143
CH74	F3.0	999_Free	231	141	43
CH76	G3.0	999_Free	187	122	53
CH78	H3.0	999_Free	159	150	156
CH96	A4.0	999_Free	102	9	29
CH98	B4.0	999_Free	96	127	134
CH100	C4.0	999_Free	76	131	131
CH102	D4.0	999_Free	182	140	98
CH104	E4.0	999_Free	135	109	156
CH106	F4.0	999_Free	138	101	130
CH108	G4.0	999_Free	64	96	27
CH110	H4.0	999_Free	108	143	151
CH128	A5.0	999_Free	228	210	208
CH130	B5.0	999_Free	173	111	167
CH132	C5.0	999_Free	142	84	107
CH134	D5.0	999_Free	57	106	52
CH136	E5.0	999_Free	188	104	34
CH138	F5.0	999_Free	53	0	18
CH140	G5.0	999_Free	105	95	136
CH142	H5.0	999_Free	117	34	37
CH160	A6.0	999_Free	148	30	131
CH162	B6.0	999_Free	200	111	74
CH164	C6.0	999_Free	194	44	59
CH166	D6.0	999_Free	202	205	94
CH168	E6.0	999_Free	85	140	131
CH170	F6.0	999_Free	181	135	74
CH172	G6.0	999_Free	138	128	160
CH174	H6.0	999_Free	169	62	29
CH192	A7.0	999_Free	217	150	57
CH194	B7.0	999_Free	206	148	155
CH196	C7.0	999_Free	228	66	90
CH198	D7.0	999_Free	213	222	180
CH200	E7.0	999_Free	90	66	33
CH202	F7.0	999_Free	143	155	108
CH204	G7.0	999_Free	232	203	80
CH206	H7.0	999_Free	181	71	54
CH224	A8.0	999_Free	181	148	168
CH226	B8.0	999_Free	172	192	195
CH228	C8.0	999_Free	125	157	116
CH230	D8.0	999_Free	227	237	237
CH232	E8.0	999_Free	248	181	166
CH234	F8.0	999_Free	180	172	118
CH236	G8.0	999_Free	0	0	0
CH238	H8.0	999_Free	68	146	32
CH256	A9.0	999_Free	86	9	15
CH258	B9.0	999_Free	90	87	106
CH260	C9.0	999_Free	59	72	123
CH262	D9.0	999_Free	203	61	54
CH264	E9.0	999_Free	30	14	71
CH266	F9.0	999_Free	137	76	113
CH268	G9.0	999_Free	0	0	0
CH270	H9.0	999_Free	52	44	29
CH288	A10.0	999_Free	209	104	83
CH290	B10.0	999_Free	148	177	164
CH292	C10.0	999_Free	232	179	141
CH294	D10.0	999_Free	235	182	142
CH296	E10.0	999_Free	170	93	25
CH298	F10.0	999_Free	212	192	195
CH300	G10.0	999_Free	233	169	162
CH302	H10.0	999_Free	154	148	175
CH320	A11.0	999_Free	173	78	106
CH322	B11.0	999_Free	185	128	20
CH324	C11.0	999_Free	238	199	220
CH326	D11.0	999_Free	113	111	68
CH328	E11.0	999_Free	207	124	120
CH330	F11.0	999_Free	225	122	130
CH332	G11.0	999_Free	96	18	13
CH334	H11.0	999_Free	156	161	118
CH352	A12.0	999_Free	198	136	168
CH354	B12.0	999_Free	178	206	63
CH356	C12.0	999_Free	225	194	164
CH358	D12.0	999_Free	226	199	211
CH360	E12.0	999_Free	157	83	128
CH362	F12.0	999_Free	184	225	189
CH364	G12.0	999_Free	63	25	60
CH366	H12.0	999_Free	185	210	214

[truncated: 12 more sheets: 817_Adrian_D21, 818_Adrian_D22, 819_Adrian_D23, 820_Adrian_D24, 821_Adrian_D25, 822_Adrian_D26, 823_Adrian_D27, 824_Adrian_D29, 825_Adrian_D30, 826_Adrian_D31, Data summary, Statistics]
