# Supplementary material for: Food amyloid fibrils are safe nutrition ingredients based on in-vitro and in-vivo assessment
Source: Nat Commun. 2023 Oct 26;14:6806. doi: 10.1038/s41467-023-42486-x (PMC10603083; doi:10.1038/s41467-023-42486-x)
Supplement: Supplementary file 4 — Source Data [file 41467_2023_42486_MOESM4_ESM.zip › Source Data/Fig. 5d.xlsx]

## Sheet: Data Summary
Q35 aggregation day 4 of adulthood, treatment on day 1.
2022-12-05
Aggregates per worm based on automated ImageJ analysis.
β-lg monomer 1.5 mg/ml	β-lg monomer 0.25 mg/ml	β-lg fibril 1.5 mg/ml	β-lg fibril 0.25 mg/ml	β-lg fibril digested 0.25 mg/ml	Control	Lysozyme fibril 0.25 mg/ml	Lysozyme fibril 1.5 mg/ml	Lysozyme fibril digested 0.25 mg/ml	Lysozyme monomer 0.25 mg/ml	Lysozyme monomer 1.5 mg/ml
4	5	6	9	6	10	7	14	10	5	3
8	6	7	9	7	5	2	11	7	8	7
12	12	8	10	9	9	9	6	2	6	17
12	4	7	10	6	6	7	7	10	8	6
8	9	9	7	6	5	2	7	4	2	5
11	13	10	2	9	9	11	16	8	7	8
11	9	14	8	11	6	6	10	10	10	8
1	5	9	11	3	10	9	11	5	13	11
3	7	10	9	7	7	6	10	12	7	12
9	7	11	10	4	9	8	9	15	4	7
8	3	6	8	6	3	12	7	7	9	20
9	9	9	10	6	2	6	7	13	8	9
9	15	6	6	12	6	7	9	6	5	5
8	11	9	4	14	8	3	12	9	8	10
10	10	10	8	6	12	5	7	2	9	3
12	6	8	7	7	3	10	10	6	6	9
12	6	9	8	7	7	10	10	8	10	6
2	13	12	11	6	13	8	12	3	2	8
6	7	7	15	8	5	6	6	6	9	7
6	7	7	6	9	7	14	9	6	5	7
11	4	7	8	9	5	8	13	7	1	7
4	5	6	9	14	5	9	11	6	9	7
17	13	8	8	8	5	11	9	7	7	5
5	8	11	18	7	4	6	10	12	5	5
6	7	13	8	6	8	6	5	6	9	7
12	9	9	6	7	7	8	9	5	9	19
13	7	16	5	7	7	4	9	7	7	9
4	4	11	7	9	6	6	9	8	5	6
5	5		6	6	9	10	11	8	4	7
7			6	9	12	6	15	6	7	5
			8		14	7	9	10
			13		10		11
			15		11		15
			9		8
					3
					3
					9
					11
					8
					5

## Sheet: Statistics
		Ordinary one-way ANOVA
		Number of families	1
		Number of comparisons per family	10
		Alpha	0.05
		Dunnett's multiple comparisons test	Mean Diff,	95,00% CI of diff,	Significant?	Summary	Adjusted P Value	F-?
		Control vs. β-lg monomer 1.5 mg/ml	-0.8667	-2,912 to 1,179	No	ns	0.8669	A	β-lg monomer 1,5 mg/ml
		Control vs. β-lg monomer 0.25 mg/ml	-0.4931	-2,559 to 1,573	No	ns	0.9961	B	β-lg monomer 0,25 mg/ml
		Control vs. β-lg fibril 1.5 mg/ml	-1.807	-3,894 to 0,2798	No	ns	0.128	C	β-lg fibril 1,5 mg/ml
		Control vs. β-lg fibril 0.25 mg/ml	-1.347	-3,323 to 0,6286	No	ns	0.3621	D	β-lg fibril 0,25 mg/ml
		Control vs.β-lg fibril digested 0.25 mg/ml	-0.4	-2,446 to 1,646	No	ns	0.9992	E	β-lg fibril digested 0.25 mg/ml
		Control vs. Lysozyme fibril 0.25 mg/ml	-0.0871	-2,114 to 1,940	No	ns	0.9999	G	Lysozyme fibril 0,25 mg/ml
		Control vs. Lysozyme fibril 1.5 mg/ml	-2.579	-4,571 to -0,5870	Yes	**	0.0038	H	Lysozyme fibril 1,5 mg/ml
		Control vs. Lysozyme fibril digested 0.25 mg/ml	-0.1516	-2,178 to 1,875	No	ns	0.9997	I	Lysozyme fibril digested 0.25 mg/ml
		Control vs. Lysozyme monomer 0.25 mg/ml	0.5	-1,546 to 2,546	No	ns	0.9959	J	Lysozyme monomer 0,25 mg/ml
		Control vs. Lysozyme monomer 1.5 mg/ml	-0.8667	-2,912 to 1,179	No	ns	0.8669	K	Lysozyme monomer 1,5 mg/ml
		Test details	Mean 1	Mean 2	Mean Diff,	SE of diff,	n1	n2	q	DF
		Control vs. β-lg monomer 1.5 mg/ml	7.3	8.167	-0.8667	0.7424	40	30	1.167	335
		Control vs. β-lg monomer 0.25 mg/ml	7.3	7.793	-0.4931	0.7497	40	29	0.6577	335
		Control vs. β-lg fibril 1.5 mg/ml	7.3	9.107	-1.807	0.7574	40	28	2.386	335
		Control vs. β-lg fibril 0.25 mg/ml	7.3	8.647	-1.347	0.7171	40	34	1.879	335
		Control vs. Column E	7.3	7.7	-0.4	0.7424	40	30	0.5388	335
		Control vs. Lysozyme fibril 0.25 mg/ml	7.3	7.387	-0.0871	0.7356	40	31	0.1184	335
		Control vs. Lysozyme fibril 1.5 mg/ml	7.3	9.879	-2.579	0.7229	40	33	3.567	335
		Control vs. Column I	7.3	7.452	-0.1516	0.7356	40	31	0.2061	335
		Control vs. Lysozyme monomer 0.25 mg/ml	7.3	6.8	0.5	0.7424	40	30	0.6735	335
		Control vs. Lysozyme monomer 1.5 mg/ml	7.3	8.167	-0.8667	0.7424	40	30	1.167	335
		Table Analyzed	Analysis Q35 aggregation
		Data sets analyzed	A-K
		ANOVA summary
		F	2.689
		P value	0.0035
		P value summary	**
		Significant diff. among means (P < 0.05)?	Yes
		R square	0.07431
		Brown-Forsythe test
		F (DFn, DFd)	0,8391 (10, 335)
		P value	0.5912
		P value summary	ns
		Are SDs significantly different (P < 0.05)?	No
		Bartlett's test
		Bartlett's statistic (corrected)	15.21
		P value	0.1245
		P value summary	ns
		Are SDs significantly different (P < 0.05)?	No
		ANOVA table	SS	DF	MS	F (DFn, DFd)	P value
		Treatment (between columns)	254.1	10	25.41	F (10, 335) = 2,689	P=0,0035
		Residual (within columns)	3166	335	9.45
		Total	3420	345
		Data summary
		Number of treatments (columns)	11
		Number of values (total)	346
