# Supplementary material for: Food amyloid fibrils are safe nutrition ingredients based on in-vitro and in-vivo assessment
Source: Nat Commun. 2023 Oct 26;14:6806. doi: 10.1038/s41467-023-42486-x (PMC10603083; doi:10.1038/s41467-023-42486-x)
Supplement: Supplementary file 4 — Source Data [file 41467_2023_42486_MOESM4_ESM.zip › Source Data/Fig. 6a.xlsx]

## Sheet: Sheet1
	β-lg monomer 1	β-lg monomer 2	β-lg monomer 3	β-lg monomer 4	β-lg monomer 5	β-lg monomer 6	β-lg fibril 1	β-lg fibril 2	β-lg fibril 3	β-lg fibril 4	β-lg fibril 5	β-lg fibril 6
	Relative abundance (%)	Relative abundance (%)	Relative abundance (%)	Relative abundance (%)	Relative abundance (%)	Relative abundance (%)	Relative abundance (%)	Relative abundance (%)	Relative abundance (%)	Relative abundance (%)	Relative abundance (%)	Relative abundance (%)
LLD	18.24	0	5.06	0	0.33	0	0	0	28.05	0	27.55	0
IDAL	12.76	42.43	71.97	17.85	49.95	15.41	0	0	0	0	12.13	89.36
KWEN	16.77	12.6	0	0	9.59	0	0	0	0	0	0	0
WENG	0	0.73	0	12.1	8.49	0	14.42	0	11.58	10.7	10.34	0
QSLA	0	0	0	2.75	1.54	0	0	24.69	0	0	0	0
LNENK	1.39	0	0	0	0	0	0	0	0	0	0	0
IDALN	0	5.97	2.81	3.63	3.58	0	53.86	60.38	0	0	0	0
PEQSL	4.18	8.85	0	4.9	0	26.01	15.72	0	0	32.63	45.17	0
LKPTPE	15.27	0	0	25.88	17.73	0	0	0	0	0	0	0
AQSAPL	0	0	4.68	6.14	0	8.26	0	14.92	37.43	16.81	4.81	10.64
LNENKV	0	0	0	0	0	0	16	0	0	15.63	0	0
LNENKVL	5.93	4.9	0.62	5.46	0	12.84	0	0	0	0	0	0
NGECAQK	0	0	0	0	0	0	0	0	22.94	24.23	0	0
KPTPEGDL	15.68	17.08	14.85	16.06	6.5	32.58	0	0	0	0	0	0
SDISLLDAQSA	4.8	3.37	0	5.23	0	0	0	0	0	0	0	0
LALTCGAQALIVT	1.82	1.04	0	0	0	0	0	0	0	0	0	0
ALTCGAQALIVTQ	3.16	3.05	0	0	2.29	4.9	0	0	0	0	0	0
