# Supplementary material for: Food amyloid fibrils are safe nutrition ingredients based on in-vitro and in-vivo assessment
Source: Nat Commun. 2023 Oct 26;14:6806. doi: 10.1038/s41467-023-42486-x (PMC10603083; doi:10.1038/s41467-023-42486-x)
Supplement: Supplementary file 4 — Source Data [file 41467_2023_42486_MOESM4_ESM.zip › Source Data/Supplementary Figure 15.xlsx]

## Sheet: a
Concentration					Mean	Standard Deviation					Mean	Standard Deviation					Mean	Standard Deviation
		FIBRIL	FIBRIL	FIBRIL				monomer	monomer	monomer				MQ	MQ	MQ
2500		24.1232	25.4063	24.5661	24.6986	0.65173		55.9079	51.2256	54.0237	53.7191	2.35596		22.3562	11.476	6.28095	13.3711	8.20349
1250		92.7251	90.2101	85.9224	89.6192	3.43966		97.7707	91.7395	101.086	96.8655	4.7387		74.0126	67.8394	67.7143	69.8555	3.60078
500		89.2164	81.8701	82.5751	84.5539	4.05325		94.6289	89.3314	90.2439	91.4014	2.83209		68.74	62.1476	56.0344	62.3074	6.3543
250		101.11	97.2454	92.1875	96.8476	4.47448		103.686	99.9144	101.567	101.722	1.89048		85.7604	78.5741	70.1566	78.1637	7.81001
50		99.8443	105.082	100.785	101.904	2.79259		108.045	102.004	103.969	104.673	3.08158		90.8852	90.1497	80.5263	87.1871	5.78012

## Sheet: b
Concentration					Mean	Standard Deviation					Mean	Standard Deviation					Mean	Standard Deviation
		FIBRIL	FIBRIL	FIBRIL				monomer	monomer	monomer				MQ	MQ	MQ
2500		57.8775	46.8494	46.6683	50.4651	6.41999		54.2398	43.9672	42.8452	47.0174	6.27988		53.7427	53.2316	39.3511	48.7752	8.16544
1250		104.613	97.3812	99.6326	100.542	3.7008		96.5853	91.1866	80.2815	89.3511	8.30545		100.35	100.863	98.5977	99.937	1.18792
500		99.364	93.7157	93.9416	95.6738	3.19781		108.037	104.209	101.558	104.601	3.25715		86.1415	93.3016	92.6606	90.7012	3.96185
250		109.58	106.059	106.688	107.442	1.87803		109.913	108.264	105.298	107.825	2.33867		93.5218	90.5067	101.204	95.0777	5.51594
50		108.233	104.739	106.479	106.484	1.74714		108.939	110.791	104.447	108.059	3.26211		96.8491	86.8871	105.177	96.3045	9.1572

## Sheet: c
Concentration					Mean	Standard Deviation					Mean	Standard Deviation					Mean	Standard Deviation
		FIBRIL	FIBRIL	FIBRIL				monomer	monomer	monomer				MQ	MQ	MQ
2500		3.23414	3.91784	5.12641	4.0928	0.95819		3.6451	4.6628	5.44198	4.58329	0.90107		22.3562	11.476	6.28095	13.3711	8.20349
1250		88.2062	82.2736	93.8807	88.1202	5.80403		85.7562	78.9256	86.4231	83.7017	4.1496		74.0126	67.8394	67.7143	69.8555	3.60078
500		70.4477	67.8719	77.8838	72.0678	5.19883		70.1575	71.1576	74.6533	71.9895	2.36053		68.74	62.1476	56.0344	62.3074	6.3543
250		83.3684	78.6312	92.3938	84.7978	6.99176		82.7905	76.2517	86.2738	81.772	5.08812		85.7604	78.5741	70.1566	78.1637	7.81001
50		89.3683	94.1883	103.681	95.746	7.28251		90.019	84.7995	93.3567	89.3918	4.31293		90.8852	90.1497	80.5263	87.1871	5.78012

## Sheet: d
Concentration					Mean	Standard Deviation					Mean	Standard Deviation					Mean	Standard Deviation
		FIBRIL	FIBRIL	FIBRIL				monomer	monomer	monomer				MQ	MQ	MQ
2500	7.07508	11.1899	6.43628	8.23377	2.57997		10.3966	16.4937	9.64767	12.1793	3.75507		22.3562	11.476	6.28095	13.3711	8.20349
1250	81.5011	92.0954	86.5387	86.7117	5.29926		73.9195	85.2469	72.4245	77.197	7.01139		74.0126	67.8394	67.7143	69.8555	3.60078
500	72.122	73.9853	77.4376	74.515	2.69713		69.2422	73.1636	71.4369	71.2809	1.96533		68.74	62.1476	56.0344	62.3074	6.3543
250	85.5618	81.373	72.4474	79.7941	6.69825		83.9827	82.4824	70.4561	78.9737	7.41455		85.7604	78.5741	70.1566	78.1637	7.81001
50	96.1918	94.4009	91.6841	94.0923	2.26964		99.4424	96.2368	87.0925	94.2572	6.40849		90.8852	90.1497	80.5263	87.1871	5.78012
