# Supplementary material for: Food amyloid fibrils are safe nutrition ingredients based on in-vitro and in-vivo assessment
Source: Nat Commun. 2023 Oct 26;14:6806. doi: 10.1038/s41467-023-42486-x (PMC10603083; doi:10.1038/s41467-023-42486-x)
Supplement: Supplementary file 4 — Source Data [file 41467_2023_42486_MOESM4_ESM.zip › Source Data/Supplementary Figure 16.xlsx]

## Sheet: Tabelle1
concentration	6	6	30	30	60	60	150	150			concentration				Mean	Standard Deviation					Mean	Standard Deviation			concentration				Mean	Standard Deviation					Mean	Standard Deviation
	Caco2	HCEC	Caco2	HCEC	Caco2	HCEC	Caco2	HCEC
												Digested buffer	Digested buffer	Digested buffer				digested Abeta	digested Abeta	digested Abeta						Digested buffer	Digested buffer	Digested buffer				digested Abeta	digested Abeta	digested Abeta
	0.93701	1.05274	1.02099	1.02225	1.01692	0.96216	1.00749	1.0501			150	89.323	88.6649	87.055	88.3477	1.16682		89.9923	87.466	86.291	87.9164	1.89131			150	50.2769	53.2082	54.0246	52.5033	1.97077		52.7959	57.4173	63.1343	57.7825	5.17885
	0.96745	1.05514	0.99526	1.0272	1.03193	0.97453	0.98648	1.0791			60	77.2214	76.1376	73.942	75.767	1.67083		78.5282	78.569	77.2397	78.1123	0.75598			60	63.7516	63.842	62.4856	63.3597	0.75835		61.3395	62.2158	62.4168	61.9907	0.57284
	1.0338	1.0601	0.99595	1.03477	1.0446	0.9989	0.99122	1.16862			30	83.9215	82.5918	80.3843	82.2992	1.78665		85.6827	82.2007	80.0589	82.6475	2.83839			30	69.2712	69.7963	69.826	69.6312	0.31214		70.8127	71.6946	72.2536	71.587	0.72645
											6	94.469	92.5699	89.2518	92.0969	2.64055		88.5183	89.5563	92.2682	90.1143	1.93624			6	82.4557	83.0821	80.8845	82.1408	1.13216		86.8044	87.6632	85.7455	86.7377	0.96059
