# Supplementary material for: Food amyloid fibrils are safe nutrition ingredients based on in-vitro and in-vivo assessment
Source: Nat Commun. 2023 Oct 26;14:6806. doi: 10.1038/s41467-023-42486-x (PMC10603083; doi:10.1038/s41467-023-42486-x)
Supplement: Supplementary file 4 — Source Data [file 41467_2023_42486_MOESM4_ESM.zip › Source Data/Supplementary Figure 17.xlsx]

## Sheet: 938_AM_D4
DATE:	2023-03-28 17:40:02						1	beta-lg mono
FILE:	C:\wmicrotracker\p00938\20230328_1609						2	beta-lg mono digested
SUBPROJECT:	938_Adrian_Newrepeat_amyloid_D4						3	beta-lg fibril
							4	beta-lg fibril digested
<<<<<< Group Activity: Average Activity Counts per Data Interval>>>>>>							5	Lysozyme mono
Group/Time[m]	30	60	90				6	Lysozyme mono digested
000_Free	0	0	0				7	Lysozyme fibril
							8	Lysozyme fibril digested
<<<<<< Group Activity: Standard Error >>>>>>							9	digest buffer control
Group/Time[m]	30	60	90				10	digested buffer control
000_Free	0	0	0				11	empty control
							12	empty control
<<<<<< Group Activity: Number of wells/group >>>>>>
Group/Time[m]	30	60	90
000_Free	0	0	0
<<<<<< Number of Samples per Acquisition Interval [1unit=500values] >>>>>>
Time[m]	30	60	90
#Samples	30	30	30
<<<<<< Average Temperature [°C] >>>>>>
Time[m]	30	60	90
Temp[°C]	25.8	26.1	26.1
<<<<<< Well Activity >>>>>>
Well	Group/Time[m]	30	60	90
A1	999_Free	222	23	10
B1	999_Free	163	138	58
C1	999_Free	224	37	10
D1	999_Free	277	124	40
E1	999_Free	182	72	58
F1	999_Free	213	75	52
G1	999_Free	296	216	103
H1	999_Free	238	57	21
A2	999_Free	279	182	66
B2	999_Free	333	276	265
C2	999_Free	284	178	111
D2	999_Free	298	222	194
E2	999_Free	227	267	232
F2	999_Free	296	208	113
G2	999_Free	249	240	219
H2	999_Free	290	212	128
A3	999_Free	156	6	14
B3	999_Free	199	32	11
C3	999_Free	209	50	26
D3	999_Free	274	234	49
E3	999_Free	179	23	7
F3	999_Free	194	218	80
G3	999_Free	109	30	6
H3	999_Free	202	33	14
A4	999_Free	250	182	95
B4	999_Free	273	273	138
C4	999_Free	247	248	233
D4	999_Free	267	217	114
E4	999_Free	145	38	95
F4	999_Free	307	252	232
G4	999_Free	275	227	155
H4	999_Free	238	145	15
A5	999_Free	257	147	37
B5	999_Free	284	229	177
C5	999_Free	284	254	152
D5	999_Free	249	182	103
E5	999_Free	281	299	289
F5	999_Free	287	299	294
G5	999_Free	255	237	177
H5	999_Free	253	133	72
A6	999_Free	283	243	191
B6	999_Free	279	227	197
C6	999_Free	279	221	198
D6	999_Free	223	206	230
E6	999_Free	255	242	225
F6	999_Free	258	274	259
G6	999_Free	293	251	220
H6	999_Free	244	225	127
A7	999_Free	155	47	62
B7	999_Free	120	12	35
C7	999_Free	188	16	19
D7	999_Free	252	230	250
E7	999_Free	242	84	66
F7	999_Free	269	241	186
G7	999_Free	174	15	13
H7	999_Free	120	9	7
A8	999_Free	254	115	19
B8	999_Free	248	97	21
C8	999_Free	248	217	107
D8	999_Free	266	259	214
E8	999_Free	298	257	257
F8	999_Free	262	174	94
G8	999_Free	281	256	239
H8	999_Free	245	205	146
A9	999_Free	162	3	4
B9	999_Free	288	279	220
C9	999_Free	254	101	15
D9	999_Free	286	255	245
E9	999_Free	290	222	167
F9	999_Free	255	262	306
G9	999_Free	276	305	289
H9	999_Free	294	288	222
A10	999_Free	133	8	4
B10	999_Free	256	203	148
C10	999_Free	87	17	26
D10	999_Free	285	299	305
E10	999_Free	255	294	263
F10	999_Free	264	286	257
G10	999_Free	203	198	120
H10	999_Free	320	299	261
A11	999_Free	133	2	1
B11	999_Free	223	40	4
C11	999_Free	295	261	230
D11	999_Free	151	3	0
E11	999_Free	244	78	22
F11	999_Free	225	131	44
G11	999_Free	268	77	6
H11	999_Free	87	19	9
A12	999_Free	295	230	125
B12	999_Free	279	205	90
C12	999_Free	288	187	58
D12	999_Free	272	159	83
E12	999_Free	241	100	41
F12	999_Free	284	178	49
G12	999_Free	112	23	9
H12	999_Free	228	96	26
<<<<<< Channel Activity >>>>>>
Channel	Well	Group/Time[m]	30	60	90
CH0	A1.0	999_Free	222	23	10
CH2	B1.0	999_Free	163	138	58
CH4	C1.0	999_Free	224	37	10
CH6	D1.0	999_Free	277	124	40
CH8	E1.0	999_Free	182	72	58
CH10	F1.0	999_Free	213	75	52
CH12	G1.0	999_Free	296	216	103
CH14	H1.0	999_Free	238	57	21
CH32	A2.0	999_Free	279	182	66
CH34	B2.0	999_Free	333	276	265
CH36	C2.0	999_Free	284	178	111
CH38	D2.0	999_Free	298	222	194
CH40	E2.0	999_Free	227	267	232
CH42	F2.0	999_Free	296	208	113
CH44	G2.0	999_Free	249	240	219
CH46	H2.0	999_Free	290	212	128
CH64	A3.0	999_Free	156	6	14
CH66	B3.0	999_Free	199	32	11
CH68	C3.0	999_Free	209	50	26
CH70	D3.0	999_Free	274	234	49
CH72	E3.0	999_Free	179	23	7
CH74	F3.0	999_Free	194	218	80
CH76	G3.0	999_Free	109	30	6
CH78	H3.0	999_Free	202	33	14
CH96	A4.0	999_Free	250	182	95
CH98	B4.0	999_Free	273	273	138
CH100	C4.0	999_Free	247	248	233
CH102	D4.0	999_Free	267	217	114
CH104	E4.0	999_Free	145	38	95
CH106	F4.0	999_Free	307	252	232
CH108	G4.0	999_Free	275	227	155
CH110	H4.0	999_Free	238	145	15
CH128	A5.0	999_Free	257	147	37
CH130	B5.0	999_Free	284	229	177
CH132	C5.0	999_Free	284	254	152
CH134	D5.0	999_Free	249	182	103
CH136	E5.0	999_Free	281	299	289
CH138	F5.0	999_Free	287	299	294
CH140	G5.0	999_Free	255	237	177
CH142	H5.0	999_Free	253	133	72
CH160	A6.0	999_Free	283	243	191
CH162	B6.0	999_Free	279	227	197
CH164	C6.0	999_Free	279	221	198
CH166	D6.0	999_Free	223	206	230
CH168	E6.0	999_Free	255	242	225
CH170	F6.0	999_Free	258	274	259
CH172	G6.0	999_Free	293	251	220
CH174	H6.0	999_Free	244	225	127
CH192	A7.0	999_Free	155	47	62
CH194	B7.0	999_Free	120	12	35
CH196	C7.0	999_Free	188	16	19
CH198	D7.0	999_Free	252	230	250
CH200	E7.0	999_Free	242	84	66
CH202	F7.0	999_Free	269	241	186
CH204	G7.0	999_Free	174	15	13
CH206	H7.0	999_Free	120	9	7
CH224	A8.0	999_Free	254	115	19
CH226	B8.0	999_Free	248	97	21
CH228	C8.0	999_Free	248	217	107
CH230	D8.0	999_Free	266	259	214
CH232	E8.0	999_Free	298	257	257
CH234	F8.0	999_Free	262	174	94
CH236	G8.0	999_Free	281	256	239
CH238	H8.0	999_Free	245	205	146
CH256	A9.0	999_Free	162	3	4
CH258	B9.0	999_Free	288	279	220
CH260	C9.0	999_Free	254	101	15
CH262	D9.0	999_Free	286	255	245
CH264	E9.0	999_Free	290	222	167
CH266	F9.0	999_Free	255	262	306
CH268	G9.0	999_Free	276	305	289
CH270	H9.0	999_Free	294	288	222
CH288	A10.0	999_Free	133	8	4
CH290	B10.0	999_Free	256	203	148
CH292	C10.0	999_Free	87	17	26
CH294	D10.0	999_Free	285	299	305
CH296	E10.0	999_Free	255	294	263
CH298	F10.0	999_Free	264	286	257
CH300	G10.0	999_Free	203	198	120
CH302	H10.0	999_Free	320	299	261
CH320	A11.0	999_Free	133	2	1
CH322	B11.0	999_Free	223	40	4
CH324	C11.0	999_Free	295	261	230
CH326	D11.0	999_Free	151	3	0
CH328	E11.0	999_Free	244	78	22
CH330	F11.0	999_Free	225	131	44
CH332	G11.0	999_Free	268	77	6
CH334	H11.0	999_Free	87	19	9
CH352	A12.0	999_Free	295	230	125
CH354	B12.0	999_Free	279	205	90
CH356	C12.0	999_Free	288	187	58
CH358	D12.0	999_Free	272	159	83
CH360	E12.0	999_Free	241	100	41
CH362	F12.0	999_Free	284	178	49
CH364	G12.0	999_Free	112	23	9
CH366	H12.0	999_Free	228	96	26

## Sheet: 943_AM_D7
DATE:	2023-03-31 12:21:27						1	beta-lg mono
FILE:	C:\wmicrotracker\p00943\20230331_1050						2	beta-lg mono digested
SUBPROJECT:	943_Adrian_rep2_D7						3	beta-lg fibril
							4	beta-lg fibril digested
<<<<<< Group Activity: Average Activity Counts per Data Interval>>>>>>							5	Lysozyme mono
Group/Time[m]	30	60	90				6	Lysozyme mono digested
000_Free	0	0	0				7	Lysozyme fibril
							8	Lysozyme fibril digested
<<<<<< Group Activity: Standard Error >>>>>>							9	digest buffer control
Group/Time[m]	30	60	90				10	digested buffer control
000_Free	0	0	0				11	empty control
							12	empty control
<<<<<< Group Activity: Number of wells/group >>>>>>
Group/Time[m]	30	60	90
000_Free	0	0	0
<<<<<< Number of Samples per Acquisition Interval [1unit=500values] >>>>>>
Time[m]	30	60	90
#Samples	30	30	30
<<<<<< Average Temperature [°C] >>>>>>
Time[m]	30	60	90
Temp[°C]	25.8	26.1	26.1
<<<<<< Well Activity >>>>>>
Well	Group/Time[m]	30	60	90
A1	999_Free	263	115	28
B1	999_Free	169	259	202
C1	999_Free	245	23	8
D1	999_Free	219	135	38
E1	999_Free	133	21	19
F1	999_Free	213	41	32
G1	999_Free	264	276	239
H1	999_Free	222	55	19
A2	999_Free	238	153	58
B2	999_Free	280	253	258
C2	999_Free	250	239	147
D2	999_Free	268	242	146
E2	999_Free	298	284	280
F2	999_Free	285	256	189
G2	999_Free	89	264	271
H2	999_Free	284	191	129
A3	999_Free	230	31	1
B3	999_Free	257	181	66
C3	999_Free	165	120	67
D3	999_Free	235	182	132
E3	999_Free	232	147	81
F3	999_Free	220	217	178
G3	999_Free	159	117	44
H3	999_Free	195	184	65
A4	999_Free	258	131	78
B4	999_Free	80	240	260
C4	999_Free	263	242	192
D4	999_Free	81	224	235
E4	999_Free	287	277	265
F4	999_Free	254	248	254
G4	999_Free	275	278	239
H4	999_Free	231	129	68
A5	999_Free	278	145	66
B5	999_Free	217	253	223
C5	999_Free	291	268	143
D5	999_Free	266	199	163
E5	999_Free	274	277	281
F5	999_Free	272	292	300
G5	999_Free	259	215	185
H5	999_Free	274	176	61
A6	999_Free	303	284	237
B6	999_Free	272	282	243
C6	999_Free	264	234	185
D6	999_Free	307	274	284
E6	999_Free	284	301	287
F6	999_Free	273	253	251
G6	999_Free	255	266	244
H6	999_Free	216	138	120
A7	999_Free	198	105	90
B7	999_Free	237	197	61
C7	999_Free	297	167	32
D7	999_Free	254	214	222
E7	999_Free	239	122	73
F7	999_Free	234	208	155
G7	999_Free	281	195	31
H7	999_Free	262	90	15
A8	999_Free	248	80	3
B8	999_Free	240	65	15
C8	999_Free	229	202	44
D8	999_Free	298	288	259
E8	999_Free	198	209	141
F8	999_Free	257	202	190
G8	999_Free	251	225	226
H8	999_Free	292	285	176
A9	999_Free	168	9	6
B9	999_Free	276	257	241
C9	999_Free	244	53	26
D9	999_Free	284	272	238
E9	999_Free	286	298	228
F9	999_Free	278	283	293
G9	999_Free	269	285	287
H9	999_Free	272	272	237
A10	999_Free	116	52	50
B10	999_Free	268	213	131
C10	999_Free	223	101	21
D10	999_Free	318	322	304
E10	999_Free	253	272	303
F10	999_Free	273	287	301
G10	999_Free	219	149	76
H10	999_Free	275	269	289
A11	999_Free	153	8	3
B11	999_Free	245	30	2
C11	999_Free	289	259	252
D11	999_Free	170	7	6
E11	999_Free	287	173	70
F11	999_Free	256	50	17
G11	999_Free	313	138	40
H11	999_Free	77	8	17
A12	999_Free	287	271	170
B12	999_Free	284	179	91
C12	999_Free	301	288	269
D12	999_Free	318	221	111
E12	999_Free	247	106	41
F12	999_Free	270	153	74
G12	999_Free	110	16	5
H12	999_Free	196	16	10
<<<<<< Channel Activity >>>>>>
Channel	Well	Group/Time[m]	30	60	90
CH0	A1.0	999_Free	263	115	28
CH2	B1.0	999_Free	169	259	202
CH4	C1.0	999_Free	245	23	8
CH6	D1.0	999_Free	219	135	38
CH8	E1.0	999_Free	133	21	19
CH10	F1.0	999_Free	213	41	32
CH12	G1.0	999_Free	264	276	239
CH14	H1.0	999_Free	222	55	19
CH32	A2.0	999_Free	238	153	58
CH34	B2.0	999_Free	280	253	258
CH36	C2.0	999_Free	250	239	147
CH38	D2.0	999_Free	268	242	146
CH40	E2.0	999_Free	298	284	280
CH42	F2.0	999_Free	285	256	189
CH44	G2.0	999_Free	89	264	271
CH46	H2.0	999_Free	284	191	129
CH64	A3.0	999_Free	230	31	1
CH66	B3.0	999_Free	257	181	66
CH68	C3.0	999_Free	165	120	67
CH70	D3.0	999_Free	235	182	132
CH72	E3.0	999_Free	232	147	81
CH74	F3.0	999_Free	220	217	178
CH76	G3.0	999_Free	159	117	44
CH78	H3.0	999_Free	195	184	65
CH96	A4.0	999_Free	258	131	78
CH98	B4.0	999_Free	80	240	260
CH100	C4.0	999_Free	263	242	192
CH102	D4.0	999_Free	81	224	235
CH104	E4.0	999_Free	287	277	265
CH106	F4.0	999_Free	254	248	254
CH108	G4.0	999_Free	275	278	239
CH110	H4.0	999_Free	231	129	68
CH128	A5.0	999_Free	278	145	66
CH130	B5.0	999_Free	217	253	223
CH132	C5.0	999_Free	291	268	143
CH134	D5.0	999_Free	266	199	163
CH136	E5.0	999_Free	274	277	281
CH138	F5.0	999_Free	272	292	300
CH140	G5.0	999_Free	259	215	185
CH142	H5.0	999_Free	274	176	61
CH160	A6.0	999_Free	303	284	237
CH162	B6.0	999_Free	272	282	243
CH164	C6.0	999_Free	264	234	185
CH166	D6.0	999_Free	307	274	284
CH168	E6.0	999_Free	284	301	287
CH170	F6.0	999_Free	273	253	251
CH172	G6.0	999_Free	255	266	244
CH174	H6.0	999_Free	216	138	120
CH192	A7.0	999_Free	198	105	90
CH194	B7.0	999_Free	237	197	61
CH196	C7.0	999_Free	297	167	32
CH198	D7.0	999_Free	254	214	222
CH200	E7.0	999_Free	239	122	73
CH202	F7.0	999_Free	234	208	155
CH204	G7.0	999_Free	281	195	31
CH206	H7.0	999_Free	262	90	15
CH224	A8.0	999_Free	248	80	3
CH226	B8.0	999_Free	240	65	15
CH228	C8.0	999_Free	229	202	44
CH230	D8.0	999_Free	298	288	259
CH232	E8.0	999_Free	198	209	141
CH234	F8.0	999_Free	257	202	190
CH236	G8.0	999_Free	251	225	226
CH238	H8.0	999_Free	292	285	176
CH256	A9.0	999_Free	168	9	6
CH258	B9.0	999_Free	276	257	241
CH260	C9.0	999_Free	244	53	26
CH262	D9.0	999_Free	284	272	238
CH264	E9.0	999_Free	286	298	228
CH266	F9.0	999_Free	278	283	293
CH268	G9.0	999_Free	269	285	287
CH270	H9.0	999_Free	272	272	237
CH288	A10.0	999_Free	116	52	50
CH290	B10.0	999_Free	268	213	131
CH292	C10.0	999_Free	223	101	21
CH294	D10.0	999_Free	318	322	304
CH296	E10.0	999_Free	253	272	303
CH298	F10.0	999_Free	273	287	301
CH300	G10.0	999_Free	219	149	76
CH302	H10.0	999_Free	275	269	289
CH320	A11.0	999_Free	153	8	3
CH322	B11.0	999_Free	245	30	2
CH324	C11.0	999_Free	289	259	252
CH326	D11.0	999_Free	170	7	6
CH328	E11.0	999_Free	287	173	70
CH330	F11.0	999_Free	256	50	17
CH332	G11.0	999_Free	313	138	40
CH334	H11.0	999_Free	77	8	17
CH352	A12.0	999_Free	287	271	170
CH354	B12.0	999_Free	284	179	91
CH356	C12.0	999_Free	301	288	269
CH358	D12.0	999_Free	318	221	111
CH360	E12.0	999_Free	247	106	41
CH362	F12.0	999_Free	270	153	74
CH364	G12.0	999_Free	110	16	5
CH366	H12.0	999_Free	196	16	10

## Sheet: 947_AM_D9
DATE:	2023-04-02 15:29:35						1	beta-lg mono
FILE:	C:\wmicrotracker\p00947\20230402_1358						2	beta-lg mono digested
SUBPROJECT:	947_Adrian_Rep2_D9						3	beta-lg fibril
							4	beta-lg fibril digested
<<<<<< Group Activity: Average Activity Counts per Data Interval>>>>>>							5	Lysozyme mono
Group/Time[m]	30	60	90				6	Lysozyme mono digested
000_Free	0	0	0				7	Lysozyme fibril
							8	Lysozyme fibril digested
<<<<<< Group Activity: Standard Error >>>>>>							9	digest buffer control
Group/Time[m]	30	60	90				10	digested buffer control
000_Free	0	0	0				11	empty control
							12	empty control
<<<<<< Group Activity: Number of wells/group >>>>>>
Group/Time[m]	30	60	90
000_Free	0	0	0
<<<<<< Number of Samples per Acquisition Interval [1unit=500values] >>>>>>
Time[m]	30	60	90
#Samples	30	30	30
<<<<<< Average Temperature [°C] >>>>>>
Time[m]	30	60	90
Temp[°C]	25.2	25.4	25.4
<<<<<< Well Activity >>>>>>
Well	Group/Time[m]	30	60	90
A1	999_Free	189	13	4
B1	999_Free	247	86	9
C1	999_Free	176	14	5
D1	999_Free	254	65	40
E1	999_Free	83	17	25
F1	999_Free	131	19	12
G1	999_Free	226	293	243
H1	999_Free	179	19	5
A2	999_Free	225	40	18
B2	999_Free	306	298	291
C2	999_Free	281	221	82
D2	999_Free	148	260	164
E2	999_Free	223	283	274
F2	999_Free	289	282	216
G2	999_Free	253	275	236
H2	999_Free	273	130	47
A3	999_Free	234	65	8
B3	999_Free	151	221	115
C3	999_Free	251	254	156
D3	999_Free	257	249	174
E3	999_Free	220	170	26
F3	999_Free	235	227	154
G3	999_Free	220	51	26
H3	999_Free	166	143	36
A4	999_Free	216	48	31
B4	999_Free	261	256	220
C4	999_Free	25	27	2
D4	999_Free	145	103	262
E4	999_Free	166	27	90
F4	999_Free	75	152	235
G4	999_Free	269	248	228
H4	999_Free	237	79	25
A5	999_Free	268	68	10
B5	999_Free	269	249	182
C5	999_Free	285	255	192
D5	999_Free	265	236	152
E5	999_Free	283	292	290
F5	999_Free	281	290	290
G5	999_Free	272	266	194
H5	999_Free	298	116	23
A6	999_Free	279	261	166
B6	999_Free	257	242	217
C6	999_Free	231	268	180
D6	999_Free	245	239	263
E6	999_Free	289	303	274
F6	999_Free	210	226	234
G6	999_Free	245	254	260
H6	999_Free	236	133	59
A7	999_Free	248	89	110
B7	999_Free	252	178	67
C7	999_Free	241	147	56
D7	999_Free	230	266	243
E7	999_Free	165	202	67
F7	999_Free	236	174	171
G7	999_Free	275	166	60
H7	999_Free	263	115	88
A8	999_Free	228	113	33
B8	999_Free	205	43	12
C8	999_Free	226	224	53
D8	999_Free	264	218	231
E8	999_Free	242	228	202
F8	999_Free	228	228	170
G8	999_Free	233	243	197
H8	999_Free	270	262	199
A9	999_Free	102	0	0
B9	999_Free	281	248	151
C9	999_Free	222	60	18
D9	999_Free	273	269	259
E9	999_Free	288	274	228
F9	999_Free	16	128	191
G9	999_Free	172	188	140
H9	999_Free	291	270	223
A10	999_Free	115	36	14
B10	999_Free	247	187	118
C10	999_Free	232	79	35
D10	999_Free	295	281	296
E10	999_Free	263	242	231
F10	999_Free	277	285	298
G10	999_Free	220	125	113
H10	999_Free	285	292	287
A11	999_Free	103	3	2
B11	999_Free	217	9	0
C11	999_Free	276	266	253
D11	999_Free	132	5	1
E11	999_Free	284	161	15
F11	999_Free	250	21	10
G11	999_Free	269	144	12
H11	999_Free	71	6	2
A12	999_Free	290	258	182
B12	999_Free	263	171	35
C12	999_Free	252	271	206
D12	999_Free	280	258	162
E12	999_Free	241	84	8
F12	999_Free	290	243	86
G12	999_Free	74	4	1
H12	999_Free	227	34	1
<<<<<< Channel Activity >>>>>>
Channel	Well	Group/Time[m]	30	60	90
CH0	A1.0	999_Free	189	13	4
CH2	B1.0	999_Free	247	86	9
CH4	C1.0	999_Free	176	14	5
CH6	D1.0	999_Free	254	65	40
CH8	E1.0	999_Free	83	17	25
CH10	F1.0	999_Free	131	19	12
CH12	G1.0	999_Free	226	293	243
CH14	H1.0	999_Free	179	19	5
CH32	A2.0	999_Free	225	40	18
CH34	B2.0	999_Free	306	298	291
CH36	C2.0	999_Free	281	221	82
CH38	D2.0	999_Free	148	260	164
CH40	E2.0	999_Free	223	283	274
CH42	F2.0	999_Free	289	282	216
CH44	G2.0	999_Free	253	275	236
CH46	H2.0	999_Free	273	130	47
CH64	A3.0	999_Free	234	65	8
CH66	B3.0	999_Free	151	221	115
CH68	C3.0	999_Free	251	254	156
CH70	D3.0	999_Free	257	249	174
CH72	E3.0	999_Free	220	170	26
CH74	F3.0	999_Free	235	227	154
CH76	G3.0	999_Free	220	51	26
CH78	H3.0	999_Free	166	143	36
CH96	A4.0	999_Free	216	48	31
CH98	B4.0	999_Free	261	256	220
CH100	C4.0	999_Free	25	27	2
CH102	D4.0	999_Free	145	103	262
CH104	E4.0	999_Free	166	27	90
CH106	F4.0	999_Free	75	152	235
CH108	G4.0	999_Free	269	248	228
CH110	H4.0	999_Free	237	79	25
CH128	A5.0	999_Free	268	68	10
CH130	B5.0	999_Free	269	249	182
CH132	C5.0	999_Free	285	255	192
CH134	D5.0	999_Free	265	236	152
CH136	E5.0	999_Free	283	292	290
CH138	F5.0	999_Free	281	290	290
CH140	G5.0	999_Free	272	266	194
CH142	H5.0	999_Free	298	116	23
CH160	A6.0	999_Free	279	261	166
CH162	B6.0	999_Free	257	242	217
CH164	C6.0	999_Free	231	268	180
CH166	D6.0	999_Free	245	239	263
CH168	E6.0	999_Free	289	303	274
CH170	F6.0	999_Free	210	226	234
CH172	G6.0	999_Free	245	254	260
CH174	H6.0	999_Free	236	133	59
CH192	A7.0	999_Free	248	89	110
CH194	B7.0	999_Free	252	178	67
CH196	C7.0	999_Free	241	147	56
CH198	D7.0	999_Free	230	266	243
CH200	E7.0	999_Free	165	202	67
CH202	F7.0	999_Free	236	174	171
CH204	G7.0	999_Free	275	166	60
CH206	H7.0	999_Free	263	115	88
CH224	A8.0	999_Free	228	113	33
CH226	B8.0	999_Free	205	43	12
CH228	C8.0	999_Free	226	224	53
CH230	D8.0	999_Free	264	218	231
CH232	E8.0	999_Free	242	228	202
CH234	F8.0	999_Free	228	228	170
CH236	G8.0	999_Free	233	243	197
CH238	H8.0	999_Free	270	262	199
CH256	A9.0	999_Free	102	0	0
CH258	B9.0	999_Free	281	248	151
CH260	C9.0	999_Free	222	60	18
CH262	D9.0	999_Free	273	269	259
CH264	E9.0	999_Free	288	274	228
CH266	F9.0	999_Free	16	128	191
CH268	G9.0	999_Free	172	188	140
CH270	H9.0	999_Free	291	270	223
CH288	A10.0	999_Free	115	36	14
CH290	B10.0	999_Free	247	187	118
CH292	C10.0	999_Free	232	79	35
CH294	D10.0	999_Free	295	281	296
CH296	E10.0	999_Free	263	242	231
CH298	F10.0	999_Free	277	285	298
CH300	G10.0	999_Free	220	125	113
CH302	H10.0	999_Free	285	292	287
CH320	A11.0	999_Free	103	3	2
CH322	B11.0	999_Free	217	9	0
CH324	C11.0	999_Free	276	266	253
CH326	D11.0	999_Free	132	5	1
CH328	E11.0	999_Free	284	161	15
CH330	F11.0	999_Free	250	21	10
CH332	G11.0	999_Free	269	144	12
CH334	H11.0	999_Free	71	6	2
CH352	A12.0	999_Free	290	258	182
CH354	B12.0	999_Free	263	171	35
CH356	C12.0	999_Free	252	271	206
CH358	D12.0	999_Free	280	258	162
CH360	E12.0	999_Free	241	84	8
CH362	F12.0	999_Free	290	243	86
CH364	G12.0	999_Free	74	4	1
CH366	H12.0	999_Free	227	34	1

## Sheet: 950_AM_D12
DATE:	2023-05-04 17:21:20						1	beta-lg mono
FILE:	C:\wmicrotracker\p00950\20230405_1549						2	beta-lg mono digested
SUBPROJECT:	950_Adrian_rep2_D12						3	beta-lg fibril
							4	beta-lg fibril digested
<<<<<< Group Activity: Average Activity Counts per Data Interval>>>>>>							5	Lysozyme mono
Group/Time[m]	30	60	90				6	Lysozyme mono digested
000_Free	0	0	0				7	Lysozyme fibril
							8	Lysozyme fibril digested
<<<<<< Group Activity: Standard Error >>>>>>							9	digest buffer control
Group/Time[m]	30	60	90				10	digested buffer control
000_Free	0	0	0				11	empty control
							12	empty control
<<<<<< Group Activity: Number of wells/group >>>>>>
Group/Time[m]	30	60	90
000_Free	0	0	0
<<<<<< Number of Samples per Acquisition Interval [1unit=500values] >>>>>>
Time[m]	30	60	90
#Samples	30	30	30
<<<<<< Average Temperature [°C] >>>>>>
Time[m]	30	60	90
Temp[°C]	25	25.2	25.4
<<<<<< Well Activity >>>>>>
Well	Group/Time[m]	30	60	90
A1	999_Free	235	37	5
B1	999_Free	153	175	89
C1	999_Free	149	123	7
D1	999_Free	223	90	9
E1	999_Free	125	8	4
F1	999_Free	176	2	0
G1	999_Free	284	275	284
H1	999_Free	234	18	10
A2	999_Free	150	28	0
B2	999_Free	0	0	0
C2	999_Free	202	141	62
D2	999_Free	190	66	8
E2	999_Free	4	6	2
F2	999_Free	104	254	199
G2	999_Free	217	155	57
H2	999_Free	246	183	15
A3	999_Free	235	33	10
B3	999_Free	259	159	46
C3	999_Free	178	212	129
D3	999_Free	178	206	225
E3	999_Free	213	209	91
F3	999_Free	182	145	160
G3	999_Free	178	36	42
H3	999_Free	229	132	95
A4	999_Free	192	47	46
B4	999_Free	194	254	172
C4	999_Free	0	0	0
D4	999_Free	153	217	231
E4	999_Free	63	58	9
F4	999_Free	0	0	0
G4	999_Free	157	259	96
H4	999_Free	111	4	11
A5	999_Free	195	14	18
B5	999_Free	195	186	99
C5	999_Free	219	215	177
D5	999_Free	217	224	202
E5	999_Free	234	257	254
F5	999_Free	270	259	240
G5	999_Free	230	145	24
H5	999_Free	236	31	19
A6	999_Free	231	259	176
B6	999_Free	225	224	147
C6	999_Free	190	130	36
D6	999_Free	242	250	244
E6	999_Free	266	251	267
F6	999_Free	157	142	78
G6	999_Free	81	30	45
H6	999_Free	87	14	35
A7	999_Free	183	210	199
B7	999_Free	275	159	37
C7	999_Free	217	110	56
D7	999_Free	217	202	172
E7	999_Free	256	146	52
F7	999_Free	213	218	202
G7	999_Free	201	130	130
H7	999_Free	232	149	129
A8	999_Free	132	80	21
B8	999_Free	132	67	86
C8	999_Free	227	146	70
D8	999_Free	206	196	202
E8	999_Free	211	218	231
F8	999_Free	85	62	57
G8	999_Free	57	31	5
H8	999_Free	264	173	146
A9	999_Free	8	0	0
B9	999_Free	238	173	51
C9	999_Free	183	32	4
D9	999_Free	0	0	0
E9	999_Free	211	245	214
F9	999_Free	0	0	0
G9	999_Free	0	0	0
H9	999_Free	219	220	227
A10	999_Free	4	1	1
B10	999_Free	205	14	6
C10	999_Free	171	94	27
D10	999_Free	0	0	0
E10	999_Free	0	0	0
F10	999_Free	47	108	99
G10	999_Free	21	2	0
H10	999_Free	209	169	202
A11	999_Free	133	4	2
B11	999_Free	152	3	0
C11	999_Free	272	263	227
D11	999_Free	60	1	3
E11	999_Free	164	20	0
F11	999_Free	172	3	2
G11	999_Free	181	12	8
H11	999_Free	78	3	5
A12	999_Free	241	269	198
B12	999_Free	229	212	34
C12	999_Free	260	243	271
D12	999_Free	285	254	208
E12	999_Free	275	93	22
F12	999_Free	254	212	38
G12	999_Free	109	3	5
H12	999_Free	221	5	5
<<<<<< Channel Activity >>>>>>
Channel	Well	Group/Time[m]	30	60	90
CH0	A1.0	999_Free	235	37	5
CH2	B1.0	999_Free	153	175	89
CH4	C1.0	999_Free	149	123	7
CH6	D1.0	999_Free	223	90	9
CH8	E1.0	999_Free	125	8	4
CH10	F1.0	999_Free	176	2	0
CH12	G1.0	999_Free	284	275	284
CH14	H1.0	999_Free	234	18	10
CH32	A2.0	999_Free	150	28	0
CH34	B2.0	999_Free	0	0	0
CH36	C2.0	999_Free	202	141	62
CH38	D2.0	999_Free	190	66	8
CH40	E2.0	999_Free	4	6	2
CH42	F2.0	999_Free	104	254	199
CH44	G2.0	999_Free	217	155	57
CH46	H2.0	999_Free	246	183	15
CH64	A3.0	999_Free	235	33	10
CH66	B3.0	999_Free	259	159	46
CH68	C3.0	999_Free	178	212	129
CH70	D3.0	999_Free	178	206	225
CH72	E3.0	999_Free	213	209	91
CH74	F3.0	999_Free	182	145	160
CH76	G3.0	999_Free	178	36	42
CH78	H3.0	999_Free	229	132	95
CH96	A4.0	999_Free	192	47	46
CH98	B4.0	999_Free	194	254	172
CH100	C4.0	999_Free	0	0	0
CH102	D4.0	999_Free	153	217	231
CH104	E4.0	999_Free	63	58	9
CH106	F4.0	999_Free	0	0	0
CH108	G4.0	999_Free	157	259	96
CH110	H4.0	999_Free	111	4	11
CH128	A5.0	999_Free	195	14	18
CH130	B5.0	999_Free	195	186	99
CH132	C5.0	999_Free	219	215	177
CH134	D5.0	999_Free	217	224	202
CH136	E5.0	999_Free	234	257	254
CH138	F5.0	999_Free	270	259	240
CH140	G5.0	999_Free	230	145	24
CH142	H5.0	999_Free	236	31	19
CH160	A6.0	999_Free	231	259	176
CH162	B6.0	999_Free	225	224	147
CH164	C6.0	999_Free	190	130	36
CH166	D6.0	999_Free	242	250	244
CH168	E6.0	999_Free	266	251	267
CH170	F6.0	999_Free	157	142	78
CH172	G6.0	999_Free	81	30	45
CH174	H6.0	999_Free	87	14	35
CH192	A7.0	999_Free	183	210	199
CH194	B7.0	999_Free	275	159	37
CH196	C7.0	999_Free	217	110	56
CH198	D7.0	999_Free	217	202	172
CH200	E7.0	999_Free	256	146	52
CH202	F7.0	999_Free	213	218	202
CH204	G7.0	999_Free	201	130	130
CH206	H7.0	999_Free	232	149	129
CH224	A8.0	999_Free	132	80	21
CH226	B8.0	999_Free	132	67	86
CH228	C8.0	999_Free	227	146	70
CH230	D8.0	999_Free	206	196	202
CH232	E8.0	999_Free	211	218	231
CH234	F8.0	999_Free	85	62	57
CH236	G8.0	999_Free	57	31	5
CH238	H8.0	999_Free	264	173	146
CH256	A9.0	999_Free	8	0	0
CH258	B9.0	999_Free	238	173	51
CH260	C9.0	999_Free	183	32	4
CH262	D9.0	999_Free	0	0	0
CH264	E9.0	999_Free	211	245	214
CH266	F9.0	999_Free	0	0	0
CH268	G9.0	999_Free	0	0	0
CH270	H9.0	999_Free	219	220	227
CH288	A10.0	999_Free	4	1	1
CH290	B10.0	999_Free	205	14	6
CH292	C10.0	999_Free	171	94	27
CH294	D10.0	999_Free	0	0	0
CH296	E10.0	999_Free	0	0	0
CH298	F10.0	999_Free	47	108	99
CH300	G10.0	999_Free	21	2	0
CH302	H10.0	999_Free	209	169	202
CH320	A11.0	999_Free	133	4	2
CH322	B11.0	999_Free	152	3	0
CH324	C11.0	999_Free	272	263	227
CH326	D11.0	999_Free	60	1	3
CH328	E11.0	999_Free	164	20	0
CH330	F11.0	999_Free	172	3	2
CH332	G11.0	999_Free	181	12	8
CH334	H11.0	999_Free	78	3	5
CH352	A12.0	999_Free	241	269	198
CH354	B12.0	999_Free	229	212	34
CH356	C12.0	999_Free	260	243	271
CH358	D12.0	999_Free	285	254	208
CH360	E12.0	999_Free	275	93	22
CH362	F12.0	999_Free	254	212	38
CH364	G12.0	999_Free	109	3	5
CH366	H12.0	999_Free	221	5	5

## Sheet: 951_AM_D13
DATE:	2023-04-07 15:00:12						1	beta-lg mono
FILE:	C:\wmicrotracker\p00951\20230407_1329						2	beta-lg mono digested
SUBPROJECT:	951_Adrian_rep2_D13						3	beta-lg fibril
							4	beta-lg fibril digested
<<<<<< Group Activity: Average Activity Counts per Data Interval>>>>>>							5	Lysozyme mono
Group/Time[m]	30	60	90				6	Lysozyme mono digested
000_Free	0	0	0				7	Lysozyme fibril
							8	Lysozyme fibril digested
<<<<<< Group Activity: Standard Error >>>>>>							9	digest buffer control
Group/Time[m]	30	60	90				10	digested buffer control
000_Free	0	0	0				11	empty control
							12	empty control
<<<<<< Group Activity: Number of wells/group >>>>>>
Group/Time[m]	30	60	90
000_Free	0	0	0
<<<<<< Number of Samples per Acquisition Interval [1unit=500values] >>>>>>
Time[m]	30	60	90
#Samples	30	30	30
<<<<<< Average Temperature [°C] >>>>>>
Time[m]	30	60	90
Temp[°C]	25.4	25.4	25.6
<<<<<< Well Activity >>>>>>
Well	Group/Time[m]	30	60	90
A1	999_Free	207	51	18
B1	999_Free	179	69	77
C1	999_Free	152	75	7
D1	999_Free	189	35	11
E1	999_Free	109	3	28
F1	999_Free	125	1	2
G1	999_Free	224	108	20
H1	999_Free	185	31	11
A2	999_Free	198	13	1
B2	999_Free	0	0	0
C2	999_Free	228	51	22
D2	999_Free	189	35	23
E2	999_Free	129	36	6
F2	999_Free	237	110	11
G2	999_Free	246	178	39
H2	999_Free	196	93	15
A3	999_Free	118	8	9
B3	999_Free	217	180	57
C3	999_Free	151	188	37
D3	999_Free	223	176	143
E3	999_Free	200	139	104
F3	999_Free	175	96	93
G3	999_Free	171	15	37
H3	999_Free	193	89	111
A4	999_Free	133	7	7
B4	999_Free	208	164	35
C4	999_Free	0	0	0
D4	999_Free	256	248	207
E4	999_Free	181	224	231
F4	999_Free	0	0	0
G4	999_Free	13	6	0
H4	999_Free	116	0	2
A5	999_Free	80	1	0
B5	999_Free	192	71	13
C5	999_Free	233	167	82
D5	999_Free	189	147	62
E5	999_Free	217	233	227
F5	999_Free	230	200	209
G5	999_Free	206	170	25
H5	999_Free	186	13	6
A6	999_Free	216	97	36
B6	999_Free	231	185	87
C6	999_Free	190	63	9
D6	999_Free	192	202	206
E6	999_Free	227	226	237
F6	999_Free	197	107	92
G6	999_Free	151	93	21
H6	999_Free	51	3	4
A7	999_Free	70	16	2
B7	999_Free	207	76	59
C7	999_Free	170	63	52
D7	999_Free	218	175	194
E7	999_Free	199	169	159
F7	999_Free	201	179	188
G7	999_Free	205	112	92
H7	999_Free	169	56	63
A8	999_Free	20	0	2
B8	999_Free	117	75	57
C8	999_Free	182	47	22
D8	999_Free	208	196	195
E8	999_Free	186	201	218
F8	999_Free	173	91	33
G8	999_Free	212	113	61
H8	999_Free	238	167	128
A9	999_Free	28	0	0
B9	999_Free	229	188	145
C9	999_Free	111	8	7
D9	999_Free	4	0	0
E9	999_Free	259	272	191
F9	999_Free	0	0	0
G9	999_Free	0	0	0
H9	999_Free	177	132	75
A10	999_Free	4	0	0
B10	999_Free	193	1	4
C10	999_Free	206	36	1
D10	999_Free	0	0	0
E10	999_Free	0	0	0
F10	999_Free	226	243	140
G10	999_Free	118	9	24
H10	999_Free	187	107	106
A11	999_Free	82	3	2
B11	999_Free	160	6	5
C11	999_Free	227	171	170
D11	999_Free	25	0	0
E11	999_Free	149	10	2
F11	999_Free	173	0	4
G11	999_Free	153	7	4
H11	999_Free	87	2	4
A12	999_Free	214	212	133
B12	999_Free	265	189	7
C12	999_Free	214	246	165
D12	999_Free	234	223	106
E12	999_Free	251	36	1
F12	999_Free	223	119	12
G12	999_Free	111	0	1
H12	999_Free	175	2	3
<<<<<< Channel Activity >>>>>>
Channel	Well	Group/Time[m]	30	60	90
CH0	A1.0	999_Free	207	51	18
CH2	B1.0	999_Free	179	69	77
CH4	C1.0	999_Free	152	75	7
CH6	D1.0	999_Free	189	35	11
CH8	E1.0	999_Free	109	3	28
CH10	F1.0	999_Free	125	1	2
CH12	G1.0	999_Free	224	108	20
CH14	H1.0	999_Free	185	31	11
CH32	A2.0	999_Free	198	13	1
CH34	B2.0	999_Free	0	0	0
CH36	C2.0	999_Free	228	51	22
CH38	D2.0	999_Free	189	35	23
CH40	E2.0	999_Free	129	36	6
CH42	F2.0	999_Free	237	110	11
CH44	G2.0	999_Free	246	178	39
CH46	H2.0	999_Free	196	93	15
CH64	A3.0	999_Free	118	8	9
CH66	B3.0	999_Free	217	180	57
CH68	C3.0	999_Free	151	188	37
CH70	D3.0	999_Free	223	176	143
CH72	E3.0	999_Free	200	139	104
CH74	F3.0	999_Free	175	96	93
CH76	G3.0	999_Free	171	15	37
CH78	H3.0	999_Free	193	89	111
CH96	A4.0	999_Free	133	7	7
CH98	B4.0	999_Free	208	164	35
CH100	C4.0	999_Free	0	0	0
CH102	D4.0	999_Free	256	248	207
CH104	E4.0	999_Free	181	224	231
CH106	F4.0	999_Free	0	0	0
CH108	G4.0	999_Free	13	6	0
CH110	H4.0	999_Free	116	0	2
CH128	A5.0	999_Free	80	1	0
CH130	B5.0	999_Free	192	71	13
CH132	C5.0	999_Free	233	167	82
CH134	D5.0	999_Free	189	147	62
CH136	E5.0	999_Free	217	233	227
CH138	F5.0	999_Free	230	200	209
CH140	G5.0	999_Free	206	170	25
CH142	H5.0	999_Free	186	13	6
CH160	A6.0	999_Free	216	97	36
CH162	B6.0	999_Free	231	185	87
CH164	C6.0	999_Free	190	63	9
CH166	D6.0	999_Free	192	202	206
CH168	E6.0	999_Free	227	226	237
CH170	F6.0	999_Free	197	107	92
CH172	G6.0	999_Free	151	93	21
CH174	H6.0	999_Free	51	3	4
CH192	A7.0	999_Free	70	16	2
CH194	B7.0	999_Free	207	76	59
CH196	C7.0	999_Free	170	63	52
CH198	D7.0	999_Free	218	175	194
CH200	E7.0	999_Free	199	169	159
CH202	F7.0	999_Free	201	179	188
CH204	G7.0	999_Free	205	112	92
CH206	H7.0	999_Free	169	56	63
CH224	A8.0	999_Free	20	0	2
CH226	B8.0	999_Free	117	75	57
CH228	C8.0	999_Free	182	47	22
CH230	D8.0	999_Free	208	196	195
CH232	E8.0	999_Free	186	201	218
CH234	F8.0	999_Free	173	91	33
CH236	G8.0	999_Free	212	113	61
CH238	H8.0	999_Free	238	167	128
CH256	A9.0	999_Free	28	0	0
CH258	B9.0	999_Free	229	188	145
CH260	C9.0	999_Free	111	8	7
CH262	D9.0	999_Free	4	0	0
CH264	E9.0	999_Free	259	272	191
CH266	F9.0	999_Free	0	0	0
CH268	G9.0	999_Free	0	0	0
CH270	H9.0	999_Free	177	132	75
CH288	A10.0	999_Free	4	0	0
CH290	B10.0	999_Free	193	1	4
CH292	C10.0	999_Free	206	36	1
CH294	D10.0	999_Free	0	0	0
CH296	E10.0	999_Free	0	0	0
CH298	F10.0	999_Free	226	243	140
CH300	G10.0	999_Free	118	9	24
CH302	H10.0	999_Free	187	107	106
CH320	A11.0	999_Free	82	3	2
CH322	B11.0	999_Free	160	6	5
CH324	C11.0	999_Free	227	171	170
CH326	D11.0	999_Free	25	0	0
CH328	E11.0	999_Free	149	10	2
CH330	F11.0	999_Free	173	0	4
CH332	G11.0	999_Free	153	7	4
CH334	H11.0	999_Free	87	2	4
CH352	A12.0	999_Free	214	212	133
CH354	B12.0	999_Free	265	189	7
CH356	C12.0	999_Free	214	246	165
CH358	D12.0	999_Free	234	223	106
CH360	E12.0	999_Free	251	36	1
CH362	F12.0	999_Free	223	119	12
CH364	G12.0	999_Free	111	0	1
CH366	H12.0	999_Free	175	2	3

## Sheet: 952_AM_D18
DATE:	2023-09-04 22:23:20						1	beta-lg mono
FILE:	C:\wmicrotracker\p00952\20230409_2052						2	beta-lg mono digested
SUBPROJECT:	952_Adrian_rep2_D18						3	beta-lg fibril
							4	beta-lg fibril digested
<<<<<< Group Activity: Average Activity Counts per Data Interval>>>>>>							5	Lysozyme mono
Group/Time[m]	30	60	90				6	Lysozyme mono digested
000_Free	0	0	0				7	Lysozyme fibril
							8	Lysozyme fibril digested
<<<<<< Group Activity: Standard Error >>>>>>							9	digest buffer control
Group/Time[m]	30	60	90				10	digested buffer control
000_Free	0	0	0				11	empty control
							12	empty control
<<<<<< Group Activity: Number of wells/group >>>>>>
Group/Time[m]	30	60	90
000_Free	0	0	0
<<<<<< Number of Samples per Acquisition Interval [1unit=500values] >>>>>>
Time[m]	30	60	90
#Samples	30	30	30
<<<<<< Average Temperature [°C] >>>>>>
Time[m]	30	60	90
Temp[°C]	25.2	25.2	25.2
<<<<<< Well Activity >>>>>>
Well	Group/Time[m]	30	60	90
A1	999_Free	87	72	21
B1	999_Free	72	11	39
C1	999_Free	144	12	11
D1	999_Free	139	23	15
E1	999_Free	33	9	24
F1	999_Free	79	7	13
G1	999_Free	116	58	8
H1	999_Free	129	34	75
A2	999_Free	99	37	0
B2	999_Free	0	0	0
C2	999_Free	27	9	0
D2	999_Free	72	3	0
E2	999_Free	37	9	79
F2	999_Free	38	6	0
G2	999_Free	20	1	0
H2	999_Free	114	98	51
A3	999_Free	42	142	162
B3	999_Free	196	79	4
C3	999_Free	237	95	10
D3	999_Free	120	55	8
E3	999_Free	169	139	135
F3	999_Free	46	24	18
G3	999_Free	93	5	12
H3	999_Free	54	27	3
A4	999_Free	31	37	8
B4	999_Free	111	16	21
C4	999_Free	0	0	0
D4	999_Free	27	0	3
E4	999_Free	91	46	177
F4	999_Free	4	0	0
G4	999_Free	107	20	2
H4	999_Free	57	93	12
A5	999_Free	0	1	12
B5	999_Free	142	56	91
C5	999_Free	168	57	44
D5	999_Free	108	58	4
E5	999_Free	183	216	209
F5	999_Free	224	207	223
G5	999_Free	140	63	26
H5	999_Free	58	87	110
A6	999_Free	39	23	0
B6	999_Free	62	40	17
C6	999_Free	11	21	29
D6	999_Free	201	199	204
E6	999_Free	186	211	220
F6	999_Free	22	12	10
G6	999_Free	145	108	110
H6	999_Free	19	6	7
A7	999_Free	93	94	107
B7	999_Free	56	5	2
C7	999_Free	29	27	26
D7	999_Free	161	139	115
E7	999_Free	138	151	181
F7	999_Free	107	83	78
G7	999_Free	62	11	1
H7	999_Free	17	66	124
A8	999_Free	1	0	9
B8	999_Free	3	7	3
C8	999_Free	48	9	18
D8	999_Free	88	72	82
E8	999_Free	123	139	138
F8	999_Free	162	139	56
G8	999_Free	101	117	87
H8	999_Free	117	137	95
A9	999_Free	7	0	0
B9	999_Free	236	204	171
C9	999_Free	52	0	0
D9	999_Free	0	0	0
E9	999_Free	218	167	144
F9	999_Free	1	2	6
G9	999_Free	0	0	0
H9	999_Free	189	121	182
A10	999_Free	1	0	0
B10	999_Free	47	1	5
C10	999_Free	18	0	0
D10	999_Free	0	0	0
E10	999_Free	0	0	0
F10	999_Free	170	209	166
G10	999_Free	120	60	19
H10	999_Free	220	274	247
A11	999_Free	0	0	0
B11	999_Free	4	0	0
C11	999_Free	234	139	137
D11	999_Free	0	0	0
E11	999_Free	20	6	1
F11	999_Free	16	0	0
G11	999_Free	43	16	0
H11	999_Free	34	39	13
A12	999_Free	217	86	26
B12	999_Free	186	11	0
C12	999_Free	175	179	82
D12	999_Free	160	144	29
E12	999_Free	143	7	0
F12	999_Free	151	59	47
G12	999_Free	0	0	2
H12	999_Free	94	47	95
<<<<<< Channel Activity >>>>>>
Channel	Well	Group/Time[m]	30	60	90
CH0	A1.0	999_Free	87	72	21
CH2	B1.0	999_Free	72	11	39
CH4	C1.0	999_Free	144	12	11
CH6	D1.0	999_Free	139	23	15
CH8	E1.0	999_Free	33	9	24
CH10	F1.0	999_Free	79	7	13
CH12	G1.0	999_Free	116	58	8
CH14	H1.0	999_Free	129	34	75
CH32	A2.0	999_Free	99	37	0
CH34	B2.0	999_Free	0	0	0
CH36	C2.0	999_Free	27	9	0
CH38	D2.0	999_Free	72	3	0
CH40	E2.0	999_Free	37	9	79
CH42	F2.0	999_Free	38	6	0
CH44	G2.0	999_Free	20	1	0
CH46	H2.0	999_Free	114	98	51
CH64	A3.0	999_Free	42	142	162
CH66	B3.0	999_Free	196	79	4
CH68	C3.0	999_Free	237	95	10
CH70	D3.0	999_Free	120	55	8
CH72	E3.0	999_Free	169	139	135
CH74	F3.0	999_Free	46	24	18
CH76	G3.0	999_Free	93	5	12
CH78	H3.0	999_Free	54	27	3
CH96	A4.0	999_Free	31	37	8
CH98	B4.0	999_Free	111	16	21
CH100	C4.0	999_Free	0	0	0
CH102	D4.0	999_Free	27	0	3
CH104	E4.0	999_Free	91	46	177
CH106	F4.0	999_Free	4	0	0
CH108	G4.0	999_Free	107	20	2
CH110	H4.0	999_Free	57	93	12
CH128	A5.0	999_Free	0	1	12
CH130	B5.0	999_Free	142	56	91
CH132	C5.0	999_Free	168	57	44
CH134	D5.0	999_Free	108	58	4
CH136	E5.0	999_Free	183	216	209
CH138	F5.0	999_Free	224	207	223
CH140	G5.0	999_Free	140	63	26
CH142	H5.0	999_Free	58	87	110
CH160	A6.0	999_Free	39	23	0
CH162	B6.0	999_Free	62	40	17
CH164	C6.0	999_Free	11	21	29
CH166	D6.0	999_Free	201	199	204
CH168	E6.0	999_Free	186	211	220
CH170	F6.0	999_Free	22	12	10
CH172	G6.0	999_Free	145	108	110
CH174	H6.0	999_Free	19	6	7
CH192	A7.0	999_Free	93	94	107
CH194	B7.0	999_Free	56	5	2
CH196	C7.0	999_Free	29	27	26
CH198	D7.0	999_Free	161	139	115
CH200	E7.0	999_Free	138	151	181
CH202	F7.0	999_Free	107	83	78
CH204	G7.0	999_Free	62	11	1
CH206	H7.0	999_Free	17	66	124
CH224	A8.0	999_Free	1	0	9
CH226	B8.0	999_Free	3	7	3
CH228	C8.0	999_Free	48	9	18
CH230	D8.0	999_Free	88	72	82
CH232	E8.0	999_Free	123	139	138
CH234	F8.0	999_Free	162	139	56
CH236	G8.0	999_Free	101	117	87
CH238	H8.0	999_Free	117	137	95
CH256	A9.0	999_Free	7	0	0
CH258	B9.0	999_Free	236	204	171
CH260	C9.0	999_Free	52	0	0
CH262	D9.0	999_Free	0	0	0
CH264	E9.0	999_Free	218	167	144
CH266	F9.0	999_Free	1	2	6
CH268	G9.0	999_Free	0	0	0
CH270	H9.0	999_Free	189	121	182
CH288	A10.0	999_Free	1	0	0
CH290	B10.0	999_Free	47	1	5
CH292	C10.0	999_Free	18	0	0
CH294	D10.0	999_Free	0	0	0
CH296	E10.0	999_Free	0	0	0
CH298	F10.0	999_Free	170	209	166
CH300	G10.0	999_Free	120	60	19
CH302	H10.0	999_Free	220	274	247
CH320	A11.0	999_Free	0	0	0
CH322	B11.0	999_Free	4	0	0
CH324	C11.0	999_Free	234	139	137
CH326	D11.0	999_Free	0	0	0
CH328	E11.0	999_Free	20	6	1
CH330	F11.0	999_Free	16	0	0
CH332	G11.0	999_Free	43	16	0
CH334	H11.0	999_Free	34	39	13
CH352	A12.0	999_Free	217	86	26
CH354	B12.0	999_Free	186	11	0
CH356	C12.0	999_Free	175	179	82
CH358	D12.0	999_Free	160	144	29
CH360	E12.0	999_Free	143	7	0
CH362	F12.0	999_Free	151	59	47
CH364	G12.0	999_Free	0	0	2
CH366	H12.0	999_Free	94	47	95

## Sheet: 953_AM_D21
DATE:	4/13/2023 12:33:07 AM						1	beta-lg mono
FILE:	C:\wmicrotracker\p00953\20230412_2302						2	beta-lg mono digested
SUBPROJECT:	953_Adrian_rep2_D21						3	beta-lg fibril
							4	beta-lg fibril digested
<<<<<< Group Activity: Average Activity Counts per Data Interval>>>>>>							5	Lysozyme mono
Group/Time[m]	30	60	90				6	Lysozyme mono digested
000_Free	0	0	0				7	Lysozyme fibril
							8	Lysozyme fibril digested
<<<<<< Group Activity: Standard Error >>>>>>							9	digest buffer control
Group/Time[m]	30	60	90				10	digested buffer control
000_Free	0	0	0				11	empty control
							12	empty control
<<<<<< Group Activity: Number of wells/group >>>>>>
Group/Time[m]	30	60	90
000_Free	0	0	0
<<<<<< Number of Samples per Acquisition Interval [1unit=500values] >>>>>>
Time[m]	30	60	90
#Samples	30	30	30
<<<<<< Average Temperature [°C] >>>>>>
Time[m]	30	60	90
Temp[°C]	25.4	25.4	25.4
<<<<<< Well Activity >>>>>>
Well	Group/Time[m]	30	60	90
A1	999_Free	88	15	0
B1	999_Free	37	3	0
C1	999_Free	62	1	0
D1	999_Free	39	0	0
E1	999_Free	36	0	0
F1	999_Free	43	1	1
G1	999_Free	24	1	0
H1	999_Free	104	27	24
A2	999_Free	86	3	0
B2	999_Free	0	0	0
C2	999_Free	11	0	0
D2	999_Free	31	0	0
E2	999_Free	3	0	0
F2	999_Free	16	8	0
G2	999_Free	55	71	33
H2	999_Free	107	46	9
A3	999_Free	2	1	0
B3	999_Free	24	25	1
C3	999_Free	63	93	89
D3	999_Free	175	116	147
E3	999_Free	2	0	0
F3	999_Free	10	0	3
G3	999_Free	49	1	0
H3	999_Free	76	15	4
A4	999_Free	102	17	8
B4	999_Free	4	0	0
C4	999_Free	0	0	0
D4	999_Free	36	11	28
E4	999_Free	4	0	0
F4	999_Free	8	0	0
G4	999_Free	11	0	0
H4	999_Free	142	10	9
A5	999_Free	41	16	0
B5	999_Free	113	70	0
C5	999_Free	34	1	3
D5	999_Free	102	15	17
E5	999_Free	152	137	145
F5	999_Free	185	179	142
G5	999_Free	80	2	6
H5	999_Free	66	50	1
A6	999_Free	21	14	1
B6	999_Free	8	5	0
C6	999_Free	69	10	0
D6	999_Free	106	42	43
E6	999_Free	54	69	33
F6	999_Free	13	1	3
G6	999_Free	9	4	11
H6	999_Free	36	0	0
A7	999_Free	4	0	0
B7	999_Free	98	19	4
C7	999_Free	54	9	1
D7	999_Free	0	0	0
E7	999_Free	132	40	57
F7	999_Free	155	139	152
G7	999_Free	18	2	4
H7	999_Free	34	73	33
A8	999_Free	2	2	0
B8	999_Free	4	0	0
C8	999_Free	1	0	0
D8	999_Free	25	25	4
E8	999_Free	112	41	2
F8	999_Free	33	9	6
G8	999_Free	44	13	1
H8	999_Free	91	104	73
A9	999_Free	36	0	0
B9	999_Free	92	93	21
C9	999_Free	14	0	0
D9	999_Free	0	0	0
E9	999_Free	62	7	33
F9	999_Free	0	0	1
G9	999_Free	0	0	0
H9	999_Free	161	127	150
A10	999_Free	5	0	0
B10	999_Free	50	5	5
C10	999_Free	17	0	2
D10	999_Free	0	0	0
E10	999_Free	0	0	0
F10	999_Free	127	126	130
G10	999_Free	51	16	25
H10	999_Free	175	120	156
A11	999_Free	5	0	0
B11	999_Free	16	0	0
C11	999_Free	105	56	83
D11	999_Free	1	0	0
E11	999_Free	1	0	0
F11	999_Free	84	1	1
G11	999_Free	12	0	0
H11	999_Free	6	0	0
A12	999_Free	6	0	0
B12	999_Free	0	0	0
C12	999_Free	71	11	3
D12	999_Free	88	22	4
E12	999_Free	63	0	12
F12	999_Free	66	18	0
G12	999_Free	0	0	0
H12	999_Free	29	0	0
<<<<<< Channel Activity >>>>>>
Channel	Well	Group/Time[m]	30	60	90
CH0	A1.0	999_Free	88	15	0
CH2	B1.0	999_Free	37	3	0
CH4	C1.0	999_Free	62	1	0
CH6	D1.0	999_Free	39	0	0
CH8	E1.0	999_Free	36	0	0
CH10	F1.0	999_Free	43	1	1
CH12	G1.0	999_Free	24	1	0
CH14	H1.0	999_Free	104	27	24
CH32	A2.0	999_Free	86	3	0
CH34	B2.0	999_Free	0	0	0
CH36	C2.0	999_Free	11	0	0
CH38	D2.0	999_Free	31	0	0
CH40	E2.0	999_Free	3	0	0
CH42	F2.0	999_Free	16	8	0
CH44	G2.0	999_Free	55	71	33
CH46	H2.0	999_Free	107	46	9
CH64	A3.0	999_Free	2	1	0
CH66	B3.0	999_Free	24	25	1
CH68	C3.0	999_Free	63	93	89
CH70	D3.0	999_Free	175	116	147
CH72	E3.0	999_Free	2	0	0
CH74	F3.0	999_Free	10	0	3
CH76	G3.0	999_Free	49	1	0
CH78	H3.0	999_Free	76	15	4
CH96	A4.0	999_Free	102	17	8
CH98	B4.0	999_Free	4	0	0
CH100	C4.0	999_Free	0	0	0
CH102	D4.0	999_Free	36	11	28
CH104	E4.0	999_Free	4	0	0
CH106	F4.0	999_Free	8	0	0
CH108	G4.0	999_Free	11	0	0
CH110	H4.0	999_Free	142	10	9
CH128	A5.0	999_Free	41	16	0
CH130	B5.0	999_Free	113	70	0
CH132	C5.0	999_Free	34	1	3
CH134	D5.0	999_Free	102	15	17
CH136	E5.0	999_Free	152	137	145
CH138	F5.0	999_Free	185	179	142
CH140	G5.0	999_Free	80	2	6
CH142	H5.0	999_Free	66	50	1
CH160	A6.0	999_Free	21	14	1
CH162	B6.0	999_Free	8	5	0
CH164	C6.0	999_Free	69	10	0
CH166	D6.0	999_Free	106	42	43
CH168	E6.0	999_Free	54	69	33
CH170	F6.0	999_Free	13	1	3
CH172	G6.0	999_Free	9	4	11
CH174	H6.0	999_Free	36	0	0
CH192	A7.0	999_Free	4	0	0
CH194	B7.0	999_Free	98	19	4
CH196	C7.0	999_Free	54	9	1
CH198	D7.0	999_Free	0	0	0
CH200	E7.0	999_Free	132	40	57
CH202	F7.0	999_Free	155	139	152
CH204	G7.0	999_Free	18	2	4
CH206	H7.0	999_Free	34	73	33
CH224	A8.0	999_Free	2	2	0
CH226	B8.0	999_Free	4	0	0
CH228	C8.0	999_Free	1	0	0
CH230	D8.0	999_Free	25	25	4
CH232	E8.0	999_Free	112	41	2
CH234	F8.0	999_Free	33	9	6
CH236	G8.0	999_Free	44	13	1
CH238	H8.0	999_Free	91	104	73
CH256	A9.0	999_Free	36	0	0
CH258	B9.0	999_Free	92	93	21
CH260	C9.0	999_Free	14	0	0
CH262	D9.0	999_Free	0	0	0
CH264	E9.0	999_Free	62	7	33
CH266	F9.0	999_Free	0	0	1
CH268	G9.0	999_Free	0	0	0
CH270	H9.0	999_Free	161	127	150
CH288	A10.0	999_Free	5	0	0
CH290	B10.0	999_Free	50	5	5
CH292	C10.0	999_Free	17	0	2
CH294	D10.0	999_Free	0	0	0
CH296	E10.0	999_Free	0	0	0
CH298	F10.0	999_Free	127	126	130
CH300	G10.0	999_Free	51	16	25
CH302	H10.0	999_Free	175	120	156
CH320	A11.0	999_Free	5	0	0
CH322	B11.0	999_Free	16	0	0
CH324	C11.0	999_Free	105	56	83
CH326	D11.0	999_Free	1	0	0
CH328	E11.0	999_Free	1	0	0
CH330	F11.0	999_Free	84	1	1
CH332	G11.0	999_Free	12	0	0
CH334	H11.0	999_Free	6	0	0
CH352	A12.0	999_Free	6	0	0
CH354	B12.0	999_Free	0	0	0
CH356	C12.0	999_Free	71	11	3
CH358	D12.0	999_Free	88	22	4
CH360	E12.0	999_Free	63	0	12
CH362	F12.0	999_Free	66	18	0
CH364	G12.0	999_Free	0	0	0
CH366	H12.0	999_Free	29	0	0

## Sheet: 954_AM_D23
DATE:	4/14/2023 7:18:28 PM						1	beta-lg mono
FILE:	C:\wmicrotracker\p00954\20230414_1747						2	beta-lg mono digested
SUBPROJECT:	954_Adrian_rep2_D23						3	beta-lg fibril
							4	beta-lg fibril digested
<<<<<< Group Activity: Average Activity Counts per Data Interval>>>>>>							5	Lysozyme mono
Group/Time[m]	30	60	90				6	Lysozyme mono digested
000_Free	0	0	0				7	Lysozyme fibril
							8	Lysozyme fibril digested
<<<<<< Group Activity: Standard Error >>>>>>							9	digest buffer control
Group/Time[m]	30	60	90				10	digested buffer control
000_Free	0	0	0				11	empty control
							12	empty control
<<<<<< Group Activity: Number of wells/group >>>>>>
Group/Time[m]	30	60	90
000_Free	0	0	0
<<<<<< Number of Samples per Acquisition Interval [1unit=500values] >>>>>>
Time[m]	30	60	90
#Samples	30	30	30
<<<<<< Average Temperature [°C] >>>>>>
Time[m]	30	60	90
Temp[°C]	25.6	25.6	25.8
<<<<<< Well Activity >>>>>>
Well	Group/Time[m]	30	60	90
A1	999_Free	4	52	1
B1	999_Free	0	0	2
C1	999_Free	11	0	0
D1	999_Free	6	3	0
E1	999_Free	43	0	0
F1	999_Free	19	0	0
G1	999_Free	10	1	4
H1	999_Free	59	0	1
A2	999_Free	18	0	0
B2	999_Free	2	0	0
C2	999_Free	6	0	0
D2	999_Free	21	0	0
E2	999_Free	0	0	0
F2	999_Free	6	2	0
G2	999_Free	23	0	1
H2	999_Free	12	1	0
A3	999_Free	6	0	0
B3	999_Free	28	1	1
C3	999_Free	67	4	4
D3	999_Free	1	0	0
E3	999_Free	34	2	0
F3	999_Free	0	1	1
G3	999_Free	1	1	1
H3	999_Free	48	1	2
A4	999_Free	39	0	0
B4	999_Free	17	1	6
C4	999_Free	0	0	0
D4	999_Free	1	0	0
E4	999_Free	7	0	0
F4	999_Free	3	2	0
G4	999_Free	4	1	0
H4	999_Free	59	5	8
A5	999_Free	20	0	0
B5	999_Free	57	7	0
C5	999_Free	25	16	20
D5	999_Free	29	7	27
E5	999_Free	25	49	62
F5	999_Free	0	0	0
G5	999_Free	39	16	8
H5	999_Free	17	55	7
A6	999_Free	9	13	0
B6	999_Free	5	0	0
C6	999_Free	51	0	0
D6	999_Free	35	24	21
E6	999_Free	16	0	0
F6	999_Free	9	0	0
G6	999_Free	7	0	0
H6	999_Free	5	2	18
A7	999_Free	13	0	0
B7	999_Free	111	27	51
C7	999_Free	38	0	0
D7	999_Free	0	0	0
E7	999_Free	1	0	4
F7	999_Free	2	0	0
G7	999_Free	31	1	1
H7	999_Free	74	30	13
A8	999_Free	4	0	0
B8	999_Free	12	0	0
C8	999_Free	2	0	0
D8	999_Free	3	0	0
E8	999_Free	2	1	2
F8	999_Free	53	30	3
G8	999_Free	19	0	0
H8	999_Free	12	1	0
A9	999_Free	8	0	0
B9	999_Free	3	0	0
C9	999_Free	16	0	0
D9	999_Free	0	0	0
E9	999_Free	108	94	102
F9	999_Free	14	0	0
G9	999_Free	0	0	0
H9	999_Free	23	18	19
A10	999_Free	0	0	0
B10	999_Free	17	0	0
C10	999_Free	8	0	0
D10	999_Free	0	0	0
E10	999_Free	0	0	0
F10	999_Free	3	1	0
G10	999_Free	6	2	2
H10	999_Free	35	0	0
A11	999_Free	0	0	0
B11	999_Free	6	0	0
C11	999_Free	104	74	83
D11	999_Free	0	0	0
E11	999_Free	5	0	0
F11	999_Free	1	0	0
G11	999_Free	17	0	0
H11	999_Free	1	1	3
A12	999_Free	0	0	0
B12	999_Free	0	0	0
C12	999_Free	14	8	0
D12	999_Free	14	0	0
E12	999_Free	0	0	0
F12	999_Free	0	0	0
G12	999_Free	1	1	0
H12	999_Free	1	1	0
<<<<<< Channel Activity >>>>>>
Channel	Well	Group/Time[m]	30	60	90
CH0	A1.0	999_Free	4	52	1
CH2	B1.0	999_Free	0	0	2
CH4	C1.0	999_Free	11	0	0
CH6	D1.0	999_Free	6	3	0
CH8	E1.0	999_Free	43	0	0
CH10	F1.0	999_Free	19	0	0
CH12	G1.0	999_Free	10	1	4
CH14	H1.0	999_Free	59	0	1
CH32	A2.0	999_Free	18	0	0
CH34	B2.0	999_Free	2	0	0
CH36	C2.0	999_Free	6	0	0
CH38	D2.0	999_Free	21	0	0
CH40	E2.0	999_Free	0	0	0
CH42	F2.0	999_Free	6	2	0
CH44	G2.0	999_Free	23	0	1
CH46	H2.0	999_Free	12	1	0
CH64	A3.0	999_Free	6	0	0
CH66	B3.0	999_Free	28	1	1
CH68	C3.0	999_Free	67	4	4
CH70	D3.0	999_Free	1	0	0
CH72	E3.0	999_Free	34	2	0
CH74	F3.0	999_Free	0	1	1
CH76	G3.0	999_Free	1	1	1
CH78	H3.0	999_Free	48	1	2
CH96	A4.0	999_Free	39	0	0
CH98	B4.0	999_Free	17	1	6
CH100	C4.0	999_Free	0	0	0
CH102	D4.0	999_Free	1	0	0
CH104	E4.0	999_Free	7	0	0
CH106	F4.0	999_Free	3	2	0
CH108	G4.0	999_Free	4	1	0
CH110	H4.0	999_Free	59	5	8
CH128	A5.0	999_Free	20	0	0
CH130	B5.0	999_Free	57	7	0
CH132	C5.0	999_Free	25	16	20
CH134	D5.0	999_Free	29	7	27
CH136	E5.0	999_Free	25	49	62
CH138	F5.0	999_Free	0	0	0
CH140	G5.0	999_Free	39	16	8
CH142	H5.0	999_Free	17	55	7
CH160	A6.0	999_Free	9	13	0
CH162	B6.0	999_Free	5	0	0
CH164	C6.0	999_Free	51	0	0
CH166	D6.0	999_Free	35	24	21
CH168	E6.0	999_Free	16	0	0
CH170	F6.0	999_Free	9	0	0
CH172	G6.0	999_Free	7	0	0
CH174	H6.0	999_Free	5	2	18
CH192	A7.0	999_Free	13	0	0
CH194	B7.0	999_Free	111	27	51
CH196	C7.0	999_Free	38	0	0
CH198	D7.0	999_Free	0	0	0
CH200	E7.0	999_Free	1	0	4
CH202	F7.0	999_Free	2	0	0
CH204	G7.0	999_Free	31	1	1
CH206	H7.0	999_Free	74	30	13
CH224	A8.0	999_Free	4	0	0
CH226	B8.0	999_Free	12	0	0
CH228	C8.0	999_Free	2	0	0
CH230	D8.0	999_Free	3	0	0
CH232	E8.0	999_Free	2	1	2
CH234	F8.0	999_Free	53	30	3
CH236	G8.0	999_Free	19	0	0
CH238	H8.0	999_Free	12	1	0
CH256	A9.0	999_Free	8	0	0
CH258	B9.0	999_Free	3	0	0
CH260	C9.0	999_Free	16	0	0
CH262	D9.0	999_Free	0	0	0
CH264	E9.0	999_Free	108	94	102
CH266	F9.0	999_Free	14	0	0
CH268	G9.0	999_Free	0	0	0
CH270	H9.0	999_Free	23	18	19
CH288	A10.0	999_Free	0	0	0
CH290	B10.0	999_Free	17	0	0
CH292	C10.0	999_Free	8	0	0
CH294	D10.0	999_Free	0	0	0
CH296	E10.0	999_Free	0	0	0
CH298	F10.0	999_Free	3	1	0
CH300	G10.0	999_Free	6	2	2
CH302	H10.0	999_Free	35	0	0
CH320	A11.0	999_Free	0	0	0
CH322	B11.0	999_Free	6	0	0
CH324	C11.0	999_Free	104	74	83
CH326	D11.0	999_Free	0	0	0
CH328	E11.0	999_Free	5	0	0
CH330	F11.0	999_Free	1	0	0
CH332	G11.0	999_Free	17	0	0
CH334	H11.0	999_Free	1	1	3
CH352	A12.0	999_Free	0	0	0
CH354	B12.0	999_Free	0	0	0
CH356	C12.0	999_Free	14	8	0
CH358	D12.0	999_Free	14	0	0
CH360	E12.0	999_Free	0	0	0
CH362	F12.0	999_Free	0	0	0
CH364	G12.0	999_Free	1	1	0
CH366	H12.0	999_Free	1	1	0

## Sheet: 956_AM_D29
DATE:	2023-04-21 12:33:51						1	beta-lg mono
FILE:	C:\wmicrotracker\p00956\20230421_1102						2	beta-lg mono digested
SUBPROJECT:	956_Adrian_rep2_D29						3	beta-lg fibril
							4	beta-lg fibril digested
<<<<<< Group Activity: Average Activity Counts per Data Interval>>>>>>							5	Lysozyme mono
Group/Time[m]	30	60	90				6	Lysozyme mono digested
000_Free	0	0	0				7	Lysozyme fibril
							8	Lysozyme fibril digested
<<<<<< Group Activity: Standard Error >>>>>>							9	digest buffer control
Group/Time[m]	30	60	90				10	digested buffer control
000_Free	0	0	0				11	empty control
							12	empty control
<<<<<< Group Activity: Number of wells/group >>>>>>
Group/Time[m]	30	60	90
000_Free	0	0	0
<<<<<< Number of Samples per Acquisition Interval [1unit=500values] >>>>>>
Time[m]	30	60	90
#Samples	30	30	30
<<<<<< Average Temperature [°C] >>>>>>
Time[m]	30	60	90
Temp[°C]	24.7	25	25.2
<<<<<< Well Activity >>>>>>
Well	Group/Time[m]	30	60	90
A1	999_Free	1	0	0
B1	999_Free	0	0	0
C1	999_Free	0	0	0
D1	999_Free	0	0	0
E1	999_Free	0	0	0
F1	999_Free	2	0	0
G1	999_Free	0	0	0
H1	999_Free	0	0	0
A2	999_Free	0	0	0
B2	999_Free	0	0	0
C2	999_Free	0	0	0
D2	999_Free	0	0	0
E2	999_Free	0	0	0
F2	999_Free	0	0	0
G2	999_Free	1	0	0
H2	999_Free	0	0	0
A3	999_Free	0	0	0
B3	999_Free	15	3	0
C3	999_Free	35	0	0
D3	999_Free	23	0	0
E3	999_Free	5	0	0
F3	999_Free	15	1	0
G3	999_Free	6	0	1
H3	999_Free	6	0	1
A4	999_Free	0	0	0
B4	999_Free	0	0	0
C4	999_Free	0	0	0
D4	999_Free	30	0	0
E4	999_Free	4	0	0
F4	999_Free	9	6	4
G4	999_Free	0	0	0
H4	999_Free	14	0	0
A5	999_Free	0	0	0
B5	999_Free	3	2	0
C5	999_Free	12	1	0
D5	999_Free	31	11	0
E5	999_Free	2	3	0
F5	999_Free	0	0	0
G5	999_Free	7	6	0
H5	999_Free	31	0	1
A6	999_Free	0	0	0
B6	999_Free	0	0	0
C6	999_Free	0	1	0
D6	999_Free	2	0	0
E6	999_Free	4	0	0
F6	999_Free	24	0	0
G6	999_Free	0	0	0
H6	999_Free	0	0	0
A7	999_Free	0	0	0
B7	999_Free	28	0	0
C7	999_Free	17	0	0
D7	999_Free	3	0	0
E7	999_Free	120	87	65
F7	999_Free	2	0	0
G7	999_Free	36	0	0
H7	999_Free	10	0	1
A8	999_Free	0	0	0
B8	999_Free	0	0	0
C8	999_Free	10	2	0
D8	999_Free	2	0	0
E8	999_Free	0	0	0
F8	999_Free	4	1	6
G8	999_Free	23	0	0
H8	999_Free	2	0	0
A9	999_Free	0	0	0
B9	999_Free	0	0	0
C9	999_Free	0	0	0
D9	999_Free	0	0	0
E9	999_Free	26	17	28
F9	999_Free	3	4	2
G9	999_Free	0	0	0
H9	999_Free	30	5	0
A10	999_Free	0	0	0
B10	999_Free	0	0	0
C10	999_Free	0	1	0
D10	999_Free	0	0	0
E10	999_Free	0	0	0
F10	999_Free	14	0	0
G10	999_Free	0	0	0
H10	999_Free	0	0	0
A11	999_Free	0	0	0
B11	999_Free	0	0	0
C11	999_Free	0	0	0
D11	999_Free	0	0	0
E11	999_Free	0	0	0
F11	999_Free	0	0	0
G11	999_Free	1	0	0
H11	999_Free	0	0	1
A12	999_Free	0	0	0
B12	999_Free	0	0	0
C12	999_Free	0	0	0
D12	999_Free	0	0	0
E12	999_Free	0	0	0
F12	999_Free	0	0	0
G12	999_Free	0	0	0
H12	999_Free	0	0	0
<<<<<< Channel Activity >>>>>>
Channel	Well	Group/Time[m]	30	60	90
CH0	A1.0	999_Free	1	0	0
CH2	B1.0	999_Free	0	0	0
CH4	C1.0	999_Free	0	0	0
CH6	D1.0	999_Free	0	0	0
CH8	E1.0	999_Free	0	0	0
CH10	F1.0	999_Free	2	0	0
CH12	G1.0	999_Free	0	0	0
CH14	H1.0	999_Free	0	0	0
CH32	A2.0	999_Free	0	0	0
CH34	B2.0	999_Free	0	0	0
CH36	C2.0	999_Free	0	0	0
CH38	D2.0	999_Free	0	0	0
CH40	E2.0	999_Free	0	0	0
CH42	F2.0	999_Free	0	0	0
CH44	G2.0	999_Free	1	0	0
CH46	H2.0	999_Free	0	0	0
CH64	A3.0	999_Free	0	0	0
CH66	B3.0	999_Free	15	3	0
CH68	C3.0	999_Free	35	0	0
CH70	D3.0	999_Free	23	0	0
CH72	E3.0	999_Free	5	0	0
CH74	F3.0	999_Free	15	1	0
CH76	G3.0	999_Free	6	0	1
CH78	H3.0	999_Free	6	0	1
CH96	A4.0	999_Free	0	0	0
CH98	B4.0	999_Free	0	0	0
CH100	C4.0	999_Free	0	0	0
CH102	D4.0	999_Free	30	0	0
CH104	E4.0	999_Free	4	0	0
CH106	F4.0	999_Free	9	6	4
CH108	G4.0	999_Free	0	0	0
CH110	H4.0	999_Free	14	0	0
CH128	A5.0	999_Free	0	0	0
CH130	B5.0	999_Free	3	2	0
CH132	C5.0	999_Free	12	1	0
CH134	D5.0	999_Free	31	11	0
CH136	E5.0	999_Free	2	3	0
CH138	F5.0	999_Free	0	0	0
CH140	G5.0	999_Free	7	6	0
CH142	H5.0	999_Free	31	0	1
CH160	A6.0	999_Free	0	0	0
CH162	B6.0	999_Free	0	0	0
CH164	C6.0	999_Free	0	1	0
CH166	D6.0	999_Free	2	0	0
CH168	E6.0	999_Free	4	0	0
CH170	F6.0	999_Free	24	0	0
CH172	G6.0	999_Free	0	0	0
CH174	H6.0	999_Free	0	0	0
CH192	A7.0	999_Free	0	0	0
CH194	B7.0	999_Free	28	0	0
CH196	C7.0	999_Free	17	0	0
CH198	D7.0	999_Free	3	0	0
CH200	E7.0	999_Free	120	87	65
CH202	F7.0	999_Free	2	0	0
CH204	G7.0	999_Free	36	0	0
CH206	H7.0	999_Free	10	0	1
CH224	A8.0	999_Free	0	0	0
CH226	B8.0	999_Free	0	0	0
CH228	C8.0	999_Free	10	2	0
CH230	D8.0	999_Free	2	0	0
CH232	E8.0	999_Free	0	0	0
CH234	F8.0	999_Free	4	1	6
CH236	G8.0	999_Free	23	0	0
CH238	H8.0	999_Free	2	0	0
CH256	A9.0	999_Free	0	0	0
CH258	B9.0	999_Free	0	0	0
CH260	C9.0	999_Free	0	0	0
CH262	D9.0	999_Free	0	0	0
CH264	E9.0	999_Free	26	17	28
CH266	F9.0	999_Free	3	4	2
CH268	G9.0	999_Free	0	0	0
CH270	H9.0	999_Free	30	5	0
CH288	A10.0	999_Free	0	0	0
CH290	B10.0	999_Free	0	0	0
CH292	C10.0	999_Free	0	1	0
CH294	D10.0	999_Free	0	0	0
CH296	E10.0	999_Free	0	0	0
CH298	F10.0	999_Free	14	0	0
CH300	G10.0	999_Free	0	0	0
CH302	H10.0	999_Free	0	0	0
CH320	A11.0	999_Free	0	0	0
CH322	B11.0	999_Free	0	0	0
CH324	C11.0	999_Free	0	0	0
CH326	D11.0	999_Free	0	0	0
CH328	E11.0	999_Free	0	0	0
CH330	F11.0	999_Free	0	0	0
CH332	G11.0	999_Free	1	0	0
CH334	H11.0	999_Free	0	0	1
CH352	A12.0	999_Free	0	0	0
CH354	B12.0	999_Free	0	0	0
CH356	C12.0	999_Free	0	0	0
CH358	D12.0	999_Free	0	0	0
CH360	E12.0	999_Free	0	0	0
CH362	F12.0	999_Free	0	0	0
CH364	G12.0	999_Free	0	0	0
CH366	H12.0	999_Free	0	0	0

## Sheet: 955_AM_D25
DATE:	4/17/2023 12:07:32 AM						1	beta-lg mono
FILE:	C:\wmicrotracker\p00955\20230416_2237						2	beta-lg mono digested
SUBPROJECT:	955_Adrian_rep2_D25						3	beta-lg fibril
							4	beta-lg fibril digested
<<<<<< Group Activity: Average Activity Counts per Data Interval>>>>>>							5	Lysozyme mono
Group/Time[m]	30	60	90				6	Lysozyme mono digested
000_Free	0	0	0				7	Lysozyme fibril
							8	Lysozyme fibril digested
<<<<<< Group Activity: Standard Error >>>>>>							9	digest buffer control
Group/Time[m]	30	60	90				10	digested buffer control
000_Free	0	0	0				11	empty control
							12	empty control
<<<<<< Group Activity: Number of wells/group >>>>>>
Group/Time[m]	30	60	90
000_Free	0	0	0
<<<<<< Number of Samples per Acquisition Interval [1unit=500values] >>>>>>
Time[m]	30	60	90
#Samples	30	30	30
<<<<<< Average Temperature [°C] >>>>>>
Time[m]	30	60	90
Temp[°C]	25	25	25.2
<<<<<< Well Activity >>>>>>
Well	Group/Time[m]	30	60	90
A1	999_Free	0	0	2
B1	999_Free	0	0	2
C1	999_Free	6	4	0
D1	999_Free	4	2	0
E1	999_Free	11	0	0
F1	999_Free	0	0	0
G1	999_Free	27	13	0
H1	999_Free	47	0	0
A2	999_Free	2	0	0
B2	999_Free	0	0	0
C2	999_Free	5	0	0
D2	999_Free	4	0	0
E2	999_Free	0	0	1
F2	999_Free	0	2	0
G2	999_Free	4	0	1
H2	999_Free	3	5	0
A3	999_Free	2	0	0
B3	999_Free	17	0	0
C3	999_Free	27	0	0
D3	999_Free	6	0	0
E3	999_Free	1	1	1
F3	999_Free	0	0	0
G3	999_Free	0	0	0
H3	999_Free	11	0	0
A4	999_Free	4	0	0
B4	999_Free	1	0	0
C4	999_Free	0	0	0
D4	999_Free	5	0	1
E4	999_Free	0	0	1
F4	999_Free	1	1	1
G4	999_Free	7	0	0
H4	999_Free	11	0	0
A5	999_Free	25	0	0
B5	999_Free	63	0	0
C5	999_Free	5	1	0
D5	999_Free	4	0	0
E5	999_Free	42	6	1
F5	999_Free	5	4	0
G5	999_Free	0	0	0
H5	999_Free	15	2	0
A6	999_Free	16	0	0
B6	999_Free	0	0	0
C6	999_Free	14	0	0
D6	999_Free	0	0	0
E6	999_Free	0	0	1
F6	999_Free	7	0	1
G6	999_Free	0	0	1
H6	999_Free	9	0	0
A7	999_Free	8	0	0
B7	999_Free	11	0	0
C7	999_Free	9	0	0
D7	999_Free	0	0	0
E7	999_Free	19	41	4
F7	999_Free	0	0	0
G7	999_Free	7	0	0
H7	999_Free	19	0	0
A8	999_Free	3	0	0
B8	999_Free	0	0	0
C8	999_Free	0	0	0
D8	999_Free	0	0	0
E8	999_Free	0	0	1
F8	999_Free	20	17	11
G8	999_Free	35	0	0
H8	999_Free	2	0	0
A9	999_Free	0	0	0
B9	999_Free	2	0	0
C9	999_Free	4	0	0
D9	999_Free	0	0	1
E9	999_Free	67	44	26
F9	999_Free	0	0	0
G9	999_Free	0	0	0
H9	999_Free	50	48	11
A10	999_Free	0	0	0
B10	999_Free	4	0	0
C10	999_Free	5	0	0
D10	999_Free	0	0	0
E10	999_Free	0	0	0
F10	999_Free	0	0	1
G10	999_Free	0	0	1
H10	999_Free	11	0	1
A11	999_Free	0	0	0
B11	999_Free	0	0	0
C11	999_Free	9	0	0
D11	999_Free	0	0	0
E11	999_Free	5	0	0
F11	999_Free	2	0	0
G11	999_Free	4	0	0
H11	999_Free	0	0	0
A12	999_Free	0	0	0
B12	999_Free	0	0	0
C12	999_Free	80	2	0
D12	999_Free	32	12	0
E12	999_Free	0	0	0
F12	999_Free	5	9	0
G12	999_Free	0	0	0
H12	999_Free	0	0	0
<<<<<< Channel Activity >>>>>>
Channel	Well	Group/Time[m]	30	60	90
CH0	A1.0	999_Free	0	0	2
CH2	B1.0	999_Free	0	0	2
CH4	C1.0	999_Free	6	4	0
CH6	D1.0	999_Free	4	2	0
CH8	E1.0	999_Free	11	0	0
CH10	F1.0	999_Free	0	0	0
CH12	G1.0	999_Free	27	13	0
CH14	H1.0	999_Free	47	0	0
CH32	A2.0	999_Free	2	0	0
CH34	B2.0	999_Free	0	0	0
CH36	C2.0	999_Free	5	0	0
CH38	D2.0	999_Free	4	0	0
CH40	E2.0	999_Free	0	0	1
CH42	F2.0	999_Free	0	2	0
CH44	G2.0	999_Free	4	0	1
CH46	H2.0	999_Free	3	5	0
CH64	A3.0	999_Free	2	0	0
CH66	B3.0	999_Free	17	0	0
CH68	C3.0	999_Free	27	0	0
CH70	D3.0	999_Free	6	0	0
CH72	E3.0	999_Free	1	1	1
CH74	F3.0	999_Free	0	0	0
CH76	G3.0	999_Free	0	0	0
CH78	H3.0	999_Free	11	0	0
CH96	A4.0	999_Free	4	0	0
CH98	B4.0	999_Free	1	0	0
CH100	C4.0	999_Free	0	0	0
CH102	D4.0	999_Free	5	0	1
CH104	E4.0	999_Free	0	0	1
CH106	F4.0	999_Free	1	1	1
CH108	G4.0	999_Free	7	0	0
CH110	H4.0	999_Free	11	0	0
CH128	A5.0	999_Free	25	0	0
CH130	B5.0	999_Free	63	0	0
CH132	C5.0	999_Free	5	1	0
CH134	D5.0	999_Free	4	0	0
CH136	E5.0	999_Free	42	6	1
CH138	F5.0	999_Free	5	4	0
CH140	G5.0	999_Free	0	0	0
CH142	H5.0	999_Free	15	2	0
CH160	A6.0	999_Free	16	0	0
CH162	B6.0	999_Free	0	0	0
CH164	C6.0	999_Free	14	0	0
CH166	D6.0	999_Free	0	0	0
CH168	E6.0	999_Free	0	0	1
CH170	F6.0	999_Free	7	0	1
CH172	G6.0	999_Free	0	0	1
CH174	H6.0	999_Free	9	0	0
CH192	A7.0	999_Free	8	0	0
CH194	B7.0	999_Free	11	0	0
CH196	C7.0	999_Free	9	0	0
CH198	D7.0	999_Free	0	0	0
CH200	E7.0	999_Free	19	41	4
CH202	F7.0	999_Free	0	0	0
CH204	G7.0	999_Free	7	0	0
CH206	H7.0	999_Free	19	0	0
CH224	A8.0	999_Free	3	0	0
CH226	B8.0	999_Free	0	0	0
CH228	C8.0	999_Free	0	0	0
CH230	D8.0	999_Free	0	0	0
CH232	E8.0	999_Free	0	0	1
CH234	F8.0	999_Free	20	17	11
CH236	G8.0	999_Free	35	0	0
CH238	H8.0	999_Free	2	0	0
CH256	A9.0	999_Free	0	0	0
CH258	B9.0	999_Free	2	0	0
CH260	C9.0	999_Free	4	0	0
CH262	D9.0	999_Free	0	0	1
CH264	E9.0	999_Free	67	44	26
CH266	F9.0	999_Free	0	0	0
CH268	G9.0	999_Free	0	0	0
CH270	H9.0	999_Free	50	48	11
CH288	A10.0	999_Free	0	0	0
CH290	B10.0	999_Free	4	0	0
CH292	C10.0	999_Free	5	0	0
CH294	D10.0	999_Free	0	0	0
CH296	E10.0	999_Free	0	0	0
CH298	F10.0	999_Free	0	0	1
CH300	G10.0	999_Free	0	0	1
CH302	H10.0	999_Free	11	0	1
CH320	A11.0	999_Free	0	0	0
CH322	B11.0	999_Free	0	0	0
CH324	C11.0	999_Free	9	0	0
CH326	D11.0	999_Free	0	0	0
CH328	E11.0	999_Free	5	0	0
CH330	F11.0	999_Free	2	0	0
CH332	G11.0	999_Free	4	0	0
CH334	H11.0	999_Free	0	0	0
CH352	A12.0	999_Free	0	0	0
CH354	B12.0	999_Free	0	0	0
CH356	C12.0	999_Free	80	2	0
CH358	D12.0	999_Free	32	12	0
CH360	E12.0	999_Free	0	0	0
CH362	F12.0	999_Free	5	9	0
CH364	G12.0	999_Free	0	0	0
CH366	H12.0	999_Free	0	0	0

[truncated: 2 more sheets: Data Summary, Statistics]
