# Supplementary material for: Food amyloid fibrils are safe nutrition ingredients based on in-vitro and in-vivo assessment
Source: Nat Commun. 2023 Oct 26;14:6806. doi: 10.1038/s41467-023-42486-x (PMC10603083; doi:10.1038/s41467-023-42486-x)
Supplement: Supplementary file 4 — Source Data [file 41467_2023_42486_MOESM4_ESM.zip › Source Data/Supplementary Figure 18.xlsx]

## Sheet: Sheet1
	Lysozyme monomer 1	Lysozyme monomer 2	Lysozyme monomer 3	Lysozyme monomer 4	Lysozyme monomer 5	Lysozyme monomer 6	Lysozyme fibril 1	Lysozyme fibril 2	Lysozyme fibril 3	Lysozyme fibril 4	Lysozyme fibril 5	Lysozyme fibril 6
	Relative abundance (%)	Relative abundance (%)	Relative abundance (%)	Relative abundance (%)	Relative abundance (%)	Relative abundance (%)	Relative abundance (%)	Relative abundance (%)	Relative abundance (%)	Relative abundance (%)	Relative abundance (%)	Relative abundance (%)
ILQ	72.61	74.14	48.95	0	68.54	0	0	0	0	0	78.13	0
ESNF	0	0.46	0	0	0	0	0	0	0	0	0	13.23
ASVN	0	0	2.7	0	0	0	0	0	0	0	0	0
GNWV	1.68	0	0	40.5	11.86	0	0	0	0	0	0	0
ALLS	0	1.71	1.67	0	3.62	0	0	0	0	0	0	0
NGMN	0	0	0	3.91	0	0	0	0	0	0	0	0
SDIT	0	7.46	0	0	0	0	0	0	0	0	0	0
SVNC	0	1.1	0.32	0	0	0	0	0	0	0	0	0
DITAS	0	0	6.76	0	3.4	35.12	11.93	0	0	0	4.98	8.3
LSSDI	12.37	9.55	8.54	0	1.92	0	0	0	17.5	0	0	0
NLCNI	0	0	0	0	0	10.21	0	0	0	0	0	0
TDGST	0	0	0.46	4.11	0.77	0	0	100	6.33	100	0	0
GTDVQA	0	0	0.91	0	1.38	0	0	0	0	0	0	0
SRWWCN	0	0	0	6.87	2.38	0	0	0	0	0	2.6	0
SLGNWVC	1.11	1.18	1.11	0	0	0	0	0	0	0	0	0
MKRHGLD	4.36	4.38	28.58	19.64	5.23	0	88.07	0	0	0	7.73	78.47
ALGKVFG	4.5	0	0	0	0	0	0	0	0	0	0	0
LGNWVCAAKFES	3.37	0	0	0	0	0	0	0	0	0	0	0
ALLSSDITASVNCAKKIV	0	0	0	24.98	0.91	54.67	0	0	76.18	0	6.56	0
