# Supplementary material for: Food amyloid fibrils are safe nutrition ingredients based on in-vitro and in-vivo assessment
Source: Nat Commun. 2023 Oct 26;14:6806. doi: 10.1038/s41467-023-42486-x (PMC10603083; doi:10.1038/s41467-023-42486-x)
Supplement: Supplementary file 4 — Source Data [file 41467_2023_42486_MOESM4_ESM.zip › Source Data/Supplementary Figure 19.xlsx]

## Sheet: FigS19a
	β-lg monomer 1	β-lg monomer 2	β-lg monomer 3	β-lg monomer 4	β-lg monomer 5	β-lg monomer 6	β-lg fibril 1	β-lg fibril 2	β-lg fibril 3	β-lg fibril 4	β-lg fibril 5	β-lg fibril 6
	Relative abundance (%)	Relative abundance (%)	Relative abundance (%)	Relative abundance (%)	Relative abundance (%)	Relative abundance (%)	Relative abundance (%)	Relative abundance (%)	Relative abundance (%)	Relative abundance (%)	Relative abundance (%)	Relative abundance (%)
EIL	17.04	0	0	0	0	16.91	0	0	0	0	0	0
LEK	1	0	0	4	7.93	4.98	0	0	0	0	0	0
VFK	0	0	3.25	0	3.61	0	5.12	0	0	1.9	8.72	2.07
LEI	0	0	0	0	0	0	0	7.61	35.24	0	0	23.41
FKI	10.77	9.51	3.21	10.88	4.81	3.86	7.46	3.13	6.77	8.26	5.86	9.22
QLE	7.06	8.93	7.22	7.29	9.97	7.04	0	0	0	0	0	0
LEIL	0	0	0	0	0	0	0	16.28	0	0	14.46	9.29
DISL	0	0	3.04	9.03	0	5.61	0	0	0	0	0	0
GLDI	6.04	17.79	9.61	10.51	5.01	3.51	0	4.99	0	2.25	0	0
IDAL	5.41	9.97	14.8	8.38	14.72	12.67	0	3.65	0	10.62	22.34	0
LIVT	0	2.85	2.68	0	3.87	0	0	0	0	0	0	0
SLLD	6.44	0.66	0	1.05	1.56	0	0	0	0	0	0	0
ALIV	9.44	4.88	0	0	0	0	0	0	0	0	0	0
ENKV	0	5.45	0	0	0	3.71	0	0	0	0	0	0
LEKF	0	1.42	1.74	1.86	2.44	0	0	0	0	0	0	0
ELKP	0	0	0	0	0	0	0	0	0	2.25	0	2.51
LLQK	0	0	0	0	0	0	5.2	6.53	10.1	6.59	14.48	0
SLAM	0	0	1.96	0	0.22	0	0	0	0	0.55	0	0
GDLEI	0	0	4.31	6.27	5.28	3.65	0	0	0	7.13	0	2.95
VYVEE	2.01	0.62	0	0	0.68	0	0	0	0	0	0	0
KWENG	2.11	0	1.45	0	0	0	0	0	0	0	0	0
LLDAQ	8.8	11.03	10.8	4.36	5.6	9.98	5.44	0	0	7.86	0	0
TQLEE	0	7.41	1.58	0	0	5.2	0	1.13	0	0	0	0
KIDAL	1.69	0	4.56	4.34	0	0	0	0	0	0	0	0
IDALNE	0	0	4.61	0	0	4.18	13.66	0	0	0	0	16.08
ASDISL	3.37	2.62	3.34	3.2	4.71	0	0	0	0	0	0	0
YVEELK	2.17	2.54	0	0	0	0	5.35	4.65	11.64	5.69	9.29	7.22
ISLLDA	3.73	1.11	0	0	0	3.61	0	0	0	0	0	0
ELKPTP	0	0	0	0	0	0	32.74	25.69	0	0	0	0
LACQCL	0	0	0	0	0	0	3.85	0	0	0	8.57	4.68
SLAMAA	0	0	0	0	0.9	0	5.68	5.7	18.23	8.41	0	0
VEELKPT	0	0	0	0	0	0	0	0	0	6.61	0	7.15
ELKPTPEG	2.42	0	2.99	2.36	6.48	0	0	8.02	0	0	0	0
VLDTDYKK	2.01	0	0	0	0	0	0	0	0	4.15	16.29	7.44
GLDIQKVA	0	0	1.9	2.27	3.33	2.14	0	0	0	0	0	0
DISLLDAQ	0	0	0	0.09	0	0	0	0	0	3.47	0	0
AMAASDISL	4.15	0	0	3.8	0	0	8.17	0	0	10.88	0	0
LAMAASDIS	0	0	1.37	0	0	3.28	0	0	0	0	0	0
SLAMAASDI	1.78	0	0	2.23	1.81	3.25	0	0	0	0	0	0
VAGTWYSLAM	1.27	0	1.22	0.88	3.28	1.18	0	0	0	0	0	0
ALPMHIRLSF	0	0	1.33	0	0	0	0	0	0	2.54	0	0
SLLDAQSAPL	0	1.69	4.27	2.5	0	0	0	3.66	9.31	6.41	0	7.99
KWENGECAQK	1.3	2.96	0	1.82	1.92	0	2.24	0	0	0	0	0
LDTDYKKYLL	0	3.2	2.73	3.58	0	2.34	0	4.63	8.72	0	0	0
LLQKWENGECA	0	0	0	0	0	0	5.08	4.33	0	4.43	0	0
LDAQSAPLRVYVEEL	0	0	0.56	4.85	4.44	0	0	0	0	0	0	0
PLRVYVEELKPTPEG	0	5.36	5.47	4.43	7.45	2.86	0	0	0	0	0	0

## Sheet: FigS19b
	Lysozyme monomer 1	Lysozyme monomer 2	Lysozyme monomer 3	Lysozyme monomer 4	Lysozyme monomer 5	Lysozyme monomer 6	Lysozyme fibril 1	Lysozyme fibril 2	Lysozyme fibril 3	Lysozyme fibril 4	Lysozyme fibril 5	Lysozyme fibril 6
	Relative abundance (%)	Relative abundance (%)	Relative abundance (%)	Relative abundance (%)	Relative abundance (%)	Relative abundance (%)	Relative abundance (%)	Relative abundance (%)	Relative abundance (%)	Relative abundance (%)	Relative abundance (%)	Relative abundance (%)
ILQ	5.59	7.59	4.99	3.09	3.15	5.43	0.82	3.4	0.34	8.25	5.17	1.87
FES	1.05	0.34	2.24	1.07	1.53	0.75	2.82	2.22	2.1	2.19	1.73	0.93
FNT	0	0	0	0	0	0	0	0.41	0.31	0	0	0.26
VAW	1.02	1.51	0	3.61	0	0.81	2.04	2.48	1.45	5.15	0	1.29
AWI	0	1.3	1.2	0	2.29	0	2.04	3.05	1.69	0.9	1.07	2.12
KVF	6.66	3.8	2.85	2.85	0	6.35	1.64	2.24	8.35	1.65	8.65	1.61
RNL	1.06	0	1.13	0.58	0	0.61	0.2	0.41	0.27	0	0.75	0.68
AKF	0.97	0.58	0	0	0	0.05	0.52	1.29	1.14	0	0.28	0.18
LAAL	2.06	1.24	2.16	1.5	1.8	2.91	7.22	4.72	2.62	6.57	3.23	2.76
ILQI	1.42	1.66	2.5	0.93	2.55	0	1.82	2.71	1.53	1.09	0.89	1.5
LQIN	0.33	5.17	2.69	2.81	3.76	1.52	3.96	5.97	3.87	1.46	5.19	5.52
GILQ	5.88	7.79	8.99	7.53	8.7	7.42	6.77	8	9.45	5.03	7	6.95
LDNY	1.51	0	0	1.85	1.51	0.36	0	0	2.02	0.85	0.56	0.4
LGKV	5.66	3.55	2.53	3.21	2.84	4.45	4.56	5.95	5.29	5.27	6.03	3.59
SALL	6.71	10.39	4.36	2.79	3.84	11.24	12.41	19.46	12.2	5.77	14.1	13.47
DYGI	1.48	1.42	2.95	0.81	0.99	2.1	4.06	2.61	1.22	3.43	1.59	3
ESNF	0.55	0.65	0.71	0	1.17	1.07	0.87	0.76	0.96	1.23	0.99	0.88
SLLI	1.39	1.07	1.93	0.65	0	1.08	0.98	2.52	2.2	4.6	2.41	2.92
LLIL	0	0	0.71	1.86	0.8	0	0	0	0	0.76	0.49	0.52
KVFG	0	0	0	0	0.93	0	0.26	0.12	0	0.51	0.86	0.25
ELAA	4	3.1	1.97	1.94	2.51	2.03	0	0	0	0	0	0
NFNT	0	0	1.25	0	0.68	1.39	0	0	0	0	0	0
FNTQ	0	1.13	1.16	0	0	1.33	0.86	0.44	0	0	0	0
IVSD	3.08	0.12	3.78	1.2	2.83	1.18	0	0	0	0	0	0
PLAAL	0	1.93	2.13	2.06	2.86	0	0	0	0	0	0	0
LSSDI	6.29	2.34	4.37	6.45	1.92	2.51	3.8	2.83	3.41	0	1.61	3.08
YGILQ	3.85	1.04	0.91	0.43	3.21	1.63	2.72	2.32	0.63	2.24	2.62	1.39
SALLS	0	0	0.86	12.92	0	1.01	19.61	0	18.58	19.04	17.77	20.13
TDYGI	1.86	1.28	0.89	1.8	1.85	0	2.19	2.37	1.43	0.97	0.33	1.96
FLPLA	0.47	0	0.47	1.25	0.5	0	0	1.87	0	0	0.04	0
LAALG	5.64	8.13	5.25	8.36	5.73	9.76	8.75	11.35	8.7	7.98	7.64	13.92
FNTQA	0	0	0	0	0.61	0	0	0.12	0	0.38	0	0.29
SLGNW	0	0	0.33	0	0.36	0	0	0	0	0	0	0
LDNYR	0	1.08	1.41	0	0	1.03	0	0	0	0	0	0
DITAS	0.37	0.51	0.43	0.4	0.17	0.48	0	0	0	0	0	0
ALGKV	2.31	3.18	1.47	1.18	3.93	2.41	2.19	1.5	3.7	4.8	3.46	2.76
RGYSL	0.84	0.67	1.7	0.86	1.99	7.53	0	0	0	0	0	0
VAWRN	0	3.59	0.9	1.95	3.16	1	0	0	0	0	0.38	0
NCAKK	0.66	0	0.4	0	0.51	0.25	0	0	0	0	0	0
WIRGCR	1.14	0	0.96	1.13	0.94	0	1.23	1.68	1.59	0.99	0.66	1.26
ILQINS	0.64	0	1.19	1.15	0.69	0	0.6	1.4	0	0	0.2	0.42
DITASV	2.69	3.45	3.53	2.95	7.95	4.36	0	0	0	0	0	0
LSSDIT	0	1.22	0	0.38	1.21	0	0	0	0	0	0	0
RNLCNI	0	0	0	1.16	1.69	2.02	0	0.89	0	0	0	0.31
ALLSSDI	1.92	2.68	2.59	3.3	3.09	2.27	0	0.4	0	1.67	0.22	0
AKFESNF	0.32	0.45	0.18	0	0	0	0	0	0	0	0	0
ITASVNCA	2.6	2.19	6.61	2.09	2.43	2.17	2.71	2.51	2.75	5.18	2.12	2.07
GTDVQAWI	3.85	0.1	0	0.78	0.68	0	0	0	0	0	0	0
CNIPCSAL	0	0.75	0.83	0	0.82	0.84	0	0	0	0	0	0
NAWVAWRN	2.26	1.42	1.75	1.98	1.99	1.45	0	0	0	0	0	0
LDNYRGYS	0.5	0.73	0.47	0	0.63	0.55	0	0	0	0	0	0
LCNIPCSA	0.84	0	0	0.78	0.82	0	0	0	0	0	0	0
LDNYRGYSL	0.5	0.47	0.42	0.64	0.44	0.59	0.57	0.61	0.62	0.48	0.51	0.42
LILVLCFLPL	1.31	1.94	1.03	0	0.38	0.72	0	0	0	0	0.21	0
TDVQAWIRGC	3.06	2.43	2.79	1.94	1.71	2.91	0.65	0.53	0.51	0.37	0.38	0.33
RCKGTDVQAWI	0.22	0.42	0.42	0.35	0.83	0.7	1.12	0.88	1.06	1.18	0.84	0.97
AWVAWRNRCKGTDVQA	5.45	5.57	5.63	5.42	5.04	1.73	0	0	0	0	0	0
