# Supplementary material for: Food amyloid fibrils are safe nutrition ingredients based on in-vitro and in-vivo assessment
Source: Nat Commun. 2023 Oct 26;14:6806. doi: 10.1038/s41467-023-42486-x (PMC10603083; doi:10.1038/s41467-023-42486-x)
Supplement: Supplementary file 4 — Source Data [file 41467_2023_42486_MOESM4_ESM.zip › Source Data/Supplementary Figure 3.xls]

## Sheet: Fibril
Before	5	10	20	40	60	120		5	10	20	40	60	120
0.4422	0.3573	0.2056	0.2602	0.3167	0.2645	0.2554		0.2285	0.1801	0.1695	0.1347	0.1268	0.1253
0.6989	0.3086	0.2963	0.2795	0.2236	0.2459	0.2468		0.1216	0.1713	0.1447	0.1247	0.1243	0.1299
0.5469	0.2106	0.2911	0.2509	0.2318	0.2517	0.2438		0.1248	0.1293	0.1264	0.1236	0.1426	0.132

## Sheet: Monomer
Before	5	10	20	40	60	120		5	10	20	40	60	120
2.9727	2.8007	2.8006	3.0056	3.0205	2.9099	2.9481		2.775	2.8509	2.8953	2.8813	2.7665	2.8833
2.8555	2.8755	2.922	2.9235	2.9363	2.8577	3.0396		2.7669	2.7845	2.9123	2.8908	2.8524	2.8631
2.8685	2.9034	2.8087	2.9342	2.9851	2.8522	3.0074		2.8066	2.8431	2.9549	2.879	2.8587	2.9161
