# Supplementary material for: Food amyloid fibrils are safe nutrition ingredients based on in-vitro and in-vivo assessment
Source: Nat Commun. 2023 Oct 26;14:6806. doi: 10.1038/s41467-023-42486-x (PMC10603083; doi:10.1038/s41467-023-42486-x)
Supplement: Supplementary file 4 — Source Data [file 41467_2023_42486_MOESM4_ESM.zip › Source Data/Supplementary Figure 4.xls]

## Sheet: Fibril
Time	Fluorescence			Normalized fluorescence intensity
min
-30			717.6			1
0	18528.9	1042.83	717.6	25.8207	1.45322	1
5	12770.7	1188.58	717.6	17.7964	1.65632	1
10	11748.7	868.352	717.6	16.3722	1.21008	1
20	9941.8	646.916	717.6	13.8542	0.9015	1
40	9218.2	582.839	717.6	12.8459	0.812205	1
60	8257.8	417.305	717.6	11.5075	0.581529	1
120	6879.2	216.446	717.6	9.5864	0.301625	1
125	5225.75	468.302	717.6	7.28226	0.652595	1
130	3206.33	243.869	717.6	4.46813	0.33984	1
140	2643.67	390.192	717.6	3.68404	0.543745	1
160	2390	261.443	717.6	3.33055	0.36433	1
180	2099.7	132.019	717.6	2.926	0.183974	1
240	1609.8	124.076	717.6	2.24331	0.172904	1
260			717.6			1

## Sheet: Monomer
Time	Fluorescence		Fluorescence	Normalized fluorescence intensity
min
	Monomer gastric		Enzyme
-30			517.8			1
0	798.125	30.4323	517.8	1.54138	0.0587723	1
5	782	33.5917	517.8	1.51024	0.0648738	1
10	779	22.8473	517.8	1.50444	0.0441238	1
20	763.4	19.5525	517.8	1.47431	0.0377607	1
40	720.6	8.76356	517.8	1.39166	0.0169246	1
60	718.5	9.30438	517.8	1.3876	0.0179691	1
120	715.5	11.0905	517.8	1.38181	0.0214186	1
125	716.2	14.6348	517.8	1.38316	0.0282634	1
130	700.4	12.5716	517.8	1.35265	0.0242788	1
140	687.5	15.96	517.8	1.32773	0.0308227	1
160	652.5	8.00347	517.8	1.26014	0.0154567	1
180	628.4	14.4699	517.8	1.2136	0.0279449	1
240	602.8	21.4673	517.8	1.16416	0.0414586	1
