# Supplementary material for: Food amyloid fibrils are safe nutrition ingredients based on in-vitro and in-vivo assessment
Source: Nat Commun. 2023 Oct 26;14:6806. doi: 10.1038/s41467-023-42486-x (PMC10603083; doi:10.1038/s41467-023-42486-x)
Supplement: Supplementary file 4 — Source Data [file 41467_2023_42486_MOESM4_ESM.zip › Source Data/Supplementary Figure 5.xls]

## Sheet: Fibril
Time				Normalized fluorescence intensity
min
	SGF gastric diluted
-30			333.1			1
0	7232.8	281.456	333.1	21.7136	0.844958	1
5	2026.8	60.4902	333.1	6.08466	0.181598	1
10	1985	28.3235	333.1	5.95917	0.0850301	1
20	1985	28.3235	333.1	5.95917	0.0850301	1
40	1913	66.1866	333.1	5.74302	0.198699	1
60	1879.33	77.7423	333.1	5.64195	0.23339	1
120	1896.25	8.38153	333.1	5.69273	0.0251622	1
125	1479	80.7355	333.1	4.44011	0.242376	1
130	1393.4	50.9645	333.1	4.18313	0.153001	1
140	1320.9	48.3056	333.1	3.96548	0.145018	1
160	1228.3	69.2276	333.1	3.68748	0.207828	1
180	1257.9	34.3493	333.1	3.77634	0.10312	1
240	1054.6	35.4564	333.1	3.16602	0.106444	1
260						1

## Sheet: Monomer
Time				Normalized fluorescence intensity
min
-30			221.4			1
0	320.667	11.7757	221.4	1.6436	0.116904	1
5	291.857	15.5395	221.4	1.48834	0.106335	1
10	284.125	2.79987	221.4	1.48032	0.0738607	1
20	279.8	8.99135	221.4	1.44741	0.0770315	1
40	277.7	5.65784	221.4	1.43727	0.0808324	1
60	275.667	3.05505	221.4	1.46256	0.0708978	1
120	270.6	10.0797	221.4	1.39929	0.0688004	1
125	235.8	5.65292	221.4	1.21956	0.0539193	1
130	240.9	7.68042	221.4	1.24639	0.0698288	1
140	233.4	3.50238	221.4	1.20762	0.0590032	1
160	232.2	4.2111	221.4	1.2014	0.0597217	1
180	230.5	3.50397	221.4	1.19226	0.0505766	1
240	226.9	3.41402	221.4	1.17345	0.0447599	1
260						1
