# Supplementary material for: Food amyloid fibrils are safe nutrition ingredients based on in-vitro and in-vivo assessment
Source: Nat Commun. 2023 Oct 26;14:6806. doi: 10.1038/s41467-023-42486-x (PMC10603083; doi:10.1038/s41467-023-42486-x)
Supplement: Supplementary file 4 — Source Data [file 41467_2023_42486_MOESM4_ESM.zip › Source Data/Supplementary Figure 6.xls]

## Sheet: Fibril
Wavelength				Molar Ellipticity	Smoothed Y6	Smoothed Y7
nm				10\+(6) deg cm\+(2) dmol\+(-1)
	Before	Gastric	Intestinal	Lysozyme fibril	Gastric-digested	Intestinal-digested
260	0.794554	0.715072	-0.301361	0.0142599	0.016201	0.0114596
259	0.920386	0.744345	-0.373119	0.0163222	0.0161714	0.0111561
258	0.952813	0.765411	-0.36397	0.0185268	0.016259	0.0109096
257	1.07511	0.756517	-0.360749	0.0208738	0.0164636	0.0107202
256	1.24662	0.767179	-0.409167	0.0233631	0.0167854	0.0105878
255	1.38939	0.811221	-0.416938	0.0259949	0.0172243	0.0105126
254	1.56226	0.792125	-0.457835	0.028769	0.0177802	0.0104944
253	1.74672	0.770129	-0.531492	0.0316855	0.0184533	0.0105332
252	1.95389	0.787671	-0.563968	0.0347445	0.0192435	0.0106292
251	2.14404	0.910384	-0.653527	0.0379457	0.0201507	0.0107822
250	2.31049	0.930108	-0.690898	0.0412894	0.0211751	0.0109923
249	2.43463	0.969211	-0.838153	0.0447067	0.0220888	0.0110236
248	2.69274	1.02559	-0.999648	0.0484591	0.0234198	0.0112324
247	2.85094	1.16357	-1.2389	0.0523723	0.0248055	0.0114846
246	2.9145	1.30029	-1.39096	0.0569757	0.0264198	0.0116456
245	3.14499	1.38513	-1.73982	0.0622466	0.028089	0.0123427
244	3.43601	1.44446	-2.13859	0.0681391	0.0301005	0.0136229
243	3.73755	1.5133	-2.76599	0.0744448	0.0325447	0.0152783
242	3.99631	1.50923	-3.46756	0.0809435	0.0351459	0.0168336
241	4.24624	1.49571	-4.34225	0.0872831	0.0378983	0.0182963
240	4.55281	1.65603	-5.37776	0.0923864	0.0408917	0.0191875
239	4.85204	1.7611	-6.7375	0.0955714	0.0435056	0.0196567
238	5.02929	1.74135	-8.26951	0.0959405	0.0456306	0.0195162
237	5.17104	1.78014	-10.0136	0.0917939	0.0466631	0.0185385
236	4.80343	1.69557	-12.001	0.082482	0.0470275	0.0176696
235	4.16862	1.68195	-14.2362	0.0663561	0.0439952	0.0167126
234	3.07678	1.56618	-16.7584	0.0431905	0.0392806	0.016506
233	1.5545	1.0227	-19.1906	0.011549	0.0313554	0.0164373
232	-0.562842	0.283524	-21.546	-0.0278959	0.0215836	0.0166694
231	-3.3533	-0.30105	-23.5035	-0.0770366	0.008569	0.0167488
230	-6.39954	-1.08941	-25.4046	-0.133971	-0.00683713	0.0163262
229	-10.0753	-1.76137	-26.6412	-0.198054	-0.0261897	0.0151169
228	-14.3771	-2.75464	-28.0429	-0.2678	-0.0499969	0.0127226
227	-18.3923	-3.5459	-29.1982	-0.341372	-0.0792701	0.0081163
226	-23.0109	-5.09254	-30.0154	-0.419546	-0.113449	0.00191497
225	-27.4061	-5.87672	-30.726	-0.501726	-0.151741	-0.00561506
224	-32.1989	-6.93201	-31.4232	-0.584667	-0.193458	-0.0132282
223	-36.2321	-8.68041	-32.1164	-0.666626	-0.23631	-0.0211635
222	-40.8805	-10.6844	-33.0423	-0.746816	-0.279036	-0.0316454
221	-43.8178	-12.3689	-33.5018	-0.826338	-0.317233	-0.042025
220	-47.4675	-13.8519	-33.7598	-0.899532	-0.355056	-0.055604
219	-50.7159	-13.7341	-34.0915	-0.962897	-0.390835	-0.0720048
218	-53.9946	-15.3448	-34.5669	-1.01329	-0.425124	-0.0908132
217	-57.6454	-16.6185	-34.749	-1.047	-0.45663	-0.11164
216	-59.0647	-17.7826	-35.2248	-1.0621	-0.487749	-0.135524
215	-58.9162	-18.4327	-35.1195	-1.05578	-0.516152	-0.160319
214	-58.7609	-19.4228	-35.8913	-1.02647	-0.540406	-0.186427
213	-57.6512	-22.2209	-37.1164	-0.972505	-0.564655	-0.215554
212	-54.4407	-23.8631	-38.2922	-0.894009	-0.593546	-0.249191
211	-46.8071	-24.6237	-39.8096	-0.794646	-0.628972	-0.282058
210	-39.6736	-24.6982	-41.3519	-0.678731	-0.668798	-0.316105
209	-31.5638	-21.5944	-42.781	-0.554096	-0.709951	-0.351975
208	-22.9467	-22.3295	-42.2256	-0.425485	-0.74195	-0.386615
207	-15.1622	-16.6993	-40.6872	-0.299614	-0.745932	-0.421809
206	-6.59718	-12.2653	-39.1854	-0.190498	-0.73271	-0.446502
205	0.355413	-7.36199	-34.9958	-0.09416	-0.717381	-0.459739
204	6.21936	-2.89288	-31.0282	-0.0207969	-0.695185	-0.46718
203	8.75234	-2.85233	-23.3479	0.0283397	-0.649787	-0.46415
202	8.84936	1.13486	-18.0232	0.0593359	-0.58815	-0.460417
201	6.46305	7.12203	-15.5968	0.0690536	-0.509405	-0.448461
200	3.94673	12.9405	-11.6984	0.0697251	-0.426648	-0.431896
199	1.75111	13.2237	-8.30633	0.0908414	-0.359011	-0.41564
198	-1.6504	13.7138	-4.71382	0.104436	-0.285074	-0.39487
197	-5.52418	15.9806	0.06939	0.11051	-0.204835	-0.369586
196	-3.59979	16.3678	2.52787	0.109062	-0.118295	-0.339788
195	-6.16101	14.3297	2.14624	0.100093	-0.0254544	-0.305476
194	-1.81574	12.2133	-0.495303	0.0836023	0.0736874	-0.26665
193	3.17762	8.30295	-4.0685	0.0595904	0.17913	-0.22331
192	3.33354	1.5656	-2.23866	0.028057	0.290874	-0.175456
191	7.14178	2.55414	-4.9399	-0.0109976	0.408918	-0.123088
190	6.90523	7.14143	-7.98889	-0.0575737	0.533264	-0.0662055

## Sheet: Monomer
Wavelength				Molar Ellipticity	Smoothed Y2	Smoothed Y3
nm				10\+(6) deg cm\+(2) dmol\+(-1)
	Before	Gastric	Intestinal	Lysozyme monomer	Gastric-digested	Intestinal-digested
260	-0.446831	-0.653757	-0.301361	-0.0175472	-0.0243271	-0.0209119
259	-0.429992	-0.723189	-0.373119	-0.0173152	-0.0241531	-0.0215806
258	-0.382402	-0.675203	-0.36397	-0.0174283	-0.0240644	-0.0225085
257	-0.427986	-0.619393	-0.360749	-0.0171535	-0.0238464	-0.0244275
256	-0.425786	-0.636423	-0.409167	-0.0178013	-0.0238706	-0.0242192
255	-0.412046	-0.636306	-0.416938	-0.0182921	-0.024082	-0.022515
254	-0.453001	-0.688924	-0.457835	-0.0196437	-0.0246877	-0.0201269
253	-0.535521	-0.723534	-0.531492	-0.0216207	-0.0263506	-0.0187608
252	-0.649935	-0.752551	-0.563968	-0.0247367	-0.0287474	-0.0192328
251	-0.735236	-0.857065	-0.653527	-0.0277985	-0.0328028	-0.018321
250	-0.734461	-1.0449	-0.690898	-0.0319707	-0.037706	-0.0194073
249	-0.885632	-1.12729	-0.838153	-0.0369878	-0.0434945	-0.0229945
248	-1.0536	-1.317	-0.999648	-0.044019	-0.049305	-0.0309971
247	-1.27373	-1.42022	-1.2389	-0.0528131	-0.0567662	-0.0379103
246	-1.61672	-1.72668	-1.39096	-0.0633372	-0.0662926	-0.0472024
245	-1.96299	-2.04092	-1.73982	-0.077115	-0.0798203	-0.0589575
244	-2.47964	-2.50706	-2.13859	-0.0938795	-0.0951116	-0.0772727
243	-3.11025	-2.99759	-2.76599	-0.115973	-0.114544	-0.0990063
242	-3.79219	-3.74088	-3.46756	-0.143134	-0.138415	-0.124978
241	-4.72401	-4.58838	-4.34225	-0.177083	-0.171234	-0.157547
240	-5.85224	-5.77548	-5.37776	-0.218899	-0.212294	-0.200049
239	-7.29134	-7.0038	-6.7375	-0.270248	-0.259323	-0.250922
238	-8.91672	-8.41323	-8.26951	-0.332577	-0.31424	-0.307841
237	-10.8803	-10.3022	-10.0136	-0.406135	-0.382319	-0.372318
236	-13.1834	-12.5611	-12.001	-0.490913	-0.463935	-0.440603
235	-15.7129	-14.9531	-14.2362	-0.587321	-0.555019	-0.52122
234	-18.6163	-17.4847	-16.7584	-0.69259	-0.649129	-0.609375
233	-21.6264	-19.9953	-19.1906	-0.799448	-0.74285	-0.69984
232	-24.3705	-22.5879	-21.546	-0.899097	-0.831755	-0.780367
231	-26.8329	-24.7031	-23.5035	-0.987777	-0.91033	-0.864384
230	-28.9996	-26.33	-25.4046	-1.06232	-0.975209	-0.937486
229	-30.7065	-27.7664	-26.6412	-1.12468	-1.02973	-1.0019
228	-32.1801	-29.106	-28.0429	-1.17291	-1.07445	-1.05656
227	-33.2935	-30.2934	-29.1982	-1.20925	-1.11413	-1.11205
226	-34.02	-31.4114	-30.0154	-1.23876	-1.14558	-1.14964
225	-35.0251	-32.1679	-30.726	-1.26663	-1.17733	-1.17553
224	-35.6843	-33.1507	-31.4232	-1.29914	-1.20582	-1.18944
223	-36.6015	-33.7664	-32.1164	-1.33205	-1.23647	-1.20723
222	-37.4014	-34.5092	-33.0423	-1.36595	-1.25738	-1.23053
221	-38.2947	-34.5604	-33.5018	-1.39638	-1.27416	-1.24905
220	-39.011	-34.9395	-33.7598	-1.42443	-1.29076	-1.25139
219	-39.4223	-35.6977	-34.0915	-1.44515	-1.3103	-1.26101
218	-39.8364	-35.8746	-34.5669	-1.46438	-1.32965	-1.27269
217	-40.4732	-36.4801	-34.749	-1.48222	-1.35364	-1.28919
216	-40.8591	-37.5439	-35.2248	-1.5043	-1.38101	-1.29361
215	-41.769	-38.127	-35.1195	-1.52844	-1.41068	-1.29132
214	-42.3268	-39.186	-35.8913	-1.56188	-1.44341	-1.30594
213	-43.2084	-40.4913	-37.1164	-1.60369	-1.48936	-1.34682
212	-44.4856	-41.8771	-38.2922	-1.66217	-1.54966	-1.40312
211	-46.1489	-44.1562	-39.8096	-1.72703	-1.60885	-1.47428
210	-47.6904	-45.1611	-41.3519	-1.78443	-1.65669	-1.53724
209	-48.6172	-46.0141	-42.781	-1.81459	-1.6772	-1.59477
208	-48.1728	-45.5241	-42.2256	-1.81955	-1.6724	-1.63153
207	-47.72	-44.09	-40.6872	-1.78189	-1.64425	-1.64338
206	-45.5385	-42.6033	-39.1854	-1.70531	-1.54807	-1.55694
205	-42.7214	-36.0966	-34.9958	-1.55688	-1.37346	-1.39638
204	-36.5428	-29.8518	-31.0282	-1.35451	-1.12937	-1.1659
203	-30.5274	-22.3006	-23.3479	-1.07931	-0.86796	-0.925724
202	-21.7879	-14.5523	-18.0232	-0.778057	-0.574376	-0.736504
201	-13.2454	-6.77983	-15.5968	-0.493611	-0.295967	-0.557339
200	-8.07819	-4.52545	-11.6984	-0.250327	-0.0576584	-0.284233
199	-2.22577	-2.70012	-8.30633	-0.0621483	0.0966936	0.0101262
198	1.83154	-1.95665	-4.71382	0.0758009	0.166319	0.204282
197	1.36527	-4.74816	0.06939	0.171322	0.136375	0.311142
196	5.14562	-8.49789	2.52787	0.194979	0.0888107	0.444082
195	5.10199	-5.33036	2.14624	0.189487	0.0686449	0.490979
194	5.04065	-3.39462	-0.495303	0.158237	0.087507	0.366553
193	5.72947	1.35009	-4.0685	0.119823	0.111983	0.184532
192	3.40357	1.65278	-2.23866	0.106825	0.12025	0.0369325
191	2.14377	3.64512	-4.9399	0.092665	0.17232	-0.0457707
190	6.36389	9.26603	-7.98889	0.121602	0.251049	-0.0760983
