# Supplementary material for: Food amyloid fibrils are safe nutrition ingredients based on in-vitro and in-vivo assessment
Source: Nat Commun. 2023 Oct 26;14:6806. doi: 10.1038/s41467-023-42486-x (PMC10603083; doi:10.1038/s41467-023-42486-x)
Supplement: Supplementary file 4 — Source Data [file 41467_2023_42486_MOESM4_ESM.zip › Source Data/Supplementary Figure 7.xlsx]

## Sheet: Tabelle1
				Inset								Inset
598.295	3209		599.915	53				598.295	2997		599.915	71
598.351	3158		599.93	92				598.351	3276		599.93	108
598.407	3134		599.946	74				598.407	3572		599.946	91
598.462	3172		599.962	58				598.462	3990		599.962	72
598.518	3166		599.977	55				598.518	4357		599.977	54
598.573	3175		599.993	80				598.573	4846		599.993	66
598.629	3161		600.009	62				598.629	5315		600.009	79
598.685	3084		600.024	65				598.685	5867		600.024	84
598.74	3053		600.04	66				598.74	6359		600.04	72
598.796	3000		600.055	78				598.796	6778		600.055	113
598.852	2987		600.071	91				598.852	7082		600.071	58
598.907	2933		600.087	90				598.907	7341		600.087	90
598.963	2890		600.102	79				598.963	7469		600.102	80
599.019	2834		600.118	116				599.019	7514		600.118	97
599.074	2834		600.134	82				599.074	7501		600.134	116
599.13	2818		600.149	89				599.13	7504		600.149	125
599.185	2777		600.165	105				599.185	7424		600.165	145
599.241	2731		600.181	94				599.241	7362		600.181	142
599.297	2730		600.196	89				599.297	7294		600.196	132
599.352	2722		600.212	97				599.352	7262		600.212	99
599.408	2726		600.228	89				599.408	7351		600.228	133
599.464	2719		600.243	148				599.464	7488		600.243	160
599.519	2723		600.259	124				599.519	7580		600.259	141
599.575	2696		600.275	122				599.575	7802		600.275	139
599.631	2678		600.29	162				599.631	7956		600.29	139
599.686	2654		600.306	147				599.686	8159		600.306	120
599.742	2624		600.322	150				599.742	8292		600.322	108
599.798	2646		600.337	139				599.798	8341		600.337	142
599.853	2597		600.353	193				599.853	8343		600.353	148
599.909	2584		600.369	205				599.909	8241		600.369	153
599.965	2575		600.384	290				599.965	8075		600.384	212
600.02	2570		600.4	245				600.02	7827		600.4	234
600.076	2562		600.416	190				600.076	7569		600.416	185
600.132	2534		600.431	128				600.132	7316		600.431	193
600.188	2551		600.447	119				600.188	7012		600.447	126
600.243	2526		600.463	115				600.243	6746		600.463	102
600.299	2472		600.478	105				600.299	6426		600.478	94
600.355	2519		600.494	98				600.355	6197		600.494	57
600.41	2506		600.51	105				600.41	5931		600.51	78
600.466	2498		600.525	88				600.466	5748		600.525	69
600.522	2523		600.541	76				600.522	5604		600.541	64
600.577	2585		600.557	94				600.577	5462		600.557	68
600.633	2562		600.572	93				600.633	5374		600.572	76
600.689	2597		600.588	79				600.689	5220		600.588	75
600.745	2621		600.604	91				600.745	5115		600.604	62
600.8	2637		600.619	63				600.8	4997		600.619	69
600.856	2643		600.635	54				600.856	4874		600.635	77
600.912	2629		600.651	79				600.912	4723		600.651	64
600.968	2656		600.666	100				600.968	4575		600.666	72
601.023	2647		600.682	87				601.023	4405		600.682	64
601.079	2643		600.698	87				601.079	4206		600.698	61
601.135	2610		600.713	68				601.135	4093		600.713	92
601.19	2642		600.729	78				601.19	3945		600.729	43
601.246	2603		600.744	72				601.246	3797		600.744	81
601.302	2619		600.76	84				601.302	3671		600.76	86
601.358	2682		600.776	76				601.358	3537		600.776	88
601.413	2692		600.791	94				601.413	3555		600.791	111
601.469	2719		600.807	87				601.469	3465		600.807	91
601.525	2702		600.823	70				601.525	3425		600.823	76
601.581	2707		600.838	63				601.581	3394		600.838	70
601.636	2708		600.854	80				601.636	3372		600.854	72
601.692	2742		600.87	68				601.692	3341		600.87	82
601.748	2732		600.885	96				601.748	3285		600.885	69
601.804	2717		600.901	90				601.804	3299		600.901	96
601.86	2746		600.917	82				601.86	3286		600.917	94
601.915	2771		600.932	87				601.915	3313		600.932	66
601.971	2754		600.948	46				601.971	3227		600.948	62
602.027	2760		600.964	68				602.027	3145		600.964	73
602.083	2786		600.979	86				602.083	3055		600.979	74
602.138	2767		600.995	71				602.138	3020		600.995	81
602.194	2776		601.011	87				602.194	2983		601.011	87
602.25	2770		601.026	77				602.25	2910		601.026	69
602.306	2795		601.042	61				602.306	2863		601.042	100
602.362	2817		601.058	81				602.362	2817		601.058	83
602.417	2840		601.073	90				602.417	2788		601.073	83
602.473	2913		601.089	78				602.473	2710		601.089	90
602.529	2997		601.105	79				602.529	2718		601.105	106
602.585	3040		601.121	78				602.585	2678		601.121	138
602.641	3071		601.136	106				602.641	2657		601.136	110
602.696	3064		601.152	163				602.696	2657		601.152	169
602.752	3107		601.168	145				602.752	2651		601.168	256
602.808	3101		601.183	139				602.808	2585		601.183	231
602.864	3061		601.199	181				602.864	2590		601.199	198
602.92	3053		601.215	172				602.92	2612		601.215	168
602.976	3010		601.23	108				602.976	2573		601.23	222
603.031	2974		601.246	128				603.031	2644		601.246	180
603.087	2964		601.262	150				603.087	2590		601.262	198
603.143	2971		601.277	129				603.143	2576		601.277	169
603.199	2932		601.293	145				603.199	2604		601.293	119
603.255	2933		601.309	118				603.255	2599		601.309	126
603.311	2921		601.324	117				603.311	2580		601.324	162
603.366	2870		601.34	116				603.366	2586		601.34	155
603.422	2907		601.356	107				603.422	2606		601.356	119
603.478	2881		601.371	118				603.478	2583		601.371	153
603.534	2891		601.387	225				603.534	2546		601.387	126
603.59	2842		601.403	118				603.59	2551		601.403	156
603.646	2849		601.418	114				603.646	2530		601.418	124
603.701	2836		601.434	103				603.701	2529		601.434	104
603.757	2815		601.45	92				603.757	2505		601.45	82
603.813	2796		601.465	95				603.813	2489		601.465	70
603.869	2805		601.481	91				603.869	2505		601.481	57
603.925	2745		601.497	53				603.925	2525		601.497	86
603.981	2722		601.512	117				603.981	2488		601.512	71
604.037	2660		601.528	89				604.037	2461		601.528	78
604.093	2614		601.544	90				604.093	2433		601.544	49
604.148	2581		601.559	79				604.148	2384		601.559	85
604.204	2639		601.575	76				604.204	2368		601.575	64
604.26	2613		601.591	79				604.26	2350		601.591	75
604.316	2593		601.606	76				604.316	2357		601.606	80
604.372	2647		601.622	76				604.372	2398		601.622	78
604.428	2685		601.638	70				604.428	2414		601.638	77
604.484	2686		601.653	91				604.484	2423		601.653	95
604.54	2717		601.669	57				604.54	2405		601.669	94
604.596	2771		601.685	88				604.596	2373		601.685	88
604.651	2721		601.7	88				604.651	2367		601.7	69
604.707	2742		601.716	66				604.707	2335		601.716	78
604.763	2707		601.732	77				604.763	2307		601.732	94
604.819	2673		601.747	79				604.819	2254		601.747	82
604.875	2632		601.763	72				604.875	2261		601.763	68
604.931	2661		601.779	66				604.931	2227		601.779	90
604.987	2594		601.794	66				604.987	2212		601.794	72
605.043	2573		601.81	67				605.043	2162		601.81	74
605.099	2550		601.826	69				605.099	2158		601.826	66
605.155	2527		601.841	90				605.155	2141		601.841	60
605.211	2570		601.857	72				605.211	2155		601.857	72
605.266	2585		601.873	64				605.266	2142		601.873	91
605.322	2564		601.889	55				605.322	2159		601.889	71
605.378	2580		601.904	95				605.378	2188		601.904	67
605.434	2558		601.92	73				605.434	2166		601.92	78
605.49	2561		601.936	80				605.49	2165		601.936	88
605.546	2607		601.951	90				605.546	2203		601.951	69
605.602	2607		601.967	65				605.602	2243		601.967	58
605.658	2603		601.983	55				605.658	2240		601.983	70
605.714	2585		601.998	82				605.714	2290		601.998	78
605.77	2596		602.014	91				605.77	2289		602.014	91
605.826	2527		602.03	74				605.826	2297		602.03	89
605.882	2512		602.045	90				605.882	2331		602.045	98
605.938	2413		602.061	93				605.938	2270		602.061	88
605.994	2431		602.077	72				605.994	2246		602.077	83
606.05	2396		602.092	111				606.05	2218		602.092	114
606.106	2362		602.108	81				606.106	2181		602.108	106
606.162	2353		602.124	91				606.162	2184		602.124	92
606.218	2352		602.139	106				606.218	2182		602.139	122
606.274	2333		602.155	92				606.274	2184		602.155	184
606.33	2338		602.171	133				606.33	2159		602.171	160
606.386	2335		602.186	137				606.386	2205		602.186	241
606.442	2336		602.202	162				606.442	2188		602.202	233
606.498	2313		602.218	110				606.498	2183		602.218	188
606.554	2301		602.234	120				606.554	2186		602.234	162
606.61	2319		602.249	105				606.61	2189		602.249	131
606.666	2311		602.265	116				606.666	2193		602.265	161
606.722	2304		602.281	118				606.722	2159		602.281	99
606.778	2287		602.296	94				606.778	2181		602.296	115
606.834	2287		602.312	93				606.834	2143		602.312	114
606.89	2292		602.328	114				606.89	2120		602.328	112
606.946	2327		602.343	91				606.946	2115		602.343	89
607.002	2314		602.359	99				607.002	2107		602.359	97
607.058	2339		602.375	94				607.058	2082		602.375	98
607.114	2318		602.39	77				607.114	2086		602.39	97
607.17	2380		602.406	95				607.17	2053		602.406	87
607.226	2357		602.422	110				607.226	2105		602.422	93
607.282	2376		602.437	88				607.282	2092		602.437	78
607.338	2364		602.453	87				607.338	2124		602.453	83
607.394	2393		602.469	84				607.394	2183		602.469	73
607.45	2396		602.484	59				607.45	2188		602.484	65
607.506	2421		602.5	65				607.506	2242		602.5	79
607.562	2459		602.516	76				607.562	2239		602.516	89
607.618	2455		602.532	88				607.618	2269		602.532	94
607.674	2465		602.547	60				607.674	2277		602.547	89
607.73	2516		602.563	72				607.73	2296		602.563	87
607.786	2520		602.579	73				607.786	2275		602.579	67
607.842	2543		602.594	71				607.842	2248		602.594	78
607.898	2479		602.61	49				607.898	2193		602.61	60
607.954	2520		602.626	57				607.954	2202		602.626	59
608.01	2474		602.641	56				608.01	2218		602.641	63
608.066	2466		602.657	81				608.066	2200		602.657	74
608.122	2483		602.673	53				608.122	2173		602.673	76
608.178	2478		602.688	62				608.178	2160		602.688	61
608.234	2468		602.704	59				608.234	2157		602.704	57
608.29	2468		602.72	68				608.29	2093		602.72	61
608.347	2463		602.736	89				608.347	2088		602.736	64
608.403	2422		602.751	84				608.403	2089		602.751	63
608.459	2415		602.767	76				608.459	2051		602.767	64
608.515	2402		602.783	58				608.515	2071		602.783	80
608.571	2362		602.798	64				608.571	2091		602.798	55
608.627	2345		602.814	88				608.627	2083		602.814	74
608.683	2333		602.83	60				608.683	2103		602.83	105
608.739	2349		602.845	49				608.739	2081		602.845	75
608.795	2321		602.861	88				608.795	2091		602.861	95
608.851	2297		602.877	61				608.851	2099		602.877	82
608.907	2342		602.892	73				608.907	2057		602.892	101
608.964	2310		602.908	67				608.964	2045		602.908	64
609.02	2280		602.924	93				609.02	2037		602.924	76
609.076	2273		602.939	103				609.076	2007		602.939	56
609.132	2245		602.955	100				609.132	1989		602.955	100
609.188	2235		602.971	86				609.188	1987		602.971	65
609.244	2223		602.987	86				609.244	1987		602.987	93
609.3	2257		603.002	69				609.3	1980		603.002	91
609.356	2286		603.018	77				609.356	2000		603.018	90
609.412	2301		603.034	70				609.412	2021		603.034	77
609.469	2332		603.049	66				609.469	2044		603.049	86
609.525	2313		603.065	82				609.525	2079		603.065	100
609.581	2343		603.081	86				609.581	2074		603.081	72
609.637	2362		603.096	76				609.637	2122		603.096	98
609.693	2443		603.112	53				609.693	2101		603.112	91
609.749	2417		603.128	110				609.749	2108		603.128	112
609.805	2468		603.144	104				609.805	2100		603.144	114
609.861	2435		603.159	138				609.861	2082		603.159	174
609.918	2475		603.175	161				609.918	2082		603.175	260
609.974	2487		603.191	186				609.974	2091		603.191	363
610.03	2515		603.206	136				610.03	2065		603.206	448
610.086	2502		603.222	132				610.086	2068		603.222	544
610.142	2496		603.238	145				610.142	2030		603.238	446
610.198	2503		603.253	86				610.198	2069		603.253	270
610.255	2526		603.269	83				610.255	2071		603.269	211
610.311	2535		603.285	123				610.311	2099		603.285	135
610.367	2591		603.3	132				610.367	2088		603.3	151
610.423	2583		603.316	77				610.423	2149		603.316	110
610.479	2597		603.332	81				610.479	2194		603.332	125
610.535	2609		603.348	81				610.535	2239		603.348	112
610.592	2661		603.363	96				610.592	2218		603.363	118
610.648	2692		603.379	100				610.648	2232		603.379	91
610.704	2730		603.395	55				610.704	2245		603.395	85
610.76	2694		603.41	72				610.76	2255		603.41	105
610.816	2753		603.426	86				610.816	2301		603.426	85
610.872	2785		603.442	65				610.872	2336		603.442	74
610.929	2742		603.457	84				610.929	2357		603.457	83
610.985	2759		603.473	54				610.985	2431		603.473	67
611.041	2777		603.489	81				611.041	2429		603.489	71
611.097	2748		603.505	84				611.097	2452		603.505	79
611.153	2763		603.52	63				611.153	2494		603.52	86
611.21	2857		603.536	88				611.21	2508		603.536	63
611.266	2892		603.552	55				611.266	2615		603.552	105
611.322	2944		603.567	61				611.322	2719		603.567	87
611.378	3003		603.583	67				611.378	2740		603.583	69
611.434	3065		603.599	60				611.434	2877		603.599	94
611.491	3148		603.614	61				611.491	2912		603.614	90
611.547	3191		603.63	68				611.547	3031		603.63	66
611.603	3325		603.646	63				611.603	3094		603.646	69
611.659	3408		603.662	84				611.659	3210		603.662	74
611.716	3463		603.677	73				611.716	3231		603.677	85
611.772	3538		603.693	62				611.772	3356		603.693	70
611.828	3644		603.709	82				611.828	3477		603.709	65
611.884	3769		603.724	69				611.884	3583		603.724	89
611.94	3912		603.74	67				611.94	3707		603.74	67
611.997	4083		603.756	74				611.997	3843		603.756	64
612.053	4208		603.772	82				612.053	3984		603.772	80
612.109	4408		603.787	85				612.109	4103		603.787	64
612.165	4580		603.803	81				612.165	4191		603.803	79
612.222	4761		603.819	78				612.222	4311		603.819	78
612.278	4945		603.834	87				612.278	4373		603.834	84
612.334	5155		603.85	75				612.334	4420		603.85	72
612.39	5345		603.866	74				612.39	4451		603.866	75
612.447	5463		603.881	59				612.447	4494		603.881	88
612.503	5615		603.897	65				612.503	4522		603.897	91
612.559	5707		603.913	76				612.559	4556		603.913	60
612.616	5865		603.929	71				612.616	4508		603.929	67
612.672	5930		603.944	72				612.672	4481		603.944	95
612.728	6121		603.96	92				612.728	4427		603.96	82
612.784	6147		603.976	122				612.784	4435		603.976	59
612.841	6142		603.991	68				612.841	4398		603.991	95
612.897	6180		604.007	79				612.897	4360		604.007	85
612.953	6106		604.023	100				612.953	4375		604.023	114
613.009	5990		604.039	97				613.009	4281		604.039	135
613.066	5865		604.054	128				613.066	4235		604.054	112
613.122	5802		604.07	142				613.122	4181		604.07	132
613.178	5689		604.086	136				613.178	4205		604.086	109
613.235	5616		604.101	153				613.235	4183		604.101	101
613.291	5536		604.117	132				613.291	4123		604.117	122
613.347	5465		604.133	124				613.347	4094		604.133	142
613.404	5421		604.148	126				613.404	4037		604.148	118
613.46	5317		604.164	112				613.46	4009		604.164	143
613.516	5243		604.18	130				613.516	4001		604.18	171
613.572	5158		604.196	156				613.572	3956		604.196	208
613.629	5081		604.211	185				613.629	3935		604.211	236
613.685	5063		604.227	140				613.685	3871		604.227	273
613.741	5027		604.243	124				613.741	3828		604.243	204
613.798	5034		604.258	102				613.798	3778		604.258	159
613.854	4876		604.274	119				613.854	3740		604.274	126
613.91	4842		604.29	120				613.91	3681		604.29	135
613.967	4714		604.306	83				613.967	3618		604.306	120
614.023	4589		604.321	110				614.023	3603		604.321	81
614.079	4460		604.337	98				614.079	3580		604.337	101
614.136	4317		604.353	81				614.136	3568		604.353	87
614.192	4215		604.368	73				614.192	3558		604.368	89
614.248	4123		604.384	88				614.248	3548		604.384	79
614.305	4056		604.4	93				614.305	3481		604.4	130
614.361	3969		604.416	68				614.361	3519		604.416	89
614.417	3912		604.431	90				614.417	3572		604.431	86
614.474	3955		604.447	99				614.474	3603		604.447	95
614.53	3918		604.463	90				614.53	3599		604.463	84
614.587	3859		604.478	87				614.587	3724		604.478	101
614.643	3844		604.494	89				614.643	3804		604.494	112
614.699	3781		604.51	68				614.699	3878		604.51	71
614.756	3821		604.526	88				614.756	3918		604.526	91
614.812	3825		604.541	78				614.812	3904		604.541	69
614.868	3803		604.557	88				614.868	3964		604.557	62
614.925	3741		604.573	69				614.925	3946		604.573	73
614.981	3677		604.588	73				614.981	3930		604.588	75
615.037	3638		604.604	90				615.037	3874		604.604	59
615.094	3541		604.62	81				615.094	3837		604.62	89
615.15	3522		604.636	82				615.15	3755		604.636	73
615.207	3514		604.651	55				615.207	3694		604.651	79
615.263	3449		604.667	65				615.263	3635		604.667	69
615.319	3470		604.683	48				615.319	3645		604.683	71
615.376	3432		604.698	72				615.376	3602		604.698	71
615.432	3408		604.714	79				615.432	3602		604.714	67
615.489	3442		604.73	74				615.489	3640		604.73	59
615.545	3362		604.746	94				615.545	3682		604.746	75
615.601	3361		604.761	84				615.601	3721		604.761	73
615.658	3365		604.777	89				615.658	3779		604.777	89
615.714	3356		604.793	67				615.714	3722		604.793	66
615.771	3359		604.808	69				615.771	3756		604.808	102
615.827	3322		604.824	66				615.827	3717		604.824	84
615.883	3286		604.84	70				615.883	3634		604.84	69
615.94	3281		604.856	76				615.94	3571		604.856	74
615.996	3278		604.871	78				615.996	3510		604.871	69
616.053	3261		604.887	77				616.053	3445		604.887	65
616.109	3255		604.903	78				616.109	3348		604.903	72
616.166	3254		604.918	65				616.166	3290		604.918	74
616.222	3201		604.934	80				616.222	3155		604.934	70
616.278	3216		604.95	79				616.278	3130		604.95	46
616.335	3184		604.966	79				616.335	3029		604.966	76
616.391	3247		604.981	56				616.391	2975		604.981	88
616.448	3250		604.997	77				616.448	2993		604.997	99
616.504	3301		605.013	87				616.504	2940		605.013	119
616.561	3289		605.028	66				616.561	2895		605.028	136
616.617	3322		605.044	71				616.617	2927		605.044	88
616.674	3367		605.06	77				616.674	2841		605.06	77
616.73	3379		605.076	98				616.73	2837		605.076	152
616.786	3320		605.091	80				616.786	2817		605.091	109
616.843	3294		605.107	93				616.843	2792		605.107	111
616.899	3319		605.123	82				616.899	2760		605.123	136
616.956	3300		605.139	103				616.956	2691		605.139	114
617.012	3240		605.154	130				617.012	2692		605.154	155
617.069	3226		605.17	143				617.069	2637		605.17	164
617.125	3208		605.186	153				617.125	2553		605.186	231
617.182	3207		605.201	158				617.182	2481		605.201	222
617.238	3216		605.217	181				617.238	2464		605.217	194
617.295	3185		605.233	117				617.295	2407		605.233	192
617.351	3143		605.249	145				617.351	2348		605.249	234
617.408	3148		605.264	98				617.408	2382		605.264	177
617.464	3149		605.28	102				617.464	2371		605.28	161
617.521	3133		605.296	81				617.521	2377		605.296	137
617.577	3155		605.311	94				617.577	2405		605.311	125
617.634	3127		605.327	103				617.634	2400		605.327	118
617.69	3114		605.343	76				617.69	2391		605.343	109
617.747	3176		605.359	66				617.747	2404		605.359	103
617.803	3142		605.374	84				617.803	2412		605.374	61
617.86	3143		605.39	99				617.86	2412		605.39	83
617.916	3122		605.406	83				617.916	2432		605.406	95
617.973	3164		605.422	73				617.973	2411		605.422	90
618.029	3156		605.437	110				618.029	2384		605.437	72
618.086	3162		605.453	95				618.086	2373		605.453	93
618.142	3188		605.469	79				618.142	2388		605.469	81
618.199	3182		605.484	83				618.199	2390		605.484	77
618.255	3201		605.5	91				618.255	2311		605.5	79
618.312	3249		605.516	84				618.312	2322		605.516	91
618.368	3231		605.532	84				618.368	2297		605.532	72
618.425	3339		605.547	74				618.425	2297		605.547	57
618.481	3381		605.563	58				618.481	2331		605.563	68
618.538	3431		605.579	67				618.538	2343		605.579	71
618.595	3439		605.595	66				618.595	2333		605.595	73
618.651	3508		605.61	67				618.651	2320		605.61	83
618.708	3464		605.626	63				618.708	2340		605.626	65
618.764	3466		605.642	78				618.764	2352		605.642	58
618.821	3490		605.657	92				618.821	2297		605.657	52
618.877	3473		605.673	68				618.877	2277		605.673	94
618.934	3486		605.689	53				618.934	2270		605.689	90
618.99	3463		605.705	66				618.99	2211		605.705	74
619.047	3407		605.72	70				619.047	2214		605.72	84
619.104	3415		605.736	63				619.104	2206		605.736	70
619.16	3328		605.752	51				619.16	2226		605.752	53
619.217	3297		605.768	74				619.217	2201		605.768	66
619.273	3269		605.783	71				619.273	2174		605.783	55
619.33	3240		605.799	62				619.33	2176		605.799	75
619.386	3256		605.815	70				619.386	2168		605.815	73
619.443	3302		605.83	74				619.443	2170		605.83	86
619.5	3278		605.846	82				619.5	2191		605.846	70
619.556	3327		605.862	65				619.556	2147		605.862	67
619.613	3347		605.878	77				619.613	2161		605.878	75
619.669	3374		605.893	77				619.669	2126		605.893	88
619.726	3381		605.909	58				619.726	2114		605.909	84
619.782	3428		605.925	81				619.782	2149		605.925	80
619.839	3403		605.941	67				619.839	2172		605.941	83
619.896	3411		605.956	69				619.896	2180		605.956	77
619.952	3355		605.972	71				619.952	2131		605.972	100
620.009	3362		605.988	68				620.009	2152		605.988	87
620.066	3346		606.004	86				620.066	2092		606.004	46
620.122	3353		606.019	80				620.122	2151		606.019	75
620.179	3364		606.035	89				620.179	2111		606.035	96
620.235	3345		606.051	92				620.235	2124		606.051	207
620.292	3342		606.066	93				620.292	2155		606.066	165
620.349	3323		606.082	145				620.349	2188		606.082	193
620.405	3299		606.098	190				620.405	2260		606.098	177
620.462	3273		606.114	157				620.462	2338		606.114	153
620.518	3271		606.129	127				620.518	2459		606.129	137
620.575	3227		606.145	94				620.575	2596		606.145	171
620.632	3250		606.161	108				620.632	2672		606.161	164
620.688	3187		606.177	90				620.688	2739		606.177	165
620.745	3220		606.192	95				620.745	2791		606.192	168
620.802	3235		606.208	118				620.802	2835		606.208	153
620.858	3188		606.224	153				620.858	2899		606.224	168
620.915	3213		606.24	149				620.915	2895		606.24	146
620.972	3141		606.255	180				620.972	2877		606.255	152
621.028	3149		606.271	181				621.028	2864		606.271	139
621.085	3078		606.287	147				621.085	2830		606.287	130
621.142	3045		606.302	117				621.142	2819		606.302	126
621.198	3016		606.318	89				621.198	2761		606.318	97
621.255	2987		606.334	127				621.255	2730		606.334	126
621.312	2978		606.35	100				621.312	2684		606.35	98
621.368	2978		606.365	72				621.368	2630		606.365	97
621.425	2960		606.381	102				621.425	2588		606.381	77
621.482	2888		606.397	82				621.482	2567		606.397	87
621.538	2897		606.413	75				621.538	2537		606.413	63
621.595	2892		606.428	70				621.595	2493		606.428	89
621.652	2840		606.444	76				621.652	2508		606.444	78
621.708	2854		606.46	90				621.708	2470		606.46	119
621.765	2840		606.476	59				621.765	2457		606.476	81
621.822	2847		606.491	98				621.822	2438		606.491	63
621.878	2798		606.507	90				621.878	2430		606.507	89
621.935	2820		606.523	57				621.935	2386		606.523	50
621.992	2756		606.539	71				621.992	2366		606.539	81
622.048	2741		606.554	53				622.048	2346		606.554	85
622.105	2694		606.57	57				622.105	2307		606.57	55
622.162	2688		606.586	66				622.162	2249		606.586	66
622.219	2674		606.602	74				622.219	2214		606.602	66
622.275	2622		606.617	67				622.275	2178		606.617	66
622.332	2624		606.633	64				622.332	2123		606.633	66
622.389	2591		606.649	95				622.389	2122		606.649	81
622.445	2532		606.664	78				622.445	2076		606.664	55
622.502	2558		606.68	82				622.502	2053		606.68	83
622.559	2546		606.696	58				622.559	2038		606.696	82
622.616	2584		606.712	69				622.616	2025		606.712	65
622.672	2543		606.727	87				622.672	2019		606.727	57
622.729	2521		606.743	90				622.729	2018		606.743	58
622.786	2501		606.759	80				622.786	2005		606.759	83
622.842	2446		606.775	53				622.842	1997		606.775	93
622.899	2449		606.79	41				622.899	2016		606.79	71
622.956	2408		606.806	59				622.956	2006		606.806	83
623.013	2414		606.822	73				623.013	2002		606.822	63
623.069	2405		606.838	79				623.069	1982		606.838	101
623.126	2355		606.853	76				623.126	1968		606.853	82
623.183	2365		606.869	131				623.183	1912		606.869	77
623.24	2379		606.885	83				623.24	1899		606.885	72
623.296	2420		606.901	73				623.296	1939		606.901	73
623.353	2431		606.916	55				623.353	1948		606.916	78
623.41	2439		606.932	77				623.41	1911		606.932	67
623.467	2443		606.948	65				623.467	1928		606.948	67
623.524	2445		606.964	83				623.524	1977		606.964	95
623.58	2410		606.979	86				623.58	1981		606.979	85
623.637	2387		606.995	81				623.637	2028		606.995	74
623.694	2357		607.011	74				623.694	2025		607.011	74
623.751	2365		607.027	75				623.751	2042		607.027	116
623.807	2374		607.042	86				623.807	2018		607.042	84
623.864	2422		607.058	114				623.864	1974		607.058	94
623.921	2405		607.074	83				623.921	1996		607.074	98
623.978	2445		607.09	108				623.978	1986		607.09	131
624.035	2454		607.105	125				624.035	1958		607.105	104
624.091	2450		607.121	106				624.091	1936		607.121	134
624.148	2426		607.137	105				624.148	1887		607.137	143
624.205	2461		607.153	104				624.205	1892		607.153	113
624.262	2501		607.168	88				624.262	1879		607.168	151
624.319	2521		607.184	120				624.319	1930		607.184	178
624.375	2523		607.2	135				624.375	1926		607.2	210
624.432	2565		607.216	114				624.432	1952		607.216	199
624.489	2542		607.231	126				624.489	2000		607.231	159
624.546	2589		607.247	127				624.546	2008		607.247	175
624.603	2612		607.263	127				624.603	2005		607.263	121
624.659	2592		607.279	126				624.659	2023		607.279	138
624.716	2548		607.294	106				624.716	1965		607.294	114
624.773	2570		607.31	121				624.773	1997		607.31	128
624.83	2559		607.326	102				624.83	1958		607.326	114
624.887	2504		607.342	156				624.887	1955		607.342	112
624.944	2476		607.357	125				624.944	1937		607.357	90
625	2427		607.373	121				625	1959		607.373	106
625.057	2446		607.389	99				625.057	1943		607.389	69
625.114	2416		607.405	94				625.114	1941		607.405	93
625.171	2466		607.42	90				625.171	1920		607.42	99
625.228	2450		607.436	90				625.228	1907		607.436	72
625.285	2441		607.452	79				625.285	1920		607.452	87
625.341	2395		607.468	63				625.341	1918		607.468	49
625.398	2391		607.483	58				625.398	1929		607.483	82
625.455	2365		607.499	59				625.455	1971		607.499	72
625.512	2380		607.515	69				625.512	1980		607.515	97
625.569	2450		607.531	78				625.569	2004		607.531	63
625.626	2462		607.546	67				625.626	2057		607.546	85
625.683	2463		607.562	78				625.683	2076		607.562	61
625.739	2487		607.578	67				625.739	2063		607.578	74
625.796	2447		607.594	74				625.796	2099		607.594	59
625.853	2419		607.609	78				625.853	2104		607.609	75
625.91	2452		607.625	99				625.91	2132		607.625	84
625.967	2445		607.641	85				625.967	2140		607.641	67
626.024	2471		607.657	56				626.024	2161		607.657	68
626.081	2455		607.672	71				626.081	2151		607.672	92
626.138	2468		607.688	91				626.138	2105		607.688	92
626.194	2466		607.704	57				626.194	2104		607.704	79
626.251	2397		607.72	64				626.251	2136		607.72	68
626.308	2384		607.735	55				626.308	2138		607.735	94
626.365	2378		607.751	40				626.365	2172		607.751	80
626.422	2358		607.767	70				626.422	2252		607.767	46
626.479	2386		607.783	62				626.479	2320		607.783	62
626.536	2396		607.798	76				626.536	2374		607.798	62
626.593	2377		607.814	70				626.593	2399		607.814	86
626.65	2392		607.83	83				626.65	2438		607.83	74
626.707	2438		607.846	69				626.707	2504		607.846	63
626.763	2428		607.861	83				626.763	2535		607.861	75
626.82	2426		607.877	102				626.82	2609		607.877	87
626.877	2410		607.893	59				626.877	2613		607.893	78
626.934	2432		607.909	67				626.934	2670		607.909	57
626.991	2471		607.924	72				626.991	2641		607.924	73
627.048	2444		607.94	84				627.048	2640		607.94	75
627.105	2469		607.956	56				627.105	2604		607.956	98
627.162	2526		607.972	90				627.162	2563		607.972	77
627.219	2515		607.987	72				627.219	2537		607.987	71
627.276	2559		608.003	53				627.276	2489		608.003	57
627.333	2569		608.019	47				627.333	2486		608.019	85
627.39	2638		608.035	74				627.39	2478		608.035	74
627.447	2705		608.051	66				627.447	2480		608.051	73
627.504	2702		608.066	72				627.504	2434		608.066	90
627.561	2769		608.082	74				627.561	2468		608.082	105
627.617	2798		608.098	101				627.617	2451		608.098	111
627.674	2825		608.114	85				627.674	2475		608.114	161
627.731	2888		608.129	100				627.731	2402		608.129	113
627.788	2869		608.145	92				627.788	2397		608.145	142
627.845	2904		608.161	111				627.845	2359		608.161	105
627.902	2940		608.177	93				627.902	2414		608.177	190
627.959	2931		608.192	105				627.959	2400		608.192	139
628.016	2921		608.208	120				628.016	2394		608.208	132
628.073	2937		608.224	128				628.073	2399		608.224	151
628.13	2889		608.24	108				628.13	2362		608.24	128
628.187	2890		608.255	128				628.187	2349		608.255	145
628.244	2882		608.271	95				628.244	2322		608.271	278
628.301	2882		608.287	89				628.301	2304		608.287	637
628.358	2856		608.303	80				628.358	2274		608.303	1045
628.415	2925		608.318	87				628.415	2255		608.318	880
628.472	2939		608.334	113				628.472	2230		608.334	629
628.529	2983		608.35	97				628.529	2198		608.35	400
628.586	3026		608.366	113				628.586	2189		608.366	231
628.643	3052		608.382	91				628.643	2185		608.382	150
628.7	3053		608.397	74				628.7	2187		608.397	136
628.757	3099		608.413	95				628.757	2177		608.413	84
628.814	3072		608.429	86				628.814	2185		608.429	92
628.871	3036		608.445	108				628.871	2190		608.445	113
628.928	3036		608.46	66				628.928	2183		608.46	78
628.985	2994		608.476	72				628.985	2164		608.476	65
629.042	2966		608.492	71				629.042	2092		608.492	59
629.099	2946		608.508	65				629.099	2128		608.508	69
629.156	2930		608.523	69				629.156	2096		608.523	75
629.213	2931		608.539	60				629.213	2083		608.539	93
629.27	2917		608.555	79				629.27	2083		608.555	78
629.327	2859		608.571	73				629.327	2072		608.571	71
629.384	2891		608.586	66				629.384	2072		608.586	66
629.441	2855		608.602	46				629.441	2060		608.602	69
629.498	2879		608.618	61				629.498	2029		608.618	68
629.555	2896		608.634	75				629.555	2034		608.634	61
629.612	2891		608.65	72				629.612	2013		608.65	99
629.669	2945		608.665	67				629.669	2020		608.665	72
629.727	2936		608.681	89				629.727	2002		608.681	77
629.784	2923		608.697	66				629.784	2013		608.697	90
629.841	2907		608.713	68				629.841	1988		608.713	76
629.898	2908		608.728	62				629.898	1975		608.728	62
629.955	2909		608.744	62				629.955	1939		608.744	86
630.012	2844		608.76	75				630.012	1944		608.76	78
630.069	2832		608.776	60				630.069	1885		608.776	68
630.126	2822		608.791	59				630.126	1896		608.791	96
630.183	2818		608.807	73				630.183	1866		608.807	67
630.24	2819		608.823	105				630.24	1864		608.823	82
630.297	2793		608.839	86				630.297	1886		608.839	51
630.354	2819		608.855	73				630.354	1905		608.855	88
630.411	2854		608.87	58				630.411	1875		608.87	60
630.468	2850		608.886	65				630.468	1931		608.886	67
630.525	2860		608.902	71				630.525	1966		608.902	85
630.583	2866		608.918	56				630.583	2024		608.918	67
630.64	2848		608.933	81				630.64	2045		608.933	61
630.697	2892		608.949	73				630.697	2029		608.949	83
630.754	2864		608.965	55				630.754	2042		608.965	75
630.811	2806		608.981	60				630.811	2036		608.981	85
630.868	2809		608.996	63				630.868	2055		608.996	82
630.925	2784		609.012	81				630.925	2008		609.012	71
630.982	2816		609.028	59				630.982	1980		609.028	87
631.039	2788		609.044	61				631.039	1969		609.044	69
631.096	2784		609.06	89				631.096	1955		609.06	101
631.154	2786		609.075	74				631.154	1939		609.075	86
631.211	2731		609.091	80				631.211	1929		609.091	104
631.268	2689		609.107	74				631.268	1981		609.107	117
631.325	2707		609.123	84				631.325	1979		609.123	121
631.382	2707		609.138	82				631.382	1996		609.138	125
631.439	2722		609.154	71				631.439	2004		609.154	118
631.496	2728		609.17	115				631.496	2068		609.17	150
631.553	2727		609.186	115				631.553	2074		609.186	185
631.611	2743		609.201	102				631.611	2089		609.201	493
631.668	2719		609.217	100				631.668	2119		609.217	953
631.725	2720		609.233	108				631.725	2151		609.233	942
631.782	2689		609.249	118				631.782	2144		609.249	727
631.839	2684		609.265	82				631.839	2143		609.265	495
631.896	2647		609.28	88				631.896	2120		609.28	383
631.953	2613		609.296	88				631.953	2124		609.296	474
632.011	2616		609.312	116				632.011	2096		609.312	473
632.068	2604		609.328	124				632.068	2123		609.328	319
632.125	2562		609.343	105				632.125	2109		609.343	279
632.182	2579		609.359	78				632.182	2102		609.359	208
632.239	2515		609.375	90				632.239	2055		609.375	119
632.296	2574		609.391	88				632.296	2050		609.391	108
632.354	2517		609.407	83				632.354	2046		609.407	99
632.411	2558		609.422	87				632.411	2011		609.422	99
632.468	2583		609.438	81				632.468	2016		609.438	91
632.525	2583		609.454	93				632.525	2008		609.454	97
632.582	2618		609.47	91				632.582	2009		609.47	80
632.639	2638		609.485	76				632.639	2020		609.485	103
632.697	2676		609.501	88				632.697	2037		609.501	69
632.754	2708		609.517	66				632.754	2043		609.517	93
632.811	2682		609.533	74				632.811	2068		609.533	87
632.868	2797		609.549	71				632.868	2082		609.549	55
632.925	2715		609.564	62				632.925	2125		609.564	58
632.983	2755		609.58	66				632.983	2112		609.58	56
633.04	2784		609.596	84				633.04	2103		609.596	66
633.097	2789		609.612	68				633.097	2111		609.612	80
633.154	2776		609.627	77				633.154	2103		609.627	70
633.211	2774		609.643	55				633.211	2164		609.643	70
633.269	2774		609.659	61				633.269	2209		609.659	84
633.326	2803		609.675	61				633.326	2239		609.675	78
633.383	2810		609.691	59				633.383	2304		609.691	82
633.44	2809		609.706	63				633.44	2410		609.706	78
633.497	2820		609.722	57				633.497	2457		609.722	89
633.555	2797		609.738	85				633.555	2470		609.738	65
633.612	2844		609.754	42				633.612	2475		609.754	71
633.669	2817		609.77	81				633.669	2470		609.77	84
633.726	2790		609.785	81				633.726	2489		609.785	78
633.784	2834		609.801	63				633.784	2448		609.801	71
633.841	2860		609.817	88				633.841	2440		609.817	62
633.898	2886		609.833	60				633.898	2428		609.833	91
633.955	2931		609.848	50				633.955	2430		609.848	98
634.012	2913		609.864	58				634.012	2450		609.864	75
634.07	2922		609.88	75				634.07	2461		609.88	83
634.127	2918		609.896	56				634.127	2429		609.896	85
634.184	2911		609.912	51				634.184	2446		609.912	81
634.241	2935		609.927	52				634.241	2463		609.927	79
634.299	2979		609.943	56				634.299	2444		609.943	87
634.356	2971		609.959	79				634.356	2481		609.959	81
634.413	3034		609.975	85				634.413	2471		609.975	80
634.471	3046		609.99	109				634.471	2509		609.99	64
634.528	3089		610.006	83				634.528	2524		610.006	61
634.585	3107		610.022	82				634.585	2554		610.022	101
634.642	3167		610.038	69				634.642	2546		610.038	68
634.7	3121		610.054	64				634.7	2557		610.054	100
634.757	3124		610.069	76				634.757	2505		610.069	84
634.814	3121		610.085	73				634.814	2459		610.085	109
634.871	3036		610.101	72				634.871	2453		610.101	142
634.929	3098		610.117	78				634.929	2449		610.117	120
634.986	3064		610.133	83				634.986	2460		610.133	115
635.043	3011		610.148	135				635.043	2494		610.148	111
635.101	2997		610.164	130				635.101	2466		610.164	144
635.158	2971		610.18	114				635.158	2502		610.18	166
635.215	2932		610.196	61				635.215	2506		610.196	186
635.272	2880		610.211	99				635.272	2557		610.211	294
635.33	2917		610.227	123				635.33	2588		610.227	317
635.387	2860		610.243	137				635.387	2602		610.243	349
635.444	2851		610.259	127				635.444	2629		610.259	309
635.502	2832		610.275	91				635.502	2646		610.275	243
635.559	2826		610.29	95				635.559	2644		610.29	220
635.616	2775		610.306	103				635.616	2679		610.306	170
635.674	2839		610.322	61				635.674	2683		610.322	159
635.731	2788		610.338	115				635.731	2684		610.338	115
635.788	2764		610.354	67				635.788	2691		610.354	131
635.846	2774		610.369	102				635.846	2705		610.369	120
635.903	2789		610.385	106				635.903	2667		610.385	100
635.96	2767		610.401	98				635.96	2647		610.401	98
636.018	2783		610.417	69				636.018	2618		610.417	109
636.075	2732		610.433	90				636.075	2595		610.433	74
636.132	2690		610.448	116				636.132	2549		610.448	85
636.19	2678		610.464	69				636.19	2577		610.464	72
636.247	2673		610.48	62				636.247	2552		610.48	85
636.304	2657		610.496	76				636.304	2569		610.496	74
636.362	2609		610.511	88				636.362	2626		610.511	93
636.419	2606		610.527	84				636.419	2615		610.527	101
636.476	2530		610.543	71				636.476	2702		610.543	116
636.534	2521		610.559	66				636.534	2738		610.559	71
636.591	2553		610.575	75				636.591	2782		610.575	72
636.648	2487		610.59	63				636.648	2749		610.59	75
636.706	2496		610.606	53				636.706	2821		610.606	77
636.763	2452		610.622	74				636.763	2826		610.622	81
636.82	2466		610.638	52				636.82	2817		610.638	72
636.878	2425		610.654	69				636.878	2806		610.654	53
636.935	2392		610.669	71				636.935	2776		610.669	77
636.993	2371		610.685	63				636.993	2760		610.685	99
637.05	2340		610.701	57				637.05	2749		610.701	76
637.107	2355		610.717	53				637.107	2698		610.717	58
637.165	2380		610.733	70				637.165	2655		610.733	100
637.222	2400		610.748	58				637.222	2583		610.748	73
637.28	2376		610.764	81				637.28	2556		610.764	66
637.337	2385		610.78	78				637.337	2532		610.78	109
637.394	2369		610.796	68				637.394	2526		610.796	76
637.452	2397		610.812	64				637.452	2502		610.812	59
637.509	2387		610.827	60				637.509	2495		610.827	53
637.567	2406		610.843	63				637.567	2478		610.843	75
637.624	2367		610.859	51				637.624	2469		610.859	65
637.681	2374		610.875	70				637.681	2401		610.875	59
637.739	2357		610.891	65				637.739	2384		610.891	96
637.796	2368		610.906	75				637.796	2361		610.906	73
637.854	2339		610.922	66				637.854	2361		610.922	70
637.911	2372		610.938	57				637.911	2375		610.938	73
637.968	2360		610.954	56				637.968	2380		610.954	86
638.026	2386		610.97	73				638.026	2371		610.97	69
638.083	2422		610.985	59				638.083	2353		610.985	90
638.141	2353		611.001	77				638.141	2300		611.001	68
638.198	2390		611.017	102				638.198	2240		611.017	71
638.256	2405		611.033	65				638.256	2234		611.033	71
638.313	2448		611.049	77				638.313	2278		611.049	92
638.37	2467		611.064	68				638.37	2292		611.064	78
638.428	2426		611.08	77				638.428	2295		611.08	98
638.485	2473		611.096	80				638.485	2352		611.096	102
638.543	2520		611.112	108				638.543	2307		611.112	106
638.6	2473		611.128	122				638.6	2317		611.128	138
638.658	2451		611.143	143				638.658	2341		611.143	222
638.715	2473		611.159	136				638.715	2324		611.159	204
638.773	2447		611.175	129				638.773	2290		611.175	145
638.83	2463		611.191	121				638.83	2283		611.191	147
638.887	2402		611.207	126				638.887	2245		611.207	132
638.945	2439		611.222	79				638.945	2275		611.222	234
639.002	2445		611.238	104				639.002	2288		611.238	228
639.06	2467		611.254	68				639.06	2256		611.254	250
639.117	2470		611.27	90				639.117	2241		611.27	154
639.175	2543		611.286	106				639.175	2261		611.286	182
639.232	2570		611.301	91				639.232	2228		611.301	165
639.29	2591		611.317	91				639.29	2214		611.317	146
639.347	2618		611.333	98				639.347	2199		611.333	133
639.405	2681		611.349	102				639.405	2224		611.349	127
639.462	2726		611.365	60				639.462	2194		611.365	99
639.52	2710		611.38	105				639.52	2182		611.38	84
639.577	2756		611.396	104				639.577	2211		611.396	86
639.635	2827		611.412	61				639.635	2212		611.412	74
639.692	2832		611.428	102				639.692	2194		611.428	70
639.75	2899		611.444	95				639.75	2222		611.444	80
639.807	2891		611.459	61				639.807	2215		611.459	78
639.865	2956		611.475	79				639.865	2282		611.475	69
639.922	3020		611.491	70				639.922	2242		611.491	74
639.98	3052		611.507	67				639.98	2251		611.507	62
640.037	3135		611.523	71				640.037	2258		611.523	85
640.095	3217		611.538	73				640.095	2321		611.538	61
640.152	3308		611.554	73				640.152	2382		611.554	90
640.21	3460		611.57	39				640.21	2399		611.57	83
640.267	3530		611.586	91				640.267	2402		611.586	115
640.325	3614		611.602	73				640.325	2482		611.602	74
640.382	3759		611.617	65				640.382	2530		611.617	72
640.44	3857		611.633	73				640.44	2560		611.633	70
640.497	3959		611.649	88				640.497	2632		611.649	67
640.555	4058		611.665	69				640.555	2673		611.665	59
640.613	4141		611.681	58				640.613	2726		611.681	54
640.67	4156		611.696	51				640.67	2789		611.696	91
640.728	4192		611.712	64				640.728	2799		611.712	56
640.785	4256		611.728	63				640.785	2810		611.728	74
640.843	4212		611.744	68				640.843	2849		611.744	58
640.9	4184		611.76	72				640.9	2846		611.76	96
640.958	4173		611.775	69				640.958	2881		611.775	72
641.015	4137		611.791	76				641.015	2839		611.791	58
641.073	4093		611.807	63				641.073	2823		611.807	52
641.13	4021		611.823	43				641.13	2810		611.823	66
641.188	3966		611.839	90				641.188	2817		611.839	70
641.246	3950		611.854	68				641.246	2771		611.854	65
641.303	3909		611.87	57				641.303	2760		611.87	66
641.361	3919		611.886	56				641.361	2742		611.886	69
641.418	3836		611.902	80				641.418	2715		611.902	78
641.476	3801		611.918	67				641.476	2682		611.918	69
641.533	3751		611.934	68				641.533	2653		611.934	70
641.591	3723		611.949	52				641.591	2643		611.949	75
641.649	3739		611.965	69				641.649	2593		611.965	69
641.706	3723		611.981	52				641.706	2581		611.981	84
641.764	3723		611.997	53				641.764	2519		611.997	97
641.821	3736		612.013	83				641.821	2543		612.013	88
641.879	3707		612.028	65				641.879	2488		612.028	87
641.937	3635		612.044	95				641.937	2477		612.044	82
641.994	3535		612.06	80				641.994	2464		612.06	91
642.052	3478		612.076	82				642.052	2434		612.076	75
642.109	3427		612.092	87				642.109	2473		612.092	128
642.167	3410		612.107	134				642.167	2479		612.107	151
642.225	3418		612.123	148				642.225	2507		612.123	163
642.282	3382		612.139	139				642.282	2480		612.139	169
642.34	3342		612.155	152				642.34	2542		612.155	180
642.397	3295		612.171	142				642.397	2544		612.171	167
642.455	3255		612.187	161				642.455	2573		612.187	230
642.513	3206		612.202	211				642.513	2582		612.202	265
642.57	3203		612.218	172				642.57	2603		612.218	228
642.628	3199		612.234	132				642.628	2603		612.234	196
642.686	3157		612.25	111				642.686	2618		612.25	173
642.743	3118		612.266	174				642.743	2643		612.266	140
642.801	3069		612.281	108				642.801	2713		612.281	143
642.859	3053		612.297	95				642.859	2735		612.297	129
642.916	3020		612.313	141				642.916	2811		612.313	112
642.974	3016		612.329	94				642.974	2880		612.329	124
643.031	2928		612.345	106				643.031	2964		612.345	70
643.089	2876		612.36	116				643.089	3044		612.36	100
643.147	2864		612.376	93				643.147	3195		612.376	99
643.204	2877		612.392	75				643.204	3294		612.392	95
643.262	2805		612.408	93				643.262	3348		612.408	96
643.32	2807		612.424	88				643.32	3438		612.424	92
643.377	2757		612.44	90				643.377	3496		612.44	61
643.435	2692		612.455	78				643.435	3550		612.455	63
643.493	2716		612.471	75				643.493	3547		612.471	89
643.55	2720		612.487	77				643.55	3590		612.487	82
643.608	2730		612.503	89				643.608	3590		612.503	70
643.666	2760		612.519	77				643.666	3560		612.519	103
643.723	2710		612.534	69				643.723	3512		612.534	83
643.781	2719		612.55	71				643.781	3539		612.55	75
643.839	2772		612.566	69				643.839	3500		612.566	50
643.896	2836		612.582	69				643.896	3460		612.582	86
643.954	2802		612.598	82				643.954	3431		612.598	71
644.012	2813		612.614	78				644.012	3466		612.614	80
644.07	2806		612.629	64				644.07	3444		612.629	81
644.127	2817		612.645	58				644.127	3430		612.645	89
644.185	2790		612.661	59				644.185	3389		612.661	96
644.243	2753		612.677	63				644.243	3368		612.677	84
644.3	2739		612.693	69				644.3	3331		612.693	69
644.358	2740		612.708	58				644.358	3336		612.708	76
644.416	2701		612.724	81				644.416	3318		612.724	86
644.473	2646		612.74	60				644.473	3336		612.74	46
644.531	2640		612.756	61				644.531	3311		612.756	69
644.589	2637		612.772	72				644.589	3326		612.772	64
644.647	2665		612.788	71				644.647	3276		612.788	88
644.704	2634		612.803	54				644.704	3260		612.803	93
644.762	2634		612.819	68				644.762	3202		612.819	57
644.82	2643		612.835	68				644.82	3181		612.835	75
644.878	2707		612.851	82				644.878	3067		612.851	83
644.935	2697		612.867	61				644.935	3048		612.867	58
644.993	2743		612.882	79				644.993	3003		612.882	75
645.051	2761		612.898	47				645.051	2930		612.898	76
645.108	2819		612.914	56				645.108	2961		612.914	92
645.166	2859		612.93	64				645.166	2975		612.93	90
645.224	2850		612.946	74				645.224	3008		612.946	85
645.282	2936		612.962	72				645.282	3070		612.962	82
645.339	2969		612.977	105				645.339	3060		612.977	99
645.397	2988		612.993	59				645.397	3106		612.993	73
645.455	3040		613.009	70				645.455	3043		613.009	84
645.513	3107		613.025	91				645.513	3056		613.025	69
645.571	3125		613.041	64				645.571	3052		613.041	47
645.628	3169		613.057	73				645.628	3056		613.057	73
645.686	3171		613.072	71				645.686	3126		613.072	88
645.744	3252		613.088	71				645.744	3202		613.088	91
645.802	3337		613.104	75				645.802	3226		613.104	141
645.859	3434		613.12	87				645.859	3286		613.12	175
645.917	3537		613.136	131				645.917	3370		613.136	261
645.975	3687		613.152	97				645.975	3427		613.152	386
646.033	3826		613.167	122				646.033	3534		613.167	396
646.09	4006		613.183	108				646.09	3628		613.183	268
646.148	4251		613.199	110				646.148	3684		613.199	216
646.206	4488		613.215	133				646.206	3823		613.215	193
646.264	4715		613.231	129				646.264	3968		613.231	182
646.322	4951		613.246	86				646.322	4116		613.246	164
646.379	5161		613.262	87				646.379	4295		613.262	169
646.437	5361		613.278	98				646.437	4347		613.278	89
646.495	5549		613.294	96				646.495	4435		613.294	127
646.553	5717		613.31	105				646.553	4516		613.31	102
646.611	5813		613.326	124				646.611	4563		613.326	122
646.668	5975		613.341	104				646.668	4609		613.341	99
646.726	5949		613.357	120				646.726	4657		613.357	127
646.784	5946		613.373	78				646.784	4642		613.373	110
646.842	5915		613.389	71				646.842	4644		613.389	98
646.9	5873		613.405	85				646.9	4587		613.405	113
646.958	5818		613.421	71				646.958	4473		613.421	81
647.015	5746		613.436	92				647.015	4377		613.436	74
647.073	5689		613.452	54				647.073	4254		613.452	60
647.131	5603		613.468	73				647.131	4177		613.468	84
647.189	5478		613.484	87				647.189	4101		613.484	62
647.247	5452		613.5	74				647.247	4022		613.5	65
647.305	5364		613.516	84				647.305	3971		613.516	77
647.362	5278		613.531	73				647.362	3930		613.531	93
647.42	5196		613.547	79				647.42	3879		613.547	96
647.478	5126		613.563	68				647.478	3835		613.563	63
647.536	5073		613.579	77				647.536	3820		613.579	63
647.594	5054		613.595	59				647.594	3777		613.595	86
647.652	5023		613.611	58				647.652	3751		613.611	63
647.709	5029		613.626	79				647.709	3678		613.626	62
647.767	4964		613.642	70				647.767	3636		613.642	74
647.825	4903		613.658	79				647.825	3566		613.658	73
647.883	4801		613.674	55				647.883	3498		613.674	88
647.941	4744		613.69	57				647.941	3431		613.69	76
647.999	4635		613.706	61				647.999	3378		613.706	64
648.057	4516		613.721	58				648.057	3362		613.721	99
648.115	4420		613.737	67				648.115	3246		613.737	66
648.172	4274		613.753	58				648.172	3163		613.753	62
648.23	4166		613.769	79				648.23	3113		613.769	69
648.288	4092		613.785	71				648.288	3024		613.785	74
648.346	4007		613.801	101				648.346	2973		613.801	60
648.404	3910		613.816	69				648.404	2908		613.816	72
648.462	3860		613.832	72				648.462	2904		613.832	87
648.52	3802		613.848	81				648.52	2884		613.848	67
648.578	3758		613.864	82				648.578	2860		613.864	70
648.636	3685		613.88	70				648.636	2807		613.88	85
648.693	3635		613.896	75				648.693	2766		613.896	76
648.751	3646		613.911	94				648.751	2682		613.911	74
648.809	3600		613.927	79				648.809	2663		613.927	78
648.867	3525		613.943	72				648.867	2652		613.943	73
648.925	3461		613.959	95				648.925	2572		613.959	51
648.983	3398		613.975	116				648.983	2603		613.975	71
649.041	3334		613.991	75				649.041	2589		613.991	66
649.099	3322		614.006	82				649.099	2580		614.006	86
649.157	3304		614.022	56				649.157	2586		614.022	77
649.215	3260		614.038	69				649.215	2585		614.038	76
649.273	3201		614.054	58				649.273	2598		614.054	111
649.331	3249		614.07	91				649.331	2581		614.07	137
649.388	3209		614.086	114				649.388	2638		614.086	154
649.446	3229		614.101	120				649.446	2681		614.101	169
649.504	3257		614.117	96				649.504	2717		614.117	127
649.562	3268		614.133	115				649.562	2749		614.133	147
649.62	3290		614.149	86				649.62	2784		614.149	221
649.678	3270		614.165	121				649.678	2800		614.165	248
649.736	3264		614.181	104				649.736	2784		614.181	179
649.794	3271		614.196	93				649.794	2853		614.196	135
649.852	3244		614.212	103				649.852	2787		614.212	151
649.91	3278		614.228	98				649.91	2794		614.228	153
649.968	3267		614.244	106				649.968	2752		614.244	139
650.026	3267		614.26	85				650.026	2710		614.26	121
650.084	3234		614.276	88				650.084	2671		614.276	124
650.142	3160		614.291	105				650.142	2628		614.291	120
650.2	3144		614.307	98				650.2	2646		614.307	97
650.258	3097		614.323	88				650.258	2583		614.323	126
650.316	3048		614.339	96				650.316	2594		614.339	130
650.374	3007		614.355	85				650.374	2548		614.355	108
650.432	2964		614.371	93				650.432	2527		614.371	106
650.49	2990		614.387	77				650.49	2517		614.387	85
650.548	2997		614.402	93				650.548	2508		614.402	93
650.606	3031		614.418	73				650.606	2507		614.418	105
650.664	3000		614.434	79				650.664	2516		614.434	135
650.722	2983		614.45	116				650.722	2540		614.45	81
650.78	2935		614.466	96				650.78	2539		614.466	86
650.838	2977		614.482	72				650.838	2571		614.482	79
650.896	2996		614.497	70				650.896	2539		614.497	79
650.954	2989		614.513	69				650.954	2524		614.513	70
651.012	2965		614.529	75				651.012	2517		614.529	76
651.07	2980		614.545	86				651.07	2515		614.545	70
651.128	2911		614.561	74				651.128	2480		614.561	76
651.186	2947		614.577	85				651.186	2457		614.577	66
651.244	2953		614.592	81				651.244	2410		614.592	68
651.302	2994		614.608	67				651.302	2442		614.608	59
651.36	2963		614.624	57				651.36	2403		614.624	85
651.418	2957		614.64	66				651.418	2417		614.64	68
651.476	2996		614.656	79				651.476	2404		614.656	65
651.534	2999		614.672	63				651.534	2371		614.672	68
651.592	3019		614.688	64				651.592	2315		614.688	85
651.65	2979		614.703	68				651.65	2313		614.703	49
651.708	3047		614.719	73				651.708	2267		614.719	66
651.766	3016		614.735	70				651.766	2224		614.735	61
651.824	2987		614.751	90				651.824	2194		614.751	71
651.882	3008		614.767	61				651.882	2205		614.767	82
651.94	2960		614.783	68				651.94	2161		614.783	89
651.998	2963		614.798	74				651.998	2133		614.798	75
652.056	2924		614.814	61				652.056	2116		614.814	72
652.114	2853		614.83	65				652.114	2089		614.83	70
652.172	2880		614.846	71				652.172	2058		614.846	107
652.23	2876		614.862	67				652.23	2076		614.862	102
652.288	2826		614.878	102				652.288	2063		614.878	90
652.346	2804		614.894	87				652.346	2041		614.894	86
652.404	2791		614.909	83				652.404	2053		614.909	69
652.463	2788		614.925	79				652.463	2070		614.925	68
652.521	2809		614.941	62				652.521	2117		614.941	72
652.579	2760		614.957	60				652.579	2116		614.957	91
652.637	2744		614.973	75				652.637	2136		614.973	65
652.695	2751		614.989	72				652.695	2169		614.989	90
652.753	2773		615.005	86				652.753	2189		615.005	84
652.811	2768		615.02	81				652.811	2177		615.02	83
652.869	2741		615.036	86				652.869	2234		615.036	73
652.927	2763		615.052	108				652.927	2164		615.052	99
652.985	2728		615.068	93				652.985	2175		615.068	77
653.043	2716		615.084	102				653.043	2184		615.084	121
653.101	2726		615.1	90				653.101	2157		615.1	120
653.16	2679		615.115	89				653.16	2110		615.115	101
653.218	2649		615.131	98				653.218	2066		615.131	123
653.276	2652		615.147	100				653.276	2104		615.147	90
653.334	2600		615.163	117				653.334	2073		615.163	162
653.392	2580		615.179	134				653.392	2067		615.179	173
653.45	2590		615.195	116				653.45	2064		615.195	141
653.508	2638		615.211	107				653.508	2061		615.211	137
653.566	2616		615.226	102				653.566	2034		615.226	125
653.624	2633		615.242	112				653.624	2071		615.242	146
653.683	2609		615.258	112				653.683	2120		615.258	101
653.741	2618		615.274	128				653.741	2139		615.274	111
653.799	2628		615.29	106				653.799	2163		615.29	128
653.857	2673		615.306	119				653.857	2148		615.306	198
653.915	2623		615.322	163				653.915	2159		615.322	148
653.973	2618		615.337	128				653.973	2144		615.337	121
654.031	2599		615.353	115				654.031	2144		615.353	73
654.09	2616		615.369	100				654.09	2141		615.369	111
654.148	2651		615.385	107				654.148	2155		615.385	81
654.206	2683		615.401	111				654.206	2165		615.401	88
654.264	2746		615.417	92				654.264	2187		615.417	98
654.322	2803		615.433	96				654.322	2207		615.433	89
654.38	2852		615.448	73				654.38	2211		615.448	86
654.438	2919		615.464	73				654.438	2228		615.464	55
654.497	2972		615.48	81				654.497	2213		615.48	73
654.555	2995		615.496	109				654.555	2231		615.496	70
654.613	2990		615.512	82				654.613	2248		615.512	83
654.671	3015		615.528	93				654.671	2210		615.528	82
654.729	3010		615.544	61				654.729	2180		615.544	64
654.787	3053		615.559	102				654.787	2210		615.559	81
654.846	3053		615.575	102				654.846	2130		615.575	102
654.904	3126		615.591	88				654.904	2104		615.591	82
654.962	3096		615.607	78				654.962	2107		615.607	65
655.02	3093		615.623	78				655.02	2135		615.623	72
655.078	3070		615.639	75				655.078	2130		615.639	72
655.136	3116		615.655	82				655.136	2117		615.655	91
655.195	3063		615.67	76				655.195	2144		615.67	76
655.253	3046		615.686	98				655.253	2186		615.686	74
655.311	3043		615.702	69				655.311	2231		615.702	78
655.369	3071		615.718	83				655.369	2280		615.718	71
655.427	3023		615.734	89				655.427	2266		615.734	66
655.486	3071		615.75	66				655.486	2316		615.75	86
655.544	3062		615.766	60				655.544	2356		615.766	91
655.602	3100		615.781	75				655.602	2437		615.781	81
655.66	3189		615.797	79				655.66	2507		615.797	60
655.718	3257		615.813	77				655.718	2578		615.813	66
655.777	3340		615.829	74				655.777	2645		615.829	52
655.835	3433		615.845	79				655.835	2762		615.845	95
655.893	3552		615.861	74				655.893	2836		615.861	84
655.951	3663		615.877	88				655.951	2927		615.877	59
656.01	3748		615.892	58				656.01	2946		615.892	62
656.068	3841		615.908	68				656.068	3079		615.908	101
656.126	3967		615.924	63				656.126	3128		615.924	75
656.184	4101		615.94	46				656.184	3158		615.94	55
656.243	4229		615.956	80				656.243	3220		615.956	63
656.301	4472		615.972	63				656.301	3261		615.972	67
656.359	4615		615.988	91				656.359	3299		615.988	77
656.417	4866		616.003	84				656.417	3366		616.003	72
656.476	5035		616.019	78				656.476	3410		616.019	74
656.534	5162		616.035	76				656.534	3533		616.035	69
656.592	5299		616.051	58				656.592	3603		616.051	92
656.65	5424		616.067	96				656.65	3692		616.067	86
656.709	5478		616.083	101				656.709	3763		616.083	92
656.767	5514		616.099	83				656.767	3810		616.099	71
656.825	5492		616.114	88				656.825	3847		616.114	88
656.883	5446		616.13	68				656.883	3835		616.13	107
656.942	5450		616.146	93				656.942	3778		616.146	116
657	5375		616.162	85				657	3813		616.162	126
657.058	5311		616.178	97				657.058	3721		616.178	114
657.116	5248		616.194	105				657.116	3719		616.194	133
657.175	5166		616.21	129				657.175	3633		616.21	161
657.233	5111		616.226	101				657.233	3612		616.226	122
657.291	5044		616.241	140				657.291	3547		616.241	160
657.35	4983		616.257	78				657.35	3466		616.257	137
657.408	4939		616.273	101				657.408	3432		616.273	102
657.466	4940		616.289	110				657.466	3387		616.289	111
657.524	4848		616.305	97				657.524	3339		616.305	84
657.583	4832		616.321	96				657.583	3365		616.321	99
657.641	4824		616.337	108				657.641	3262		616.337	133
657.699	4794		616.352	119				657.699	3236		616.352	119
657.758	4734		616.368	105				657.758	3264		616.368	85
657.816	4726		616.384	98				657.816	3196		616.384	72
657.874	4633		616.4	89				657.874	3157		616.4	91
657.933	4524		616.416	96				657.933	3106		616.416	95
657.991	4453		616.432	112				657.991	3070		616.432	70
658.049	4401		616.448	107				658.049	3002		616.448	84
658.107	4325		616.464	77				658.107	2946		616.464	62
658.166	4299		616.479	88				658.166	2935		616.479	57
658.224	4234		616.495	100				658.224	2914		616.495	65
658.282	4235		616.511	70				658.282	2884		616.511	67
658.341	4168		616.527	80				658.341	2867		616.527	70
658.399	4165		616.543	69				658.399	2790		616.543	86
658.457	4118		616.559	100				658.457	2787		616.559	69
658.516	4037		616.575	67				658.516	2778		616.575	79
658.574	4005		616.59	72				658.574	2726		616.59	74
658.632	3969		616.606	71				658.632	2760		616.606	87
658.691	3923		616.622	84				658.691	2762		616.622	72
658.749	3877		616.638	76				658.749	2733		616.638	78
658.808	3864		616.654	93				658.808	2677		616.654	82
658.866	3867		616.67	77				658.866	2664		616.67	109
658.924	3807		616.686	74				658.924	2665		616.686	53
658.983	3762		616.702	60				658.983	2654		616.702	78
659.041	3736		616.717	53				659.041	2641		616.717	90
659.099	3692		616.733	72				659.099	2612		616.733	67
659.158	3623		616.749	68				659.158	2611		616.749	73
659.216	3572		616.765	56				659.216	2577		616.765	66
659.274	3536		616.781	73				659.274	2559		616.781	89
659.333	3483		616.797	85				659.333	2550		616.797	66
659.391	3460		616.813	68				659.391	2545		616.813	85
659.45	3462		616.829	68				659.45	2555		616.829	77
659.508	3402		616.844	63				659.508	2531		616.844	70
659.566	3358		616.86	76				659.566	2565		616.86	79
659.625	3366		616.876	81				659.625	2520		616.876	77
659.683	3311		616.892	82				659.683	2528		616.892	76
659.741	3312		616.908	98				659.741	2506		616.908	67
659.8	3302		616.924	69				659.8	2508		616.924	72
659.858	3300		616.94	53				659.858	2491		616.94	71
659.917	3316		616.956	78				659.917	2525		616.956	52
659.975	3330		616.971	59				659.975	2472		616.971	75
660.033	3303		616.987	60				660.033	2475		616.987	103
660.092	3261		617.003	57				660.092	2420		617.003	57
660.15	3222		617.019	74				660.15	2406		617.019	115
660.209	3166		617.035	109				660.209	2353		617.035	178
660.267	3140		617.051	180				660.267	2327		617.051	243
660.326	3102		617.067	148				660.326	2350		617.067	140
660.384	3093		617.083	101				660.384	2363		617.083	140
660.442	3079		617.098	93				660.442	2353		617.098	109
660.501	3082		617.114	101				660.501	2371		617.114	104
660.559	3088		617.13	82				660.559	2363		617.13	121
660.618	3080		617.146	91				660.618	2391		617.146	175
660.676	3064		617.162	78				660.676	2348		617.162	152
660.735	3087		617.178	82				660.735	2318		617.178	158
660.793	3149		617.194	110				660.793	2347		617.194	163
660.851	3208		617.21	72				660.851	2352		617.21	143
660.91	3231		617.225	104				660.91	2368		617.225	153
660.968	3261		617.241	89				660.968	2411		617.241	114
661.027	3242		617.257	137				661.027	2361		617.257	117
661.085	3231		617.273	120				661.085	2336		617.273	121
661.144	3210		617.289	102				661.144	2349		617.289	139
661.202	3186		617.305	117				661.202	2301		617.305	166
661.261	3219		617.321	89				661.261	2324		617.321	108
661.319	3196		617.337	126				661.319	2305		617.337	120
661.377	3168		617.352	109				661.377	2301		617.352	122
661.436	3163		617.368	108				661.436	2289		617.368	106
661.494	3123		617.384	141				661.494	2309		617.384	81
661.553	3135		617.4	108				661.553	2337		617.4	88
661.611	3137		617.416	90				661.611	2329		617.416	71
661.67	3171		617.432	98				661.67	2335		617.432	107
661.728	3222		617.448	97				661.728	2369		617.448	106
661.787	3270		617.464	73				661.787	2379		617.464	70
661.845	3279		617.48	55				661.845	2374		617.48	94
661.904	3312		617.495	73				661.904	2391		617.495	55
661.962	3336		617.511	66				661.962	2366		617.511	78
662.021	3311		617.527	86				662.021	2388		617.527	62
662.079	3335		617.543	58				662.079	2431		617.543	74
662.138	3389		617.559	86				662.138	2404		617.559	62
662.196	3425		617.575	73				662.196	2461		617.575	62
662.255	3485		617.591	88				662.255	2476		617.591	89
662.313	3457		617.607	68				662.313	2546		617.607	83
662.372	3497		617.622	55				662.372	2592		617.622	90
662.43	3529		617.638	78				662.43	2715		617.638	94
662.489	3529		617.654	75				662.489	2749		617.654	56
662.547	3518		617.67	55				662.547	2802		617.67	59
662.606	3585		617.686	67				662.606	2790		617.686	82
662.664	3601		617.702	79				662.664	2829		617.702	74
662.723	3648		617.718	78				662.723	2839		617.718	69
662.781	3656		617.734	73				662.781	2868		617.734	54
662.84	3637		617.75	83				662.84	2888		617.75	79
662.898	3625		617.765	45				662.898	2902		617.765	69
662.957	3648		617.781	58				662.957	2872		617.781	54
663.016	3639		617.797	61				663.016	2910		617.797	61
663.074	3640		617.813	45				663.074	2875		617.813	68
663.133	3626		617.829	70				663.133	2794		617.829	74
663.191	3611		617.845	56				663.191	2778		617.845	60
663.25	3589		617.861	62				663.25	2769		617.861	66
663.308	3565		617.877	59				663.308	2712		617.877	73
663.367	3534		617.893	83				663.367	2724		617.893	75
663.425	3502		617.908	75				663.425	2710		617.908	71
663.484	3468		617.924	72				663.484	2790		617.924	69
663.542	3434		617.94	48				663.542	2762		617.94	53
663.601	3450		617.956	58				663.601	2820		617.956	69
663.66	3446		617.972	78				663.66	2880		617.972	67
663.718	3400		617.988	76				663.718	2935		617.988	58
663.777	3418		618.004	86				663.777	3020		618.004	119
663.835	3408		618.02	82				663.835	3039		618.02	113
663.894	3440		618.036	70				663.894	3137		618.036	120
663.952	3422		618.051	84				663.952	3136		618.051	165
664.011	3428		618.067	82				664.011	3181		618.067	128
664.07	3416		618.083	102				664.07	3163		618.083	145
664.128	3462		618.099	74				664.128	3147		618.099	104
664.187	3520		618.115	122				664.187	3177		618.115	111
664.245	3481		618.131	84				664.245	3161		618.131	101
664.304	3526		618.147	83				664.304	3127		618.147	108
664.363	3576		618.163	72				664.363	3190		618.163	130
664.421	3642		618.179	81				664.421	3234		618.179	132
664.48	3668		618.194	86				664.48	3268		618.194	144
664.538	3670		618.21	130				664.538	3402		618.21	164
664.597	3776		618.226	104				664.597	3451		618.226	139
664.656	3783		618.242	136				664.656	3477		618.242	144
664.714	3812		618.258	105				664.714	3516		618.258	125
664.773	3808		618.274	127				664.773	3575		618.274	84
664.831	3782		618.29	105				664.831	3605		618.29	127
664.89	3769		618.306	122				664.89	3613		618.306	124
664.949	3750		618.322	125				664.949	3634		618.322	103
665.007	3726		618.337	128				665.007	3601		618.337	141
665.066	3677		618.353	87				665.066	3620		618.353	128
665.125	3656		618.369	99				665.125	3563		618.369	111
665.183	3658		618.385	142				665.183	3567		618.385	139
665.242	3640		618.401	96				665.242	3560		618.401	87
665.3	3620		618.417	96				665.3	3496		618.417	76
665.359	3615		618.433	92				665.359	3500		618.433	81
665.418	3550		618.449	90				665.418	3483		618.449	81
665.476	3530		618.465	105				665.476	3453		618.465	69
665.535	3515		618.48	104				665.535	3484		618.48	85
665.594	3512		618.496	86				665.594	3417		618.496	93
665.652	3509		618.512	99				665.652	3439		618.512	68
665.711	3502		618.528	87				665.711	3441		618.528	55
665.77	3491		618.544	120				665.77	3404		618.544	74
665.828	3520		618.56	111				665.828	3387		618.56	81
665.887	3537		618.576	103				665.887	3398		618.576	78
665.946	3556		618.592	109				665.946	3394		618.592	80
666.004	3548		618.608	105				666.004	3375		618.608	105
666.063	3578		618.624	94				666.063	3336		618.624	63
666.122	3599		618.639	68				666.122	3283		618.639	66
666.18	3565		618.655	65				666.18	3267		618.655	46
666.239	3579		618.671	84				666.239	3225		618.671	67
666.298	3537		618.687	89				666.298	3135		618.687	66
666.356	3525		618.703	82				666.356	3155		618.703	55
666.415	3482		618.719	107				666.415	3097		618.719	98
666.474	3525		618.735	89				666.474	3068		618.735	84
666.532	3479		618.751	112				666.532	3028		618.751	76
666.591	3487		618.767	71				666.591	2968		618.767	53
666.65	3510		618.783	73				666.65	2904		618.783	107
666.709	3487		618.798	59				666.709	2916		618.798	77
666.767	3495		618.814	67				666.767	2843		618.814	95
666.826	3453		618.83	79				666.826	2837		618.83	62
666.885	3467		618.846	89				666.885	2803		618.846	61
666.943	3459		618.862	102				666.943	2796		618.862	60
667.002	3412		618.878	65				667.002	2796		618.878	89
667.061	3401		618.894	68				667.061	2824		618.894	59
667.119	3372		618.91	52				667.119	2840		618.91	94
667.178	3378		618.926	76				667.178	2826		618.926	72
667.237	3360		618.942	114				667.237	2801		618.942	84
667.296	3360		618.957	69				667.296	2779		618.957	71
667.354	3352		618.973	75				667.354	2746		618.973	112
667.413	3305		618.989	81				667.413	2698		618.989	119
667.472	3292		619.005	86				667.472	2651		619.005	85
667.531	3259		619.021	76				667.531	2639		619.021	67
667.589	3242		619.037	85				667.589	2621		619.037	91
667.648	3246		619.053	92				667.648	2619		619.053	91
667.707	3244		619.069	131				667.707	2637		619.069	113
667.766	3255		619.085	100				667.766	2585		619.085	100
667.824	3277		619.101	101				667.824	2554		619.101	64
667.883	3267		619.116	97				667.883	2558		619.116	92
667.942	3263		619.132	106				667.942	2574		619.132	80
668.001	3271		619.148	111				668.001	2563		619.148	145
668.059	3293		619.164	108				668.059	2532		619.164	130
668.118	3295		619.18	89				668.118	2474		619.18	145
668.177	3267		619.196	90				668.177	2483		619.196	155
668.236	3247		619.212	101				668.236	2484		619.212	181
668.294	3251		619.228	126				668.294	2458		619.228	167
668.353	3276		619.244	110				668.353	2435		619.244	120
668.412	3242		619.26	104				668.412	2444		619.26	121
668.471	3247		619.275	101				668.471	2454		619.275	144
668.529	3260		619.291	118				668.529	2452		619.291	118
668.588	3240		619.307	99				668.588	2534		619.307	97
668.647	3267		619.323	117				668.647	2480		619.323	106
668.706	3274		619.339	108				668.706	2510		619.339	106
668.765	3247		619.355	80				668.765	2532		619.355	107
668.823	3217		619.371	85				668.823	2510		619.371	93
668.882	3162		619.387	103				668.882	2470		619.387	77
668.941	3183		619.403	99				668.941	2458		619.403	78
669	3131		619.419	91				669	2423		619.419	81
669.059	3117		619.435	81				669.059	2452		619.435	98
669.117	3161		619.45	92				669.117	2410		619.45	99
669.176	3116		619.466	66				669.176	2439		619.466	67
669.235	3073		619.482	89				669.235	2414		619.482	86
669.294	3022		619.498	69				669.294	2383		619.498	85
669.353	3004		619.514	77				669.353	2420		619.514	79
669.411	2962		619.53	99				669.411	2342		619.53	65
669.47	2963		619.546	68				669.47	2347		619.546	72
669.529	2932		619.562	75				669.529	2300		619.562	82
669.588	2897		619.578	81				669.588	2238		619.578	93
669.647	2888		619.594	99				669.647	2269		619.594	87
669.706	2895		619.61	63				669.706	2282		619.61	85
669.764	2876		619.625	80				669.764	2261		619.625	79
669.823	2873		619.641	67				669.823	2294		619.641	95
669.882	2897		619.657	76				669.882	2277		619.657	76
669.941	2852		619.673	76				669.941	2275		619.673	112
670	2847		619.689	93				670	2256		619.689	89
670.059	2810		619.705	76				670.059	2201		619.705	62
670.117	2811		619.721	63				670.117	2176		619.721	77
670.176	2770		619.737	92				670.176	2146		619.737	69
670.235	2779		619.753	76				670.235	2086		619.753	87
670.294	2804		619.769	99				670.294	2064		619.769	74
670.353	2787		619.785	81				670.353	2045		619.785	87
670.412	2808		619.8	91				670.412	2013		619.8	78
670.471	2781		619.816	92				670.471	1997		619.816	69
670.529	2790		619.832	85				670.529	2019		619.832	72
670.588	2755		619.848	60				670.588	2081		619.848	79
670.647	2785		619.864	71				670.647	2045		619.864	80
670.706	2762		619.88	102				670.706	2002		619.88	99
670.765	2783		619.896	78				670.765	2077		619.896	111
670.824	2749		619.912	68				670.824	2033		619.912	61
670.883	2745		619.928	87				670.883	2034		619.928	68
670.942	2733		619.944	100				670.942	2022		619.944	72
671.001	2710		619.96	99				671.001	2004		619.96	84
671.059	2656		619.975	82				671.059	1978		619.975	94
671.118	2622		619.991	67				671.118	1977		619.991	112
671.177	2579		620.007	94				671.177	1947		620.007	94
671.236	2581		620.023	79				671.236	1969		620.023	107
671.295	2566		620.039	102				671.295	1988		620.039	139
671.354	2558		620.055	116				671.354	1996		620.055	194
671.413	2553		620.071	100				671.413	2048		620.071	180
671.472	2574		620.087	127				671.472	2065		620.087	161
671.531	2604		620.103	103				671.531	2080		620.103	121
671.59	2580		620.119	107				671.59	2088		620.119	84
671.648	2571		620.135	70				671.648	2144		620.135	133
671.707	2580		620.151	83				671.707	2202		620.151	135
671.766	2636		620.166	88				671.766	2210		620.166	100
671.825	2655		620.182	110				671.825	2258		620.182	169
671.884	2710		620.198	135				671.884	2318		620.198	182
671.943	2725		620.214	180				671.943	2327		620.214	231
672.002	2787		620.23	122				672.002	2341		620.23	179
672.061	2818		620.246	138				672.061	2311		620.246	120
672.12	2815		620.262	134				672.12	2349		620.262	140
672.179	2822		620.278	147				672.179	2342		620.278	145
672.238	2886		620.294	148				672.238	2324		620.294	112
672.297	2913		620.31	90				672.297	2315		620.31	123
672.356	2906		620.326	78				672.356	2349		620.326	122
672.415	2961		620.342	110				672.415	2346		620.342	97
672.474	2981		620.357	106				672.474	2375		620.357	82
672.533	3024		620.373	93				672.533	2403		620.373	89
672.591	3079		620.389	91				672.591	2381		620.389	112
672.65	3130		620.405	75				672.65	2394		620.405	109
672.709	3205		620.421	68				672.709	2430		620.421	75
672.768	3246		620.437	69				672.768	2378		620.437	82
672.827	3209		620.453	83				672.827	2409		620.453	72
672.886	3203		620.469	93				672.886	2433		620.469	78
672.945	3207		620.485	78				672.945	2414		620.485	67
673.004	3243		620.501	77				673.004	2441		620.501	76
673.063	3249		620.517	55				673.063	2432		620.517	79
673.122	3300		620.533	76				673.122	2455		620.533	75
673.181	3356		620.548	88				673.181	2462		620.548	70
673.24	3294		620.564	91				673.24	2447		620.564	91
673.299	3373		620.58	75				673.299	2450		620.58	74
673.358	3305		620.596	94				673.358	2437		620.596	129
673.417	3352		620.612	56				673.417	2420		620.612	74
673.476	3348		620.628	63				673.476	2463		620.628	69
673.535	3289		620.644	68				673.535	2450		620.644	73
673.594	3312		620.66	83				673.594	2458		620.66	99
673.653	3333		620.676	77				673.653	2441		620.676	100
673.712	3389		620.692	76				673.712	2441		620.692	84
673.771	3398		620.708	70				673.771	2412		620.708	60
673.83	3401		620.724	69				673.83	2428		620.724	94
673.889	3371		620.74	86				673.889	2415		620.74	79
673.948	3319		620.755	73				673.948	2432		620.755	62
674.007	3334		620.771	86				674.007	2451		620.771	54
674.066	3294		620.787	62				674.066	2484		620.787	79
674.125	3339		620.803	67				674.125	2507		620.803	65
674.184	3365		620.819	79				674.184	2610		620.819	98
674.243	3392		620.835	91				674.243	2684		620.835	76
674.302	3437		620.851	88				674.302	2772		620.851	53
674.361	3475		620.867	81				674.361	2938		620.867	84
674.42	3526		620.883	68				674.42	3043		620.883	53
674.479	3584		620.899	69				674.479	3139		620.899	53
674.539	3593		620.915	71				674.539	3228		620.915	74
674.598	3660		620.931	72				674.598	3381		620.931	83
674.657	3681		620.947	57				674.657	3519		620.947	73
674.716	3786		620.963	84				674.716	3605		620.963	70
674.775	3904		620.978	68				674.775	3697		620.978	73
674.834	3927		620.994	101				674.834	3816		620.994	70
674.893	3981		621.01	77				674.893	3856		621.01	89
674.952	4076		621.026	86				674.952	3820		621.026	94
675.011	4203		621.042	91				675.011	3819		621.042	167
675.07	4376		621.058	94				675.07	3740		621.058	152
675.129	4535		621.074	102				675.129	3688		621.074	155
675.188	4722		621.09	67				675.188	3612		621.09	103
675.247	4930		621.106	75				675.247	3531		621.106	117
675.306	5143		621.122	66				675.306	3438		621.122	136
675.365	5414		621.138	69				675.365	3372		621.138	154
675.424	5745		621.154	73				675.424	3321		621.154	160
675.484	6032		621.17	102				675.484	3293		621.17	135
675.543	6434		621.185	94				675.543	3298		621.185	175
675.602	6756		621.201	122				675.602	3269		621.201	168
675.661	7054		621.217	114				675.661	3254		621.217	144
675.72	7338		621.233	112				675.72	3254		621.233	174
675.779	7511		621.249	124				675.779	3199		621.249	172
675.838	7591		621.265	76				675.838	3168		621.265	170
675.897	7571		621.281	67				675.897	3147		621.281	138
675.956	7593		621.297	108				675.956	3062		621.297	115
676.015	7506		621.313	84				676.015	3046		621.313	112
676.075	7448		621.329	112				676.075	2955		621.329	147
676.134	7330		621.345	104				676.134	2898		621.345	105
676.193	7231		621.361	82				676.193	2869		621.361	114
676.252	7126		621.377	77				676.252	2801		621.377	99
676.311	7010		621.393	56				676.311	2778		621.393	91
676.37	6931		621.409	94				676.37	2764		621.409	122
676.429	6829		621.424	98				676.429	2720		621.424	109
676.488	6819		621.44	83				676.488	2727		621.44	71
676.548	6813		621.456	88				676.548	2653		621.456	82
676.607	6778		621.472	75				676.607	2656		621.472	75
676.666	6789		621.488	93				676.666	2635		621.488	105
676.725	6787		621.504	82				676.725	2611		621.504	89
676.784	6759		621.52	72				676.784	2590		621.52	105
676.843	6762		621.536	66				676.843	2595		621.536	105
676.902	6663		621.552	105				676.902	2598		621.552	81
676.962	6558		621.568	80				676.962	2560		621.568	77
677.021	6445		621.584	44				677.021	2577		621.584	79
677.08	6315		621.6	79				677.08	2604		621.6	60
677.139	6189		621.616	79				677.139	2549		621.616	75
677.198	6086		621.632	78				677.198	2512		621.632	75
677.257	5991		621.648	78				677.257	2520		621.648	72
677.316	5843		621.663	69				677.316	2488		621.663	77
677.376	5740		621.679	97				677.376	2450		621.679	75
677.435	5623		621.695	72				677.435	2451		621.695	82
677.494	5470		621.711	79				677.494	2450		621.711	89
677.553	5421		621.727	70				677.553	2443		621.727	96
677.612	5316		621.743	64				677.612	2476		621.743	78
677.671	5229		621.759	77				677.671	2473		621.759	78
677.731	5154		621.775	89				677.731	2446		621.775	61
677.79	5103		621.791	86				677.79	2425		621.791	69
677.849	4979		621.807	70				677.849	2413		621.807	84
677.908	4927		621.823	62				677.908	2371		621.823	94
677.967	4846		621.839	65				677.967	2371		621.839	81
678.027	4832		621.855	63				678.027	2366		621.855	77
678.086	4694		621.871	69				678.086	2360		621.871	103
678.145	4680		621.887	56				678.145	2367		621.887	105
678.204	4606		621.903	68				678.204	2334		621.903	96
678.263	4546		621.918	73				678.263	2356		621.918	77
678.323	4463		621.934	79				678.323	2355		621.934	79
678.382	4399		621.95	72				678.382	2319		621.95	97
678.441	4361		621.966	72				678.441	2318		621.966	86
678.5	4358		621.982	95				678.5	2359		621.982	97
678.559	4333		621.998	88				678.559	2370		621.998	88
678.619	4312		622.014	79				678.619	2414		622.014	109
678.678	4268		622.03	111				678.678	2442		622.03	284
678.737	4259		622.046	220				678.737	2548		622.046	683
678.796	4261		622.062	360				678.796	2592		622.062	1089
678.856	4201		622.078	262				678.856	2635		622.078	864
678.915	4149		622.094	215				678.915	2629		622.094	566
678.974	4092		622.11	199				678.974	2676		622.11	363
679.033	4066		622.126	122				679.033	2639		622.126	260
679.093	3971		622.142	106				679.093	2666		622.142	166
679.152	3928		622.158	118				679.152	2703		622.158	154
679.211	3888		622.174	130				679.211	2642		622.174	156
679.27	3833		622.189	131				679.27	2635		622.189	137
679.33	3789		622.205	154				679.33	2568		622.205	181
679.389	3751		622.221	119				679.389	2541		622.221	162
679.448	3677		622.237	257				679.448	2528		622.237	212
679.507	3668		622.253	300				679.507	2485		622.253	178
679.567	3603		622.269	289				679.567	2497		622.269	169
679.626	3550		622.285	227				679.626	2447		622.285	165
679.685	3572		622.301	192				679.685	2437		622.301	104
679.744	3522		622.317	134				679.744	2429		622.317	116
679.804	3525		622.333	126				679.804	2364		622.333	154
679.863	3467		622.349	84				679.863	2405		622.349	126
679.922	3434		622.365	105				679.922	2356		622.365	85
679.982	3419		622.381	99				679.982	2304		622.381	114
680.041	3363		622.397	82				680.041	2303		622.397	97
680.1	3310		622.413	95				680.1	2286		622.413	98
680.159	3288		622.429	97				680.159	2274		622.429	104
680.219	3219		622.445	82				680.219	2256		622.445	86
680.278	3268		622.46	84				680.278	2293		622.46	98
680.337	3193		622.476	94				680.337	2290		622.476	91
680.397	3212		622.492	100				680.397	2279		622.492	55
680.456	3155		622.508	105				680.456	2246		622.508	79
680.515	3119		622.524	76				680.515	2210		622.524	94
680.574	3119		622.54	47				680.574	2209		622.54	72
680.634	3054		622.556	45				680.634	2202		622.556	97
680.693	3072		622.572	56				680.693	2223		622.572	95
680.752	3069		622.588	70				680.752	2196		622.588	79
680.812	3066		622.604	74				680.812	2187		622.604	53
680.871	3042		622.62	77				680.871	2194		622.62	81
680.93	3067		622.636	54				680.93	2183		622.636	82
680.99	3090		622.652	93				680.99	2234		622.652	61
681.049	3140		622.668	83				681.049	2181		622.668	83
681.108	3043		622.684	63				681.108	2149		622.684	68
681.168	3076		622.7	63				681.168	2164		622.7	60
681.227	3084		622.716	59				681.227	2140		622.716	59
681.286	3096		622.732	68				681.286	2138		622.732	88
681.346	3082		622.748	71				681.346	2165		622.748	92
681.405	3088		622.763	69				681.405	2148		622.763	74
681.464	3091		622.779	74				681.464	2126		622.779	83
681.524	3102		622.795	68				681.524	2103		622.795	69
681.583	3122		622.811	78				681.583	2073		622.811	73
681.642	3115		622.827	84				681.642	2067		622.827	68
681.702	3103		622.843	65				681.702	2046		622.843	70
681.761	3083		622.859	91				681.761	2080		622.859	58
681.82	3104		622.875	68				681.82	2138		622.875	77
681.88	3083		622.891	69				681.88	2133		622.891	101
681.939	3043		622.907	65				681.939	2196		622.907	58
681.999	3022		622.923	73				681.999	2152		622.923	71
682.058	2960		622.939	80				682.058	2155		622.939	89
682.117	2924		622.955	71				682.117	2123		622.955	92
682.177	2884		622.971	52				682.177	2090		622.971	85
682.236	2860		622.987	58				682.236	2069		622.987	97
682.295	2853		623.003	70				682.295	2075		623.003	72
682.355	2826		623.019	84				682.355	2068		623.019	88
682.414	2836		623.035	88				682.414	2012		623.035	147
682.474	2862		623.051	115				682.474	2059		623.051	393
682.533	2894		623.067	162				682.533	2050		623.067	481
682.592	2835		623.083	166				682.592	2046		623.083	384
682.652	2857		623.098	158				682.652	2086		623.098	210
682.711	2792		623.114	127				682.711	2012		623.114	184
682.771	2816		623.13	117				682.771	2020		623.13	151
682.83	2794		623.146	84				682.83	2045		623.146	141
682.889	2803		623.162	77				682.889	2017		623.162	117
682.949	2842		623.178	135				682.949	2006		623.178	182
683.008	2893		623.194	117				683.008	1992		623.194	186
683.068	2937		623.21	120				683.068	2017		623.21	170
683.127	2955		623.226	134				683.127	2019		623.226	145
683.187	3001		623.242	138				683.187	2060		623.242	168
683.246	3077		623.258	226				683.246	2066		623.258	138
683.305	3115		623.274	157				683.305	2071		623.274	97
683.365	3177		623.29	143				683.365	2049		623.29	119
683.424	3170		623.306	136				683.424	2054		623.306	149
683.484	3236		623.322	98				683.484	2040		623.322	95
683.543	3249		623.338	111				683.543	2041		623.338	114
683.603	3299		623.354	98				683.603	2099		623.354	131
683.662	3305		623.37	75				683.662	2120		623.37	110
683.721	3331		623.386	61				683.721	2154		623.386	115
683.781	3380		623.402	76				683.781	2177		623.402	83
683.84	3366		623.418	112				683.84	2187		623.418	78
683.9	3421		623.434	117				683.9	2197		623.434	100
683.959	3430		623.45	88				683.959	2181		623.45	76
684.019	3441		623.465	92				684.019	2205		623.465	95
684.078	3405		623.481	96				684.078	2182		623.481	71
684.138	3434		623.497	84				684.138	2202		623.497	94
684.197	3425		623.513	100				684.197	2171		623.513	63
684.257	3448		623.529	90				684.257	2142		623.529	76
684.316	3422		623.545	98				684.316	2130		623.545	83
684.375	3438		623.561	91				684.375	2144		623.561	54
684.435	3421		623.577	88				684.435	2146		623.577	85
684.494	3462		623.593	76				684.494	2201		623.593	66
684.554	3459		623.609	74				684.554	2207		623.609	68
684.613	3439		623.625	77				684.613	2248		623.625	69
684.673	3446		623.641	81				684.673	2276		623.641	83
684.732	3439		623.657	105				684.732	2270		623.657	85
684.792	3464		623.673	65				684.792	2294		623.673	72
684.851	3423		623.689	96				684.851	2307		623.689	69
684.911	3419		623.705	81				684.911	2286		623.705	82
684.97	3403		623.721	73				684.97	2298		623.721	76
685.03	3442		623.737	68				685.03	2249		623.737	87
685.089	3376		623.753	66				685.089	2239		623.753	71
685.149	3392		623.769	74				685.149	2259		623.769	63
685.208	3345		623.785	61				685.208	2279		623.785	79
685.268	3342		623.801	84				685.268	2288		623.801	78
685.327	3303		623.817	76				685.327	2325		623.817	95
685.387	3314		623.833	78				685.387	2382		623.833	84
685.446	3278		623.849	64				685.446	2364		623.849	68
685.506	3277		623.865	57				685.506	2480		623.865	75
685.565	3300		623.88	84				685.565	2477		623.88	101
685.625	3278		623.896	57				685.625	2462		623.896	90
685.684	3278		623.912	71				685.684	2536		623.912	80
685.744	3276		623.928	83				685.744	2569		623.928	101
685.804	3251		623.944	65				685.804	2618		623.944	101
685.863	3248		623.96	64				685.863	2731		623.96	93
685.923	3189		623.976	76				685.923	2775		623.976	85
685.982	3188		623.992	71				685.982	2857		623.992	95
686.042	3111		624.008	69				686.042	2884		624.008	87
686.101	3089		624.024	65				686.101	2874		624.024	63
686.161	3109		624.04	86				686.161	2906		624.04	135
686.22	3041		624.056	89				686.22	2940		624.056	165
686.28	3016		624.072	120				686.28	2891		624.072	186
686.339	3019		624.088	122				686.339	2908		624.088	146
686.399	3012		624.104	86				686.399	2888		624.104	105
686.459	3055		624.12	87				686.459	2906		624.12	124
686.518	3077		624.136	107				686.518	2940		624.136	95
686.578	3139		624.152	115				686.578	2967		624.152	126
686.637	3182		624.168	135				686.637	3004		624.168	177
686.697	3243		624.184	109				686.697	3024		624.184	227
686.756	3283		624.2	144				686.756	3051		624.2	163
686.816	3340		624.216	130				686.816	3067		624.216	143
686.876	3339		624.232	118				686.876	3108		624.232	125
686.935	3369		624.248	138				686.935	3139		624.248	165
686.995	3350		624.264	140				686.995	3196		624.264	201
687.054	3324		624.28	135				687.054	3186		624.28	230
687.114	3314		624.296	113				687.114	3205		624.296	270
687.174	3303		624.312	132				687.174	3210		624.312	201
687.233	3310		624.328	110				687.233	3186		624.328	166
687.293	3313		624.344	91				687.293	3182		624.344	122
687.352	3305		624.359	109				687.352	3152		624.359	130
687.412	3276		624.375	96				687.412	3146		624.375	94
687.472	3250		624.391	111				687.472	3148		624.391	97
687.531	3235		624.407	82				687.531	3151		624.407	116
687.591	3288		624.423	73				687.591	3134		624.423	97
687.65	3267		624.439	129				687.65	3127		624.439	90
687.71	3306		624.455	85				687.71	3111		624.455	85
687.77	3326		624.471	82				687.77	3133		624.471	115
687.829	3335		624.487	80				687.829	3176		624.487	92
687.889	3372		624.503	87				687.889	3200		624.503	82
687.948	3354		624.519	80				687.948	3160		624.519	103
688.008	3340		624.535	94				688.008	3189		624.535	70
688.068	3353		624.551	83				688.068	3179		624.551	98
688.127	3359		624.567	86				688.127	3163		624.567	97
688.187	3324		624.583	123				688.187	3080		624.583	67
688.247	3409		624.599	79				688.247	3053		624.599	70
688.306	3375		624.615	77				688.306	3039		624.615	93
688.366	3395		624.631	64				688.366	2939		624.631	94
688.426	3416		624.647	94				688.426	2881		624.647	87
688.485	3445		624.663	88				688.485	2817		624.663	73
688.545	3463		624.679	93				688.545	2757		624.679	72
688.605	3497		624.695	62				688.605	2701		624.695	77
688.664	3485		624.711	77				688.664	2684		624.711	68
688.724	3520		624.727	69				688.724	2655		624.727	78
688.784	3548		624.743	66				688.784	2694		624.743	86
688.843	3557		624.759	73				688.843	2703		624.759	99
688.903	3539		624.775	84				688.903	2686		624.775	75
688.963	3573		624.791	64				688.963	2682		624.791	81
689.022	3562		624.807	104				689.022	2690		624.807	113
689.082	3556		624.823	77				689.082	2682		624.823	63
689.142	3574		624.839	65				689.142	2607		624.839	95
689.201	3578		624.855	88				689.201	2601		624.855	63
689.261	3524		624.871	101				689.261	2517		624.871	68
689.321	3540		624.887	68				689.321	2477		624.887	99
689.38	3495		624.903	69				689.38	2408		624.903	109
689.44	3528		624.919	67				689.44	2374		624.919	82
689.5	3521		624.935	93				689.5	2384		624.935	78
689.559	3502		624.951	70				689.559	2366		624.951	75
689.619	3545		624.966	90				689.619	2414		624.966	76
689.679	3553		624.982	84				689.679	2441		624.982	88
689.738	3575		624.998	86				689.738	2427		624.998	75
689.798	3554		625.014	71				689.798	2410		625.014	100
689.858	3499		625.03	80				689.858	2413		625.03	74
689.918	3538		625.046	68				689.918	2409		625.046	114
689.977	3472		625.062	90				689.977	2422		625.062	107
690.037	3471		625.078	73				690.037	2426		625.078	64
690.097	3413		625.094	100				690.097	2432		625.094	97
690.156	3381		625.11	71				690.156	2405		625.11	66
690.216	3320		625.126	100				690.216	2427		625.126	130
690.276	3342		625.142	127				690.276	2457		625.142	150
690.336	3350		625.158	97				690.336	2521		625.158	182
690.395	3350		625.174	116				690.395	2558		625.174	227
690.455	3348		625.19	101				690.455	2567		625.19	334
690.515	3357		625.206	118				690.515	2668		625.206	295
690.575	3371		625.222	151				690.575	2759		625.222	257
690.634	3366		625.238	133				690.634	2853		625.238	220
690.694	3387		625.254	103				690.694	2947		625.254	177
690.754	3395		625.27	110				690.754	3080		625.27	164
690.814	3404		625.286	92				690.814	3165		625.286	169
690.873	3427		625.302	96				690.873	3337		625.302	180
690.933	3422		625.318	96				690.933	3434		625.318	138
690.993	3408		625.334	80				690.993	3518		625.334	115
691.053	3415		625.35	83				691.053	3595		625.35	143
691.112	3419		625.366	86				691.112	3571		625.366	110
691.172	3411		625.382	82				691.172	3568		625.382	96
691.232	3365		625.398	104				691.232	3573		625.398	101
691.292	3338		625.414	92				691.292	3549		625.414	104
691.351	3270		625.43	101				691.351	3538		625.43	87
691.411	3248		625.446	84				691.411	3517		625.446	73
691.471	3188		625.462	90				691.471	3481		625.462	63
691.531	3160		625.478	85				691.531	3452		625.478	55
691.591	3160		625.494	69				691.591	3429		625.494	82
691.65	3097		625.51	35				691.65	3361		625.51	70
691.71	3137		625.526	75				691.71	3341		625.526	87
691.77	3134		625.542	91				691.77	3310		625.542	64
691.83	3157		625.558	92				691.83	3302		625.558	72
691.89	3182		625.574	81				691.89	3312		625.574	81
691.949	3143		625.59	62				691.949	3218		625.59	59
692.009	3151		625.606	54				692.009	3203		625.606	46
692.069	3091		625.622	67				692.069	3124		625.622	59
692.129	3099		625.638	47				692.129	3090		625.638	87
692.189	3112		625.654	66				692.189	3054		625.654	74
692.248	3079		625.67	71				692.248	3024		625.67	79
692.308	3073		625.686	64				692.308	2951		625.686	60
692.368	3100		625.702	57				692.368	2956		625.702	81
692.428	3098		625.718	100				692.428	2872		625.718	101
692.488	3059		625.734	91				692.488	2837		625.734	82
692.548	3129		625.75	75				692.548	2749		625.75	93
692.607	3079		625.766	54				692.607	2729		625.766	55
692.667	3133		625.782	77				692.667	2719		625.782	69
692.727	3136		625.798	68				692.727	2656		625.798	62
692.787	3077		625.814	80				692.787	2654		625.814	96
692.847	3099		625.83	73				692.847	2650		625.83	68
692.907	3121		625.846	73				692.907	2631		625.846	54
692.966	3067		625.862	51				692.966	2631		625.862	79
693.026	3061		625.878	56				693.026	2605		625.878	58
693.086	3080		625.894	80				693.086	2584		625.894	79
693.146	2988		625.91	71				693.146	2518		625.91	64
693.206	2975		625.926	51				693.206	2529		625.926	83
693.266	2947		625.942	52				693.266	2546		625.942	71
693.325	2957		625.958	72				693.325	2547		625.958	71
693.385	2899		625.973	75				693.385	2562		625.973	59
693.445	2906		625.989	61				693.445	2587		625.989	92
693.505	2941		626.005	80				693.505	2565		626.005	81
693.565	2960		626.021	73				693.565	2557		626.021	87
693.625	2952		626.037	84				693.625	2542		626.037	65
693.685	2959		626.053	94				693.685	2499		626.053	87
693.745	2865		626.069	92				693.745	2546		626.069	89
693.804	2877		626.085	103				693.804	2566		626.085	98
693.864	2876		626.101	73				693.864	2588		626.101	97
693.924	2843		626.117	65				693.924	2556		626.117	108
693.984	2815		626.133	99				693.984	2533		626.133	114
694.044	2852		626.149	128				694.044	2527		626.149	143
694.104	2822		626.165	147				694.104	2499		626.165	291
694.164	2857		626.181	254				694.164	2474		626.181	386
694.224	2905		626.197	224				694.224	2445		626.197	334
694.284	2907		626.213	161				694.284	2434		626.213	267
694.343	2937		626.229	162				694.343	2413		626.229	182
694.403	2985		626.245	108				694.403	2392		626.245	143
694.463	2985		626.261	82				694.463	2362		626.261	144
694.523	2954		626.277	128				694.523	2393		626.277	163
694.583	2961		626.293	100				694.583	2386		626.293	123
694.643	2932		626.309	104				694.643	2410		626.309	116
694.703	2932		626.325	76				694.703	2399		626.325	111
694.763	2884		626.341	88				694.763	2394		626.341	110
694.823	2843		626.357	99				694.823	2400		626.357	103
694.883	2827		626.373	79				694.883	2468		626.373	100
694.943	2818		626.389	86				694.943	2495		626.389	94
695.003	2813		626.405	75				695.003	2456		626.405	80
695.063	2810		626.421	84				695.063	2443		626.421	79
695.122	2751		626.437	96				695.122	2377		626.437	81
695.182	2749		626.453	81				695.182	2347		626.453	88
695.242	2763		626.469	69				695.242	2366		626.469	86
695.302	2761		626.485	74				695.302	2369		626.485	72
695.362	2728		626.501	96				695.362	2359		626.501	83
695.422	2733		626.517	70				695.422	2360		626.517	84
695.482	2707		626.533	77				695.482	2344		626.533	79
695.542	2698		626.549	83				695.542	2398		626.549	78
695.602	2687		626.565	67				695.602	2372		626.565	70
695.662	2737		626.581	55				695.662	2369		626.581	101
695.722	2741		626.597	69				695.722	2370		626.597	61
695.782	2758		626.613	68				695.782	2382		626.613	62
695.842	2770		626.629	67				695.842	2353		626.629	85
695.902	2788		626.645	78				695.902	2350		626.645	79
695.962	2822		626.661	86				695.962	2403		626.661	81
696.022	2831		626.677	74				696.022	2415		626.677	74
696.082	2793		626.693	61				696.082	2443		626.693	75
696.142	2767		626.709	73				696.142	2473		626.709	84
696.202	2840		626.725	69				696.202	2467		626.725	67
696.262	2853		626.741	66				696.262	2577		626.741	95
696.322	2809		626.757	68				696.322	2635		626.757	82
696.382	2825		626.773	71				696.382	2783		626.773	69
696.442	2839		626.789	70				696.442	2962		626.789	71
696.502	2821		626.805	83				696.502	3138		626.805	71
696.562	2878		626.821	82				696.562	3301		626.821	76
696.622	2935		626.837	71				696.622	3532		626.837	75
696.682	2956		626.853	98				696.682	3751		626.853	89
696.742	3055		626.869	58				696.742	4058		626.869	74
696.802	3053		626.885	55				696.802	4312		626.885	89
696.862	3135		626.901	76				696.862	4557		626.901	81
696.922	3186		626.917	60				696.922	4856		626.917	85
696.982	3302		626.933	74				696.982	5078		626.933	98
697.042	3406		626.949	53				697.042	5327		626.949	110
697.102	3588		626.965	74				697.102	5463		626.965	82
697.162	3782		626.981	68				697.162	5572		626.981	71
697.222	4024		626.997	66				697.222	5612		626.997	81
697.282	4384		627.013	52				697.282	5638		627.013	69
697.342	4683		627.029	86				697.342	5571		627.029	85
697.402	5129		627.045	73				697.402	5443		627.045	68
697.462	5724		627.061	87				697.462	5301		627.061	82
697.522	6404		627.077	106				697.522	5168		627.077	104
697.582	7259		627.093	61				697.582	5044		627.093	81
697.642	8223		627.109	82				697.642	4902		627.109	101
697.702	9244		627.125	113				697.702	4799		627.125	138
697.762	10348		627.141	103				697.762	4641		627.141	108
697.822	11451		627.157	103				697.822	4557		627.157	152
697.882	12538		627.173	146				697.882	4497		627.173	230
697.942	13520		627.189	164				697.942	4483		627.189	235
698.002	14285		627.205	168				698.002	4435		627.205	210
698.063	14927		627.221	188				698.063	4353		627.221	232
698.123	15456		627.237	177				698.123	4243		627.237	180
698.183	15860		627.253	163				698.183	4134		627.253	159
698.243	15996		627.269	140				698.243	4065		627.269	157
698.303	15977		627.285	121				698.303	3970		627.285	94
698.363	15791		627.301	130				698.363	3813		627.301	102
698.423	15462		627.317	133				698.423	3693		627.317	91
698.483	15138		627.333	91				698.483	3591		627.333	97
698.543	14752		627.349	90				698.543	3459		627.349	108
698.603	14431		627.365	96				698.603	3382		627.365	92
698.663	14132		627.381	83				698.663	3293		627.381	102
698.723	13836		627.397	74				698.723	3180		627.397	95
698.784	13640		627.413	87				698.784	3088		627.413	101
698.844	13307		627.429	100				698.844	3062		627.429	83
698.904	13111		627.446	95				698.904	3008		627.446	99
698.964	12805		627.462	86				698.964	2980		627.462	98
699.024	12577		627.478	100				699.024	2930		627.478	71
699.084	12277		627.494	102				699.084	2867		627.494	74
699.144	11939		627.51	81				699.144	2823		627.51	79
699.204	11647		627.526	109				699.204	2801		627.526	67
699.264	11310		627.542	81				699.264	2744		627.542	81
699.324	10898		627.558	73				699.324	2673		627.558	78
699.385	10437		627.574	80				699.385	2625		627.574	65
699.445	10028		627.59	68				699.445	2576		627.59	56
699.505	9685		627.606	88				699.505	2532		627.606	57
699.565	9227		627.622	105				699.565	2481		627.622	66
699.625	8884		627.638	90				699.625	2406		627.638	65
699.685	8570		627.654	89				699.685	2385		627.654	58
699.745	8250		627.67	77				699.745	2336		627.67	64
699.806	7965		627.686	89				699.806	2282		627.686	74
699.866	7763		627.702	75				699.866	2271		627.702	77
699.926	7493		627.718	58				699.926	2196		627.718	87
699.986	7242		627.734	89				699.986	2191		627.734	74
700.046	6938		627.75	88				700.046	2154		627.75	77
700.106	6742		627.766	77				700.106	2143		627.766	68
700.166	6571		627.782	86				700.166	2102		627.782	63
700.227	6385		627.798	84				700.227	2117		627.798	62
700.287	6157		627.814	86				700.287	2087		627.814	81
700.347	5931		627.83	75				700.347	2105		627.83	91
700.407	5788		627.846	109				700.407	2081		627.846	91
700.467	5582		627.862	82				700.467	2068		627.862	71
700.527	5395		627.878	90				700.527	2066		627.878	65
700.588	5279		627.894	95				700.588	2052		627.894	50
700.648	5166		627.91	75				700.648	2064		627.91	66
700.708	5015		627.926	82				700.708	2019		627.926	85
700.768	4904		627.942	77				700.768	2016		627.942	86
700.828	4841		627.958	84				700.828	2014		627.958	50
700.888	4731		627.974	77				700.888	1960		627.974	60
700.949	4606		627.99	57				700.949	1978		627.99	75
701.009	4515		628.006	68				701.009	1988		628.006	90
701.069	4474		628.022	96				701.069	1986		628.022	81
701.129	4354		628.038	88				701.129	1983		628.038	111
701.189	4292		628.054	156				701.189	1991		628.054	150
701.25	4162		628.07	198				701.25	1971		628.07	159
701.31	4102		628.086	168				701.31	2009		628.086	182
701.37	4012		628.102	150				701.37	1980		628.102	118
701.43	3935		628.118	117				701.43	1974		628.118	151
701.49	3910		628.134	131				701.49	1965		628.134	166
701.551	3841		628.15	122				701.551	1992		628.15	182
701.611	3813		628.166	172				701.611	1996		628.166	227
701.671	3833		628.182	182				701.671	2000		628.182	243
701.731	3796		628.198	130				701.731	1996		628.198	218
701.792	3814		628.214	132				701.792	1987		628.214	221
701.852	3804		628.23	158				701.852	2026		628.23	175
701.912	3719		628.246	141				701.912	2078		628.246	147
701.972	3725		628.262	166				701.972	2069		628.262	151
702.032	3676		628.278	117				702.032	2062		628.278	94
702.093	3657		628.294	132				702.093	2081		628.294	108
702.153	3647		628.31	120				702.153	2070		628.31	192
702.213	3670		628.326	143				702.213	2029		628.326	133
702.273	3600		628.342	118				702.273	2030		628.342	111
702.334	3570		628.358	96				702.334	2048		628.358	106
702.394	3564		628.374	79				702.394	2046		628.374	94
702.454	3462		628.39	95				702.454	2065		628.39	87
702.514	3465		628.406	98				702.514	2067		628.406	101
702.575	3434		628.422	95				702.575	2084		628.422	105
702.635	3490		628.438	106				702.635	2119		628.438	80
702.695	3482		628.455	93				702.695	2118		628.455	87
702.755	3483		628.471	89				702.755	2126		628.471	77
702.816	3443		628.487	107				702.816	2165		628.487	82
702.876	3364		628.503	103				702.876	2182		628.503	69
702.936	3389		628.519	83				702.936	2139		628.519	56
702.997	3370		628.535	91				702.997	2124		628.535	80
703.057	3362		628.551	70				703.057	2152		628.551	75
703.117	3353		628.567	99				703.117	2088		628.567	72
703.177	3352		628.583	74				703.177	2082		628.583	75
703.238	3336		628.599	58				703.238	2103		628.599	82
703.298	3348		628.615	71				703.298	2129		628.615	80
703.358	3344		628.631	73				703.358	2121		628.631	97
703.419	3330		628.647	77				703.419	2117		628.647	91
703.479	3354		628.663	77				703.479	2141		628.663	71
703.539	3323		628.679	71				703.539	2140		628.679	97
703.599	3371		628.695	74				703.599	2166		628.695	85
703.66	3362		628.711	68				703.66	2107		628.711	64
703.72	3422		628.727	46				703.72	2118		628.727	64
703.78	3438		628.743	48				703.78	2112		628.743	59
703.841	3495		628.759	87				703.841	2140		628.759	69
703.901	3419		628.775	83				703.901	2142		628.775	72
703.961	3487		628.791	96				703.961	2158		628.791	84
704.022	3452		628.807	73				704.022	2162		628.807	86
704.082	3436		628.823	68				704.082	2147		628.823	56
704.142	3433		628.839	63				704.142	2125		628.839	90
704.203	3366		628.855	74				704.203	2091		628.855	82
704.263	3375		628.871	59				704.263	2107		628.871	80
704.323	3390		628.887	76				704.323	2083		628.887	65
704.384	3416		628.903	86				704.384	2108		628.903	56
704.444	3423		628.919	55				704.444	2091		628.919	67
704.504	3419		628.935	71				704.504	2085		628.935	102
704.565	3400		628.951	70				704.565	2034		628.951	79
704.625	3465		628.967	66				704.625	2051		628.967	87
704.685	3483		628.983	87				704.685	2030		628.983	69
704.746	3479		628.999	92				704.746	2040		628.999	93
704.806	3531		629.015	71				704.806	2037		629.015	117
704.866	3533		629.031	83				704.866	2020		629.031	84
704.927	3633		629.047	113				704.927	2020		629.047	97
704.987	3626		629.064	83				704.987	2064		629.064	130
705.047	3690		629.08	89				705.047	2018		629.08	124
705.108	3716		629.096	96				705.108	2021		629.096	114
705.168	3717		629.112	126				705.168	2023		629.112	72
705.229	3751		629.128	105				705.229	2001		629.128	123
705.289	3683		629.144	85				705.289	2023		629.144	154
705.349	3660		629.16	126				705.349	1985		629.16	168
705.41	3682		629.176	149				705.41	1957		629.176	228
705.47	3660		629.192	147				705.47	2005		629.192	205
705.53	3706		629.208	168				705.53	1967		629.208	157
705.591	3717		629.224	147				705.591	1971		629.224	164
705.651	3751		629.24	159				705.651	1988		629.24	190
705.712	3819		629.256	155				705.712	1988		629.256	167
705.772	3862		629.272	252				705.772	1979		629.272	150
705.832	3847		629.288	218				705.832	1942		629.288	100
705.893	3837		629.304	195				705.893	1952		629.304	116
705.953	3840		629.32	185				705.953	1948		629.32	87
706.014	3903		629.336	165				706.014	1983		629.336	145
706.074	3882		629.352	142				706.074	1978		629.352	113
706.134	3910		629.368	137				706.134	2013		629.368	105
706.195	3895		629.384	146				706.195	1984		629.384	99
706.255	3940		629.4	155				706.255	1967		629.4	116
706.316	3929		629.416	154				706.316	1990		629.416	90
706.376	3917		629.432	138				706.376	1999		629.432	88
706.437	3932		629.448	116				706.437	1994		629.448	85
706.497	3928		629.464	148				706.497	2031		629.464	91
706.557	3905		629.48	143				706.557	2049		629.48	72
706.618	3904		629.496	130				706.618	2074		629.496	87
706.678	3929		629.512	126				706.678	2079		629.512	82
706.739	3968		629.528	118				706.739	2088		629.528	109
706.799	3973		629.545	123				706.799	2116		629.545	89
706.86	4003		629.561	104				706.86	2128		629.561	55
706.92	3962		629.577	139				706.92	2154		629.577	69
706.98	3937		629.593	127				706.98	2194		629.593	86
707.041	3870		629.609	138				707.041	2222		629.609	61
707.101	3874		629.625	122				707.101	2237		629.625	52
707.162	3800		629.641	151				707.162	2278		629.641	73
707.222	3785		629.657	103				707.222	2289		629.657	76
707.283	3719		629.673	109				707.283	2291		629.673	59
707.343	3720		629.689	137				707.343	2296		629.689	74
707.404	3730		629.705	116				707.404	2293		629.705	68
707.464	3658		629.721	134				707.464	2273		629.721	87
707.525	3625		629.737	114				707.525	2296		629.737	69
707.585	3599		629.753	131				707.585	2269		629.753	72
707.646	3570		629.769	127				707.646	2278		629.769	68
707.706	3520		629.785	103				707.706	2292		629.785	86
707.766	3486		629.801	119				707.766	2231		629.801	98
707.827	3498		629.817	128				707.827	2253		629.817	89
707.887	3472		629.833	132				707.887	2232		629.833	88
707.948	3467		629.849	99				707.948	2248		629.849	94
708.008	3479		629.865	90				708.008	2259		629.865	87
708.069	3484		629.881	76				708.069	2253		629.881	86
708.129	3412		629.897	96				708.129	2274		629.897	76
708.19	3351		629.913	106				708.19	2234		629.913	97
708.25	3309		629.929	89				708.25	2246		629.929	115
708.311	3266		629.945	83				708.311	2205		629.945	83
708.371	3300		629.962	67				708.371	2225		629.962	73
708.432	3269		629.978	94				708.432	2204		629.978	65
708.492	3262		629.994	80				708.492	2201		629.994	88
708.553	3264		630.01	86				708.553	2210		630.01	107
708.613	3278		630.026	103				708.613	2180		630.026	108
708.674	3219		630.042	105				708.674	2194		630.042	115
708.735	3179		630.058	107				708.735	2163		630.058	144
708.795	3153		630.074	98				708.795	2149		630.074	122
708.856	3149		630.09	106				708.856	2137		630.09	116
708.916	3123		630.106	86				708.916	2130		630.106	98
708.977	3097		630.122	100				708.977	2150		630.122	86
709.037	3076		630.138	91				709.037	2155		630.138	107
709.098	3043		630.154	104				709.098	2156		630.154	131
709.158	3012		630.17	113				709.158	2136		630.17	201
709.219	2988		630.186	159				709.219	2117		630.186	302
709.279	2974		630.202	184				709.279	2135		630.202	367
709.34	2947		630.218	215				709.34	2133		630.218	170
709.4	2944		630.234	160				709.4	2159		630.234	179
709.461	2963		630.25	134				709.461	2166		630.25	145
709.522	2912		630.266	107				709.522	2220		630.266	317
709.582	2921		630.282	116				709.582	2182		630.282	435
709.643	2945		630.298	130				709.643	2195		630.298	371
709.703	2959		630.315	141				709.703	2233		630.315	240
709.764	2985		630.331	129				709.764	2209		630.331	215
709.824	2974		630.347	112				709.824	2217		630.347	194
709.885	2943		630.363	136				709.885	2203		630.363	135
709.945	2932		630.379	108				709.945	2212		630.379	121
710.006	2912		630.395	108				710.006	2206		630.395	123
710.067	2945		630.411	104				710.067	2179		630.411	74
710.127	2952		630.427	88				710.127	2174		630.427	76
710.188	2982		630.443	85				710.188	2163		630.443	62
710.248	2922		630.459	116				710.248	2122		630.459	93
710.309	2863		630.475	112				710.309	2107		630.475	75
710.37	2882		630.491	101				710.37	2097		630.491	79
710.43	2883		630.507	126				710.43	2070		630.507	78
710.491	2847		630.523	94				710.491	2095		630.523	107
710.551	2835		630.539	92				710.551	2044		630.539	61
710.612	2877		630.555	94				710.612	2036		630.555	83
710.673	2847		630.571	86				710.673	2055		630.571	74
710.733	2823		630.587	94				710.733	2024		630.587	108
710.794	2846		630.603	71				710.794	2011		630.603	78
710.854	2847		630.619	78				710.854	2018		630.619	81
710.915	2856		630.635	84				710.915	1986		630.635	79
710.976	2863		630.652	89				710.976	1968		630.652	77
711.036	2857		630.668	94				711.036	1974		630.668	93
711.097	2862		630.684	117				711.097	1980		630.684	83
711.157	2821		630.7	74				711.157	2004		630.7	106
711.218	2826		630.716	115				711.218	1987		630.716	90
711.279	2799		630.732	92				711.279	2006		630.732	91
711.339	2802		630.748	92				711.339	1976		630.748	93
711.4	2753		630.764	91				711.4	1986		630.764	103
711.461	2723		630.78	65				711.461	1973		630.78	82
711.521	2726		630.796	81				711.521	1981		630.796	79
711.582	2700		630.812	89				711.582	1980		630.812	71
711.643	2711		630.828	78				711.643	1955		630.828	63
711.703	2705		630.844	103				711.703	1979		630.844	87
711.764	2755		630.86	119				711.764	1997		630.86	59
711.824	2785		630.876	117				711.824	1974		630.876	77
711.885	2774		630.892	95				711.885	1952		630.892	82
711.946	2796		630.908	116				711.946	1953		630.908	49
712.006	2781		630.924	58				712.006	1979		630.924	75
712.067	2777		630.94	70				712.067	1987		630.94	48
712.128	2739		630.957	85				712.128	1968		630.957	87
712.188	2706		630.973	58				712.188	2023		630.973	75
712.249	2692		630.989	79				712.249	2040		630.989	73
712.31	2671		631.005	47				712.31	2096		631.005	87
712.37	2641		631.021	73				712.37	2148		631.021	75
712.431	2668		631.037	72				712.431	2239		631.037	94
712.492	2692		631.053	112				712.492	2324		631.053	114
712.553	2684		631.069	98				712.553	2405		631.069	131
712.613	2718		631.085	86				712.613	2505		631.085	97
712.674	2739		631.101	75				712.674	2617		631.101	85
712.735	2704		631.117	100				712.735	2709		631.117	119
712.795	2710		631.133	105				712.795	2761		631.133	130
712.856	2741		631.149	114				712.856	2851		631.149	118
712.917	2730		631.165	109				712.917	2922		631.165	137
712.977	2734		631.181	127				712.977	3034		631.181	234
713.038	2768		631.197	179				713.038	3102		631.197	238
713.099	2728		631.213	165				713.099	3243		631.213	209
713.16	2819		631.229	130				713.16	3327		631.229	163
713.22	2860		631.246	91				713.22	3475		631.246	104
713.281	2903		631.262	146				713.281	3618		631.262	186
713.342	2989		631.278	125				713.342	3758		631.278	197
713.402	3102		631.294	116				713.402	3950		631.294	184
713.463	3133		631.31	108				713.463	4263		631.31	145
713.524	3246		631.326	82				713.524	4505		631.326	201
713.585	3391		631.342	93				713.585	4823		631.342	105
713.645	3443		631.358	74				713.645	5191		631.358	117
713.706	3566		631.374	91				713.706	5524		631.374	92
713.767	3706		631.39	88				713.767	5935		631.39	97
713.827	3769		631.406	120				713.827	6354		631.406	113
713.888	3852		631.422	90				713.888	6696		631.422	108
713.949	3923		631.438	103				713.949	7061		631.438	81
714.01	4072		631.454	118				714.01	7335		631.454	78
714.07	4110		631.47	113				714.07	7506		631.47	84
714.131	4120		631.486	106				714.131	7656		631.486	88
714.192	4106		631.502	88				714.192	7696		631.502	76
714.253	4130		631.519	91				714.253	7675		631.519	88
714.313	4088		631.535	92				714.313	7590		631.535	90
714.374	4034		631.551	102				714.374	7504		631.551	108
714.435	4063		631.567	75				714.435	7378		631.567	93
714.496	4016		631.583	75				714.496	7210		631.583	91
714.557	4009		631.599	92				714.557	7075		631.599	108
[truncated: 163,377 more rows]
