# Supplementary material for: Food amyloid fibrils are safe nutrition ingredients based on in-vitro and in-vivo assessment
Source: Nat Commun. 2023 Oct 26;14:6806. doi: 10.1038/s41467-023-42486-x (PMC10603083; doi:10.1038/s41467-023-42486-x)
Supplement: Supplementary file 4 — Source Data [file 41467_2023_42486_MOESM4_ESM.zip › Source Data/Supplementary Figure 8.xls]

## Sheet: Lys fibril
m/z	Lys fibril before		Lys gastric (big)		Lys gastric (small)		Lys intestinal (big)		Lys intestinal (small)
605.069	11	797.917	1419	399.903	302	797.917	986	399.903	936
605.181	11	798.045	1298	399.916	313	798.045	996	399.916	929
605.293	12	798.173	1190	399.929	320	798.173	1038	399.929	968
605.405	12	798.302	1119	399.942	251	798.302	1075	399.942	1017
605.517	12	798.43	1054	399.955	295	798.43	1064	399.955	1020
605.629	12	798.559	982	399.967	311	798.559	1065	399.967	931
605.741	12	798.687	876	399.98	313	798.687	1021	399.98	977
605.853	12	798.816	853	399.993	313	798.816	1020	399.993	1034
605.965	12	798.944	805	400.006	285	798.944	1009	400.006	931
606.077	11	799.073	765	400.018	354	799.073	1068	400.018	1170
606.189	11	799.201	706	400.031	416	799.201	1091	400.031	1229
606.301	11	799.33	695	400.044	580	799.33	1154	400.044	1529
606.413	10	799.458	676	400.057	1016	799.458	1135	400.057	2120
606.525	10	799.587	658	400.07	1777	799.587	1151	400.07	3240
606.637	9	799.715	646	400.082	3357	799.715	1180	400.082	5818
606.749	8	799.844	614	400.095	5388	799.844	1181	400.095	10331
606.861	7	799.973	620	400.108	7671	799.973	1238	400.108	16219
606.973	6	800.101	580	400.121	9350	800.101	1259	400.121	24239
607.085	6	800.23	539	400.133	10509	800.23	1271	400.133	31050
607.197	5	800.358	494	400.146	11092	800.358	1378	400.146	36252
607.309	5	800.487	468	400.159	10166	800.487	1455	400.159	37131
607.422	4	800.616	455	400.172	9251	800.616	1558	400.172	34353
607.534	4	800.744	429	400.184	7710	800.744	1611	400.184	28908
607.646	4	800.873	423	400.197	6219	800.873	1590	400.197	23321
607.758	4	801.002	418	400.21	5058	801.002	1615	400.21	17875
607.87	4	801.13	440	400.223	4000	801.13	1685	400.223	13651
607.982	4	801.259	420	400.236	3195	801.259	1727	400.236	10077
608.094	5	801.388	403	400.248	2506	801.388	1811	400.248	7443
608.207	5	801.516	383	400.261	2337	801.516	1841	400.261	5894
608.319	6	801.645	367	400.274	2033	801.645	1885	400.274	4619
608.431	7	801.774	368	400.287	1789	801.774	1928	400.287	4347
608.543	7	801.903	343	400.299	1493	801.903	1937	400.299	4002
608.656	8	802.031	343	400.312	1348	802.031	1968	400.312	3704
608.768	8	802.16	323	400.325	1161	802.16	2055	400.325	3399
608.88	9	802.289	321	400.338	1079	802.289	2088	400.338	3170
608.992	9	802.418	323	400.351	956	802.418	2189	400.351	3096
609.105	9	802.546	337	400.363	916	802.546	2208	400.363	2871
609.217	9	802.675	315	400.376	855	802.675	2164	400.376	2688
609.329	10	802.804	297	400.389	884	802.804	2071	400.389	2478
609.441	10	802.933	291	400.402	766	802.933	2055	400.402	2229
609.554	10	803.062	304	400.415	766	803.062	2059	400.415	2184
609.666	10	803.19	300	400.427	708	803.19	2009	400.427	2047
609.778	10	803.319	304	400.44	649	803.319	2035	400.44	1678
609.891	10	803.448	325	400.453	616	803.448	2011	400.453	1698
610.003	11	803.577	344	400.466	618	803.577	1957	400.466	1676
610.116	11	803.706	369	400.478	510	803.706	1881	400.478	1548
610.228	11	803.835	402	400.491	486	803.835	1869	400.491	1448
610.34	12	803.964	418	400.504	505	803.964	1836	400.504	1317
610.453	12	804.093	389	400.517	458	804.093	1778	400.517	1332
610.565	13	804.222	367	400.53	429	804.222	1695	400.53	1255
610.678	13	804.35	379	400.542	505	804.35	1688	400.542	1150
610.79	13	804.479	392	400.555	417	804.479	1605	400.555	1191
610.902	14	804.608	374	400.568	451	804.608	1603	400.568	1081
611.015	14	804.737	365	400.581	434	804.737	1554	400.581	1104
611.127	13	804.866	336	400.593	396	804.866	1518	400.593	1087
611.24	13	804.995	331	400.606	450	804.995	1422	400.606	1147
611.352	13	805.124	301	400.619	463	805.124	1441	400.619	1061
611.465	12	805.253	290	400.632	479	805.253	1415	400.632	1112
611.577	12	805.382	274	400.645	507	805.382	1424	400.645	1178
611.69	11	805.511	265	400.657	515	805.511	1410	400.657	1155
611.802	10	805.64	265	400.67	508	805.64	1356	400.67	1185
611.915	9	805.769	260	400.683	486	805.769	1344	400.683	1309
612.027	8	805.898	269	400.696	428	805.898	1351	400.696	1204
612.14	8	806.027	254	400.709	521	806.027	1287	400.709	1293
612.253	7	806.157	251	400.721	452	806.157	1237	400.721	1286
612.365	6	806.286	221	400.734	466	806.286	1206	400.734	1211
612.478	6	806.415	234	400.747	506	806.415	1184	400.747	1279
612.59	6	806.544	245	400.76	374	806.544	1166	400.76	1248
612.703	5	806.673	236	400.772	472	806.673	1125	400.772	1157
612.815	5	806.802	242	400.785	446	806.802	1172	400.785	1351
612.928	5	806.931	250	400.798	447	806.931	1167	400.798	1255
613.041	5	807.06	248	400.811	498	807.06	1179	400.811	1222
613.153	5	807.19	219	400.824	475	807.19	1216	400.824	1128
613.266	6	807.319	210	400.836	407	807.319	1187	400.836	1191
613.379	6	807.448	209	400.849	442	807.448	1161	400.849	1164
613.491	7	807.577	190	400.862	401	807.577	1194	400.862	1203
613.604	7	807.706	185	400.875	372	807.706	1180	400.875	1103
613.717	8	807.835	206	400.888	413	807.835	1129	400.888	1234
613.83	8	807.965	199	400.9	429	807.965	1104	400.9	1184
613.942	9	808.094	203	400.913	439	808.094	1115	400.913	1266
614.055	10	808.223	204	400.926	388	808.223	1110	400.926	1072
614.168	10	808.352	206	400.939	402	808.352	1099	400.939	1147
614.28	11	808.482	190	400.951	376	808.482	1080	400.951	1050
614.393	12	808.611	192	400.964	447	808.611	1092	400.964	1130
614.506	12	808.74	197	400.977	389	808.74	1070	400.977	1100
614.619	13	808.87	182	400.99	398	808.87	1039	400.99	1234
614.732	14	808.999	193	401.003	480	808.999	1024	401.003	1207
614.844	14	809.128	193	401.015	513	809.128	1021	401.015	1395
614.957	15	809.257	203	401.028	1162	809.257	1017	401.028	2075
615.07	15	809.387	218	401.041	2506	809.387	1015	401.041	3867
615.183	16	809.516	218	401.054	4832	809.516	973	401.054	8042
615.296	16	809.645	206	401.067	7995	809.645	967	401.067	14644
615.409	16	809.775	196	401.079	11314	809.775	995	401.079	25579
615.521	16	809.904	225	401.092	12751	809.904	1052	401.092	38241
615.634	16	810.034	232	401.105	13601	810.034	1035	401.105	50975
615.747	16	810.163	229	401.118	13745	810.163	1068	401.118	60062
615.86	16	810.292	218	401.131	12022	810.292	1053	401.131	66654
615.973	16	810.422	238	401.143	10750	810.422	1075	401.143	68179
616.086	15	810.551	247	401.156	9324	810.551	1080	401.156	63647
616.199	15	810.681	258	401.169	7739	810.681	1039	401.169	54333
616.312	15	810.81	245	401.182	6407	810.81	1069	401.182	43567
616.425	14	810.94	231	401.195	5209	810.94	1049	401.195	33809
616.538	14	811.069	232	401.207	4319	811.069	1025	401.207	25807
616.651	13	811.199	218	401.22	3605	811.199	1026	401.22	19518
616.764	12	811.328	204	401.233	3010	811.328	1066	401.233	15467
616.877	12	811.458	200	401.246	2434	811.458	1112	401.246	11968
616.99	11	811.587	211	401.258	2195	811.587	1131	401.258	9375
617.103	10	811.717	232	401.271	1860	811.717	1190	401.271	7638
617.216	9	811.846	226	401.284	1644	811.846	1283	401.284	6406
617.329	8	811.976	249	401.297	1405	811.976	1276	401.297	5401
617.442	7	812.105	244	401.31	1310	812.105	1251	401.31	4638
617.555	7	812.235	220	401.322	1147	812.235	1269	401.322	3955
617.668	6	812.364	215	401.335	1023	812.364	1219	401.335	3698
617.781	5	812.494	203	401.348	965	812.494	1243	401.348	3462
617.894	5	812.623	190	401.361	785	812.623	1248	401.361	3248
618.007	4	812.753	195	401.374	763	812.753	1246	401.374	2943
618.12	4	812.883	202	401.386	724	812.883	1215	401.386	2604
618.233	4	813.012	208	401.399	632	813.012	1191	401.399	2507
618.346	4	813.142	218	401.412	591	813.142	1161	401.412	2286
618.46	4	813.272	211	401.425	600	813.272	1185	401.425	2174
618.573	4	813.401	184	401.438	546	813.401	1159	401.438	1979
618.686	5	813.531	162	401.45	454	813.531	1145	401.45	1766
618.799	6	813.661	183	401.463	442	813.661	1188	401.463	1725
618.912	6	813.79	192	401.476	455	813.79	1192	401.476	1576
619.025	7	813.92	186	401.489	404	813.92	1232	401.489	1602
619.139	8	814.05	182	401.502	397	814.05	1206	401.502	1427
619.252	9	814.179	191	401.514	441	814.179	1234	401.514	1328
619.365	9	814.309	185	401.527	409	814.309	1167	401.527	1243
619.478	10	814.439	180	401.54	434	814.439	1124	401.54	1254
619.592	10	814.569	184	401.553	402	814.569	1165	401.553	1141
619.705	11	814.698	171	401.566	399	814.698	1191	401.566	1048
619.818	11	814.828	182	401.578	413	814.828	1195	401.578	1071
619.931	11	814.958	191	401.591	423	814.958	1174	401.591	1017
620.045	11	815.088	208	401.604	447	815.088	1190	401.604	1041
620.158	10	815.217	200	401.617	338	815.217	1159	401.617	1106
620.271	10	815.347	197	401.63	335	815.347	1154	401.63	1033
620.384	10	815.477	221	401.642	371	815.477	1157	401.642	878
620.498	9	815.607	220	401.655	334	815.607	1155	401.655	1018
620.611	9	815.737	255	401.668	365	815.737	1146	401.668	1074
620.724	8	815.867	294	401.681	264	815.867	1158	401.681	969
620.838	8	815.996	340	401.694	314	815.996	1164	401.694	986
620.951	8	816.126	371	401.706	367	816.126	1168	401.706	1134
621.065	7	816.256	400	401.719	310	816.256	1152	401.719	1073
621.178	7	816.386	507	401.732	372	816.386	1144	401.732	966
621.291	7	816.516	604	401.745	358	816.516	1136	401.745	1087
621.405	7	816.646	699	401.758	349	816.646	1121	401.758	1015
621.518	7	816.776	773	401.77	379	816.776	1159	401.77	1034
621.632	6	816.906	785	401.783	341	816.906	1115	401.783	975
621.745	6	817.036	764	401.796	341	817.036	1065	401.796	1026
621.858	6	817.166	748	401.809	316	817.166	1018	401.809	941
621.972	6	817.296	736	401.822	368	817.296	1006	401.822	943
622.085	6	817.426	717	401.834	323	817.426	968	401.834	961
622.199	6	817.556	681	401.847	330	817.556	960	401.847	902
622.312	5	817.686	644	401.86	308	817.686	955	401.86	962
622.426	5	817.816	619	401.873	330	817.816	1044	401.873	904
622.539	5	817.946	573	401.886	383	817.946	1028	401.886	955
622.653	4	818.076	532	401.898	308	818.076	1039	401.898	955
622.766	4	818.206	485	401.911	274	818.206	1065	401.911	816
622.88	4	818.336	497	401.924	357	818.336	1085	401.924	852
622.993	3	818.466	501	401.937	317	818.466	1085	401.937	888
623.107	3	818.596	488	401.95	281	818.596	1093	401.95	825
623.221	2	818.726	444	401.962	313	818.726	1083	401.962	852
623.334	2	818.856	427	401.975	270	818.856	1056	401.975	913
623.448	2	818.986	419	401.988	243	818.986	1010	401.988	924
623.561	1	819.116	356	402.001	339	819.116	981	402.001	952
623.675	1	819.246	323	402.014	368	819.246	1022	402.014	1077
623.789	1	819.376	306	402.027	473	819.376	952	402.027	1060
623.902	0	819.507	317	402.039	609	819.507	957	402.039	1349
624.016	0	819.637	311	402.052	917	819.637	963	402.052	1837
624.13	0	819.767	315	402.065	1559	819.767	966	402.065	2982
624.243	0	819.897	312	402.078	2209	819.897	988	402.078	4703
624.357	0	820.027	307	402.091	2502	820.027	964	402.091	7216
624.471	0	820.157	313	402.103	2867	820.157	1006	402.103	9696
624.584	0	820.288	333	402.116	2776	820.288	1003	402.116	11486
624.698	1	820.418	320	402.129	2686	820.418	985	402.129	13298
624.812	1	820.548	321	402.142	2428	820.548	994	402.142	14057
624.925	2	820.678	334	402.155	2083	820.678	973	402.155	14173
625.039	2	820.809	339	402.167	1847	820.809	1002	402.167	12083
625.153	3	820.939	362	402.18	1580	820.939	1000	402.18	10243
625.267	4	821.069	345	402.193	1410	821.069	1064	402.193	8243
625.38	5	821.199	341	402.206	1306	821.199	1056	402.206	6167
625.494	6	821.33	334	402.219	1034	821.33	1069	402.219	5024
625.608	8	821.46	338	402.231	1065	821.46	1044	402.231	4139
625.722	9	821.59	328	402.244	955	821.59	1065	402.244	3433
625.836	10	821.721	327	402.257	834	821.721	1081	402.257	3006
625.949	12	821.851	311	402.27	739	821.851	1068	402.27	2397
626.063	13	821.981	311	402.283	715	821.981	1065	402.283	2193
626.177	15	822.112	308	402.295	679	822.112	1049	402.295	1938
626.291	16	822.242	292	402.308	613	822.242	1037	402.308	1831
626.405	17	822.372	291	402.321	587	822.372	1059	402.321	1770
626.519	18	822.503	269	402.334	554	822.503	1102	402.334	1692
626.633	19	822.633	258	402.347	639	822.633	1090	402.347	1702
626.746	20	822.763	259	402.36	640	822.763	1051	402.36	1770
626.86	20	822.894	253	402.372	592	822.894	1055	402.372	1739
626.974	20	823.024	264	402.385	628	823.024	1000	402.385	1827
627.088	21	823.155	259	402.398	615	823.155	1022	402.398	1671
627.202	21	823.285	250	402.411	575	823.285	1098	402.411	1688
627.316	20	823.416	254	402.424	578	823.416	1086	402.424	1347
627.43	20	823.546	237	402.436	458	823.546	1043	402.436	1377
627.544	20	823.677	242	402.449	458	823.677	1089	402.449	1219
627.658	20	823.807	229	402.462	446	823.807	1113	402.462	1205
627.772	19	823.938	223	402.475	364	823.938	1124	402.475	1073
627.886	19	824.068	201	402.488	390	824.068	1145	402.488	1089
628	19	824.199	201	402.5	375	824.199	1153	402.5	963
628.114	19	824.329	200	402.513	317	824.329	1181	402.513	936
628.228	19	824.46	223	402.526	329	824.46	1111	402.526	925
628.342	19	824.59	235	402.539	342	824.59	1143	402.539	806
628.456	18	824.721	223	402.552	321	824.721	1159	402.552	795
628.57	18	824.851	247	402.565	258	824.851	1182	402.565	838
628.684	18	824.982	245	402.577	245	824.982	1214	402.577	882
628.798	18	825.112	236	402.59	340	825.112	1223	402.59	734
628.912	18	825.243	213	402.603	272	825.243	1212	402.603	876
629.026	17	825.374	207	402.616	321	825.374	1219	402.616	878
629.14	17	825.504	223	402.629	278	825.504	1188	402.629	861
629.255	16	825.635	245	402.641	292	825.635	1192	402.641	786
629.369	15	825.765	248	402.654	335	825.765	1175	402.654	736
629.483	14	825.896	248	402.667	303	825.896	1162	402.667	797
629.597	13	826.027	253	402.68	253	826.027	1162	402.68	774
629.711	12	826.157	277	402.693	299	826.157	1181	402.693	742
629.825	11	826.288	314	402.706	325	826.288	1140	402.706	737
629.94	9	826.419	357	402.718	287	826.419	1123	402.718	799
630.054	8	826.549	417	402.731	305	826.549	1106	402.731	753
630.168	7	826.68	443	402.744	294	826.68	1108	402.744	820
630.282	6	826.811	452	402.757	278	826.811	1104	402.757	741
630.396	5	826.942	431	402.77	282	826.942	1102	402.77	834
630.511	4	827.072	428	402.782	315	827.072	1113	402.782	804
630.625	4	827.203	423	402.795	275	827.203	1124	402.795	694
630.739	3	827.334	389	402.808	253	827.334	1167	402.808	774
630.853	3	827.465	378	402.821	251	827.465	1163	402.821	766
630.968	3	827.595	376	402.834	256	827.595	1169	402.834	805
631.082	2	827.726	379	402.847	272	827.726	1150	402.847	762
631.196	2	827.857	363	402.859	249	827.857	1142	402.859	804
631.311	2	827.988	341	402.872	323	827.988	1149	402.872	751
631.425	2	828.119	342	402.885	314	828.119	1141	402.885	837
631.539	3	828.249	320	402.898	321	828.249	1143	402.898	786
631.653	2	828.38	291	402.911	262	828.38	1171	402.911	720
631.768	2	828.511	266	402.923	267	828.511	1195	402.923	713
631.882	2	828.642	273	402.936	318	828.642	1195	402.936	751
631.997	2	828.773	270	402.949	328	828.773	1165	402.949	821
632.111	1	828.904	247	402.962	293	828.904	1152	402.962	761
632.225	1	829.035	239	402.975	308	829.035	1163	402.975	830
632.34	0	829.166	216	402.988	381	829.166	1131	402.988	844
632.454	-1	829.297	200	403	350	829.297	1128	403	950
632.569	-1	829.427	214	403.013	402	829.427	1095	403.013	1263
632.683	-2	829.558	270	403.026	519	829.558	1086	403.026	1219
632.797	-3	829.689	283	403.039	589	829.689	1118	403.039	1582
632.912	-4	829.82	299	403.052	718	829.82	1072	403.052	1635
633.026	-5	829.951	284	403.065	945	829.951	1059	403.065	2029
633.141	-6	830.082	291	403.077	1005	830.082	1028	403.077	2466
633.255	-6	830.213	282	403.09	1190	830.213	1028	403.09	3072
633.37	-7	830.344	316	403.103	1195	830.344	1065	403.103	3775
633.484	-7	830.475	342	403.116	1119	830.475	1054	403.116	4170
633.599	-7	830.606	341	403.129	1098	830.606	1081	403.129	4383
633.713	-7	830.737	339	403.141	961	830.737	1030	403.141	4854
633.828	-7	830.868	307	403.154	908	830.868	1054	403.154	4745
633.942	-6	830.999	297	403.167	842	830.999	1076	403.167	4518
634.057	-6	831.13	288	403.18	850	831.13	1061	403.18	4182
634.171	-5	831.261	284	403.193	780	831.261	1058	403.193	3841
634.286	-4	831.393	275	403.206	707	831.393	1098	403.206	3285
634.401	-3	831.524	278	403.218	722	831.524	1128	403.218	2954
634.515	-3	831.655	299	403.231	755	831.655	1143	403.231	2668
634.63	-2	831.786	304	403.244	638	831.786	1119	403.244	2189
634.744	-1	831.917	302	403.257	586	831.917	1182	403.257	2311
634.859	-1	832.048	311	403.27	503	832.048	1195	403.27	1973
634.974	0	832.179	325	403.283	475	832.179	1209	403.283	1748
635.088	0	832.31	344	403.295	529	832.31	1258	403.295	1526
635.203	0	832.442	377	403.308	441	832.442	1233	403.308	1601
635.318	0	832.573	402	403.321	469	832.573	1213	403.321	1496
635.432	0	832.704	398	403.334	450	832.704	1196	403.334	1362
635.547	0	832.835	411	403.347	395	832.835	1142	403.347	1295
635.662	0	832.966	414	403.359	478	832.966	1132	403.359	1241
635.776	0	833.098	383	403.372	436	833.098	1092	403.372	1166
635.891	0	833.229	391	403.385	412	833.229	1070	403.385	1183
636.006	-1	833.36	412	403.398	391	833.36	1040	403.398	1251
636.121	-1	833.491	415	403.411	349	833.491	1022	403.411	1105
636.235	-1	833.622	405	403.424	343	833.622	966	403.424	1241
636.35	0	833.754	412	403.436	347	833.754	958	403.436	1150
636.465	0	833.885	410	403.449	325	833.885	904	403.449	1164
636.58	1	834.016	366	403.462	287	834.016	922	403.462	1025
636.695	1	834.148	362	403.475	345	834.148	922	403.475	1050
636.809	2	834.279	324	403.488	306	834.279	963	403.488	954
636.924	3	834.41	313	403.501	289	834.41	943	403.501	851
637.039	5	834.542	299	403.513	275	834.542	991	403.513	865
637.154	6	834.673	304	403.526	267	834.673	993	403.526	844
637.269	7	834.804	301	403.539	268	834.804	996	403.539	829
637.383	9	834.936	302	403.552	338	834.936	1011	403.552	784
637.498	10	835.067	256	403.565	335	835.067	984	403.565	871
637.613	11	835.198	258	403.578	265	835.198	986	403.578	728
637.728	12	835.33	228	403.59	280	835.33	1001	403.59	726
637.843	13	835.461	209	403.603	269	835.461	1042	403.603	686
637.958	14	835.593	209	403.616	284	835.593	1015	403.616	795
638.073	14	835.724	200	403.629	220	835.724	1004	403.629	783
638.188	14	835.855	187	403.642	323	835.855	984	403.642	741
638.303	14	835.987	208	403.655	274	835.987	948	403.655	692
638.418	13	836.118	180	403.667	360	836.118	920	403.667	595
638.533	13	836.25	192	403.68	297	836.25	944	403.68	644
638.648	12	836.381	208	403.693	294	836.381	979	403.693	694
638.763	10	836.513	200	403.706	246	836.513	1003	403.706	728
638.878	9	836.644	207	403.719	228	836.644	1000	403.719	677
638.993	8	836.776	181	403.732	248	836.776	971	403.732	630
639.108	6	836.907	177	403.744	256	836.907	969	403.744	633
639.223	5	837.039	194	403.757	359	837.039	938	403.757	805
639.338	4	837.17	195	403.77	346	837.17	942	403.77	778
639.453	3	837.302	191	403.783	320	837.302	949	403.783	722
639.568	2	837.433	214	403.796	337	837.433	986	403.796	714
639.683	1	837.565	250	403.809	305	837.565	1038	403.809	806
639.798	1	837.697	245	403.821	321	837.697	1061	403.821	785
639.913	1	837.828	217	403.834	337	837.828	1023	403.834	730
640.028	1	837.96	207	403.847	263	837.96	1017	403.847	744
640.143	1	838.091	183	403.86	386	838.091	979	403.86	752
640.258	1	838.223	184	403.873	386	838.223	1032	403.873	752
640.373	2	838.355	192	403.886	279	838.355	1042	403.886	685
640.488	2	838.486	204	403.898	278	838.486	1036	403.898	763
640.604	3	838.618	216	403.911	257	838.618	992	403.911	770
640.719	4	838.75	249	403.924	323	838.75	1053	403.924	672
640.834	4	838.881	290	403.937	264	838.881	1043	403.937	752
640.949	5	839.013	265	403.95	295	839.013	1078	403.95	763
641.064	5	839.145	262	403.963	312	839.145	1095	403.963	733
641.179	6	839.276	270	403.975	290	839.276	1092	403.975	733
641.295	6	839.408	253	403.988	302	839.408	1118	403.988	771
641.41	7	839.54	252	404.001	285	839.54	1125	404.001	817
641.525	7	839.671	256	404.014	355	839.671	1150	404.014	817
641.64	7	839.803	231	404.027	348	839.803	1141	404.027	890
641.756	7	839.935	227	404.04	374	839.935	1185	404.04	946
641.871	7	840.067	187	404.052	417	840.067	1210	404.052	958
641.986	7	840.198	192	404.065	375	840.198	1221	404.065	1081
642.101	7	840.33	196	404.078	468	840.33	1240	404.078	1106
642.217	6	840.462	205	404.091	488	840.462	1232	404.091	1170
642.332	6	840.594	213	404.104	542	840.594	1226	404.104	1445
642.447	6	840.726	209	404.117	502	840.726	1223	404.117	1521
642.563	6	840.857	223	404.13	575	840.857	1211	404.13	1553
642.678	6	840.989	233	404.142	527	840.989	1213	404.142	1708
642.793	5	841.121	212	404.155	541	841.121	1245	404.155	1792
642.909	5	841.253	225	404.168	687	841.253	1218	404.168	1719
643.024	5	841.385	221	404.181	663	841.385	1186	404.181	1904
643.139	5	841.517	243	404.194	505	841.517	1155	404.194	1769
643.255	5	841.649	236	404.207	469	841.649	1134	404.207	1442
643.37	4	841.781	225	404.219	427	841.781	1136	404.219	1483
643.486	4	841.912	232	404.232	480	841.912	1134	404.232	1404
643.601	4	842.044	223	404.245	535	842.044	1113	404.245	1459
643.716	4	842.176	211	404.258	462	842.176	1100	404.258	1451
643.832	3	842.308	232	404.271	599	842.308	1100	404.271	1349
643.947	3	842.44	222	404.284	474	842.44	1076	404.284	1352
644.063	3	842.572	220	404.296	480	842.572	1100	404.296	1218
644.178	3	842.704	234	404.309	330	842.704	1113	404.309	1102
644.294	3	842.836	249	404.322	359	842.836	1114	404.322	1149
644.409	3	842.968	247	404.335	354	842.968	1090	404.335	1006
644.525	3	843.1	230	404.348	401	843.1	1111	404.348	978
644.64	3	843.232	216	404.361	374	843.232	1094	404.361	867
644.756	2	843.364	226	404.374	374	843.364	1108	404.374	893
644.871	2	843.496	235	404.386	364	843.496	1101	404.386	970
644.987	2	843.628	238	404.399	391	843.628	1108	404.399	988
645.102	2	843.76	252	404.412	393	843.76	1121	404.412	901
645.218	2	843.892	262	404.425	328	843.892	1119	404.425	966
645.333	2	844.024	282	404.438	352	844.024	1127	404.438	920
645.449	1	844.156	297	404.451	311	844.156	1127	404.451	839
645.564	1	844.288	303	404.463	282	844.288	1183	404.463	896
645.68	1	844.421	302	404.476	287	844.421	1156	404.476	877
645.796	0	844.553	306	404.489	270	844.553	1162	404.489	780
645.911	0	844.685	294	404.502	305	844.685	1154	404.502	784
646.027	0	844.817	284	404.515	275	844.817	1190	404.515	664
646.143	-1	844.949	291	404.528	254	844.949	1250	404.528	691
646.258	-1	845.081	266	404.541	220	845.081	1274	404.541	726
646.374	-1	845.213	267	404.553	312	845.213	1276	404.553	751
646.49	-1	845.346	243	404.566	309	845.346	1318	404.566	764
646.605	0	845.478	230	404.579	255	845.478	1333	404.579	708
646.721	0	845.61	251	404.592	293	845.61	1298	404.592	684
646.837	1	845.742	243	404.605	271	845.742	1266	404.605	771
646.952	1	845.874	242	404.618	283	845.874	1281	404.618	690
647.068	2	846.007	227	404.63	291	846.007	1264	404.63	748
647.184	3	846.139	235	404.643	284	846.139	1277	404.643	651
647.3	4	846.271	239	404.656	250	846.271	1267	404.656	608
647.415	5	846.403	254	404.669	264	846.403	1269	404.669	610
647.531	6	846.536	269	404.682	332	846.536	1254	404.682	648
647.647	7	846.668	284	404.695	297	846.668	1235	404.695	671
647.763	8	846.8	286	404.708	295	846.8	1226	404.708	613
647.878	9	846.933	313	404.72	260	846.933	1223	404.72	607
647.994	9	847.065	329	404.733	316	847.065	1208	404.733	632
648.11	10	847.197	345	404.746	245	847.197	1216	404.746	606
648.226	10	847.329	344	404.759	220	847.329	1223	404.759	612
648.342	10	847.462	343	404.772	241	847.462	1241	404.772	658
648.458	10	847.594	379	404.785	236	847.594	1266	404.785	635
648.573	10	847.727	392	404.797	244	847.727	1247	404.797	681
648.689	10	847.859	397	404.81	234	847.859	1275	404.81	631
648.805	9	847.991	428	404.823	239	847.991	1249	404.823	697
648.921	9	848.124	431	404.836	269	848.124	1246	404.836	582
649.037	8	848.256	467	404.849	282	848.256	1255	404.849	637
649.153	7	848.388	493	404.862	249	848.388	1272	404.862	674
649.269	6	848.521	513	404.875	284	848.521	1263	404.875	743
649.385	5	848.653	479	404.887	238	848.653	1287	404.887	680
649.501	4	848.786	485	404.9	250	848.786	1323	404.9	684
649.617	3	848.918	490	404.913	235	848.918	1270	404.913	764
649.733	2	849.051	482	404.926	281	849.051	1225	404.926	742
649.849	1	849.183	468	404.939	259	849.183	1234	404.939	629
649.965	0	849.316	454	404.952	296	849.316	1217	404.952	645
650.081	-1	849.448	469	404.965	255	849.448	1232	404.965	686
650.197	-2	849.581	461	404.977	303	849.581	1212	404.977	718
650.313	-3	849.713	444	404.99	315	849.713	1223	404.99	693
650.429	-4	849.846	439	405.003	251	849.846	1187	405.003	709
650.545	-4	849.978	414	405.016	289	849.978	1163	405.016	700
650.661	-5	850.111	397	405.029	289	850.111	1148	405.029	761
650.777	-5	850.243	376	405.042	306	850.243	1109	405.042	835
650.893	-5	850.376	387	405.055	290	850.376	1134	405.055	965
651.009	-4	850.508	381	405.067	348	850.508	1157	405.067	1081
651.125	-4	850.641	383	405.08	342	850.641	1130	405.08	1066
651.241	-3	850.774	378	405.093	368	850.774	1158	405.093	1116
651.357	-2	850.906	371	405.106	370	850.906	1156	405.106	1085
651.473	0	851.039	380	405.119	423	851.039	1237	405.119	1157
651.589	1	851.172	357	405.132	448	851.172	1246	405.132	1170
651.705	3	851.304	326	405.145	466	851.304	1239	405.145	1233
651.822	5	851.437	318	405.157	480	851.437	1243	405.157	1165
651.938	7	851.569	315	405.17	497	851.569	1228	405.17	1306
652.054	9	851.702	321	405.183	466	851.702	1253	405.183	1293
652.17	11	851.835	308	405.196	492	851.835	1244	405.196	1373
652.286	12	851.968	335	405.209	414	851.968	1338	405.209	1474
652.403	14	852.1	330	405.222	413	852.1	1354	405.222	1531
652.519	15	852.233	327	405.235	491	852.233	1456	405.235	1560
652.635	16	852.366	319	405.247	410	852.366	1487	405.247	1903
652.751	16	852.498	334	405.26	385	852.498	1487	405.26	1837
652.867	17	852.631	345	405.273	451	852.631	1544	405.273	1950
652.984	17	852.764	353	405.286	459	852.764	1584	405.286	1996
653.1	16	852.897	329	405.299	397	852.897	1681	405.299	1702
653.216	16	853.029	329	405.312	373	853.029	1741	405.312	1616
653.332	15	853.162	323	405.325	374	853.162	1846	405.325	1553
653.449	14	853.295	330	405.337	387	853.295	1939	405.337	1263
653.565	13	853.428	320	405.35	396	853.428	2051	405.35	1151
653.681	12	853.561	330	405.363	338	853.561	2190	405.363	1035
653.798	11	853.693	311	405.376	277	853.693	2398	405.376	998
653.914	10	853.826	314	405.389	289	853.826	2591	405.389	969
654.03	10	853.959	333	405.402	284	853.959	2840	405.402	832
654.147	9	854.092	327	405.415	248	854.092	3010	405.415	888
654.263	9	854.225	346	405.427	256	854.225	3122	405.427	837
654.379	9	854.358	362	405.44	241	854.358	3263	405.44	860
654.496	9	854.491	364	405.453	301	854.491	3551	405.453	739
654.612	10	854.624	353	405.466	236	854.624	3853	405.466	738
654.729	11	854.756	359	405.479	287	854.756	4155	405.479	748
654.845	12	854.889	399	405.492	308	854.889	4582	405.492	786
654.961	13	855.022	387	405.505	279	855.022	5047	405.505	679
655.078	14	855.155	408	405.517	226	855.155	5513	405.517	724
655.194	16	855.288	439	405.53	245	855.288	6065	405.53	744
655.311	17	855.421	452	405.543	230	855.421	6604	405.543	733
655.427	19	855.554	491	405.556	293	855.554	7160	405.556	642
655.544	20	855.687	545	405.569	267	855.687	7608	405.569	768
655.66	21	855.82	574	405.582	266	855.82	8178	405.582	765
655.777	23	855.953	600	405.595	250	855.953	8618	405.595	812
655.893	24	856.086	641	405.607	368	856.086	8915	405.607	712
656.01	24	856.219	626	405.62	290	856.219	8930	405.62	729
656.126	25	856.352	599	405.633	269	856.352	8859	405.633	703
656.243	25	856.485	614	405.646	260	856.485	8743	405.646	766
656.359	25	856.618	594	405.659	251	856.618	8544	405.659	766
656.476	25	856.751	625	405.672	239	856.751	8464	405.672	681
656.593	25	856.884	621	405.685	277	856.884	8281	405.685	800
656.709	24	857.017	636	405.698	291	857.017	7949	405.698	775
656.826	23	857.151	610	405.71	308	857.151	7652	405.71	803
656.942	22	857.284	588	405.723	279	857.284	7319	405.723	758
657.059	21	857.417	568	405.736	338	857.417	6878	405.736	792
657.176	19	857.55	553	405.749	345	857.55	6489	405.749	791
657.292	18	857.683	533	405.762	318	857.683	6088	405.762	859
657.409	16	857.816	499	405.775	335	857.816	5808	405.775	793
657.525	14	857.949	487	405.788	331	857.949	5460	405.788	774
657.642	12	858.083	449	405.8	323	858.083	5087	405.8	864
657.759	11	858.216	422	405.813	357	858.216	4771	405.813	887
657.876	9	858.349	412	405.826	323	858.349	4472	405.826	969
657.992	8	858.482	382	405.839	341	858.482	4234	405.839	953
658.109	7	858.615	367	405.852	356	858.615	3932	405.852	909
658.226	6	858.749	387	405.865	380	858.749	3689	405.865	976
658.342	5	858.882	399	405.878	358	858.882	3542	405.878	993
658.459	4	859.015	409	405.891	370	859.015	3317	405.891	1052
658.576	4	859.148	417	405.903	364	859.148	3173	405.903	1099
658.693	4	859.281	402	405.916	394	859.281	2998	405.916	1086
658.809	5	859.415	395	405.929	355	859.415	2816	405.929	1104
658.926	6	859.548	391	405.942	376	859.548	2614	405.942	1094
659.043	7	859.681	413	405.955	430	859.681	2521	405.955	1211
659.16	8	859.815	431	405.968	466	859.815	2376	405.968	1045
659.277	10	859.948	490	405.981	483	859.948	2356	405.981	1264
659.393	11	860.081	499	405.993	413	860.081	2288	405.993	1269
659.51	13	860.215	518	406.006	535	860.215	2163	406.006	1262
659.627	15	860.348	552	406.019	570	860.348	2071	406.019	1210
659.744	17	860.481	614	406.032	572	860.481	1972	406.032	1360
659.861	18	860.615	692	406.045	624	860.615	1943	406.045	1306
659.978	20	860.748	772	406.058	541	860.748	1865	406.058	1349
660.094	21	860.881	840	406.071	608	860.881	1785	406.071	1345
660.211	21	861.015	892	406.084	639	861.015	1778	406.084	1369
660.328	22	861.148	939	406.096	625	861.148	1748	406.096	1472
660.445	22	861.282	1013	406.109	616	861.282	1751	406.109	1391
660.562	21	861.415	1112	406.122	575	861.415	1760	406.122	1481
660.679	20	861.548	1112	406.135	587	861.548	1712	406.135	1551
660.796	19	861.682	1087	406.148	589	861.682	1719	406.148	1549
660.913	18	861.815	1074	406.161	621	861.815	1686	406.161	1476
661.03	16	861.949	1108	406.174	635	861.949	1689	406.174	1509
661.147	14	862.082	1121	406.187	563	862.082	1644	406.187	1421
661.264	12	862.216	1104	406.199	619	862.216	1599	406.199	1492
661.381	10	862.349	1022	406.212	563	862.349	1580	406.212	1596
661.498	8	862.483	968	406.225	558	862.483	1595	406.225	1564
661.615	5	862.616	922	406.238	576	862.616	1539	406.238	1456
661.732	4	862.75	859	406.251	584	862.75	1511	406.251	1396
661.849	2	862.883	833	406.264	535	862.883	1465	406.264	1603
661.966	0	863.017	813	406.277	573	863.017	1426	406.277	1500
662.083	-1	863.151	775	406.29	474	863.151	1404	406.29	1498
662.2	-1	863.284	753	406.302	476	863.284	1401	406.302	1368
662.317	-2	863.418	719	406.315	441	863.418	1343	406.315	1423
662.434	-2	863.551	705	406.328	431	863.551	1297	406.328	1288
662.551	-2	863.685	652	406.341	354	863.685	1252	406.341	1168
662.668	-2	863.818	610	406.354	406	863.818	1243	406.354	1267
662.786	-1	863.952	603	406.367	389	863.952	1242	406.367	1222
662.903	0	864.086	577	406.38	347	864.086	1229	406.38	1120
663.02	1	864.219	566	406.393	351	864.219	1206	406.393	1019
663.137	2	864.353	564	406.405	348	864.353	1207	406.405	996
663.254	3	864.487	548	406.418	349	864.487	1239	406.418	922
663.371	4	864.62	514	406.431	287	864.62	1223	406.431	917
663.489	5	864.754	477	406.444	326	864.754	1174	406.444	833
663.606	6	864.888	454	406.457	288	864.888	1109	406.457	848
663.723	6	865.021	457	406.47	258	865.021	1149	406.47	776
663.84	7	865.155	455	406.483	224	865.155	1125	406.483	749
663.957	8	865.289	460	406.496	258	865.289	1110	406.496	824
664.075	8	865.423	458	406.508	322	865.423	1098	406.508	733
664.192	9	865.556	447	406.521	294	865.556	1082	406.521	693
664.309	9	865.69	460	406.534	253	865.69	1116	406.534	694
664.426	9	865.824	456	406.547	321	865.824	1111	406.547	750
664.544	9	865.958	436	406.56	275	865.958	1154	406.56	738
664.661	9	866.091	426	406.573	261	866.091	1183	406.573	697
664.778	9	866.225	411	406.586	260	866.225	1189	406.586	783
664.896	9	866.359	404	406.599	277	866.359	1209	406.599	691
665.013	8	866.493	412	406.611	266	866.493	1249	406.611	788
665.13	8	866.627	388	406.624	256	866.627	1233	406.624	713
665.248	8	866.761	370	406.637	274	866.761	1269	406.637	659
665.365	8	866.894	350	406.65	258	866.894	1272	406.65	732
665.482	7	867.028	354	406.663	266	867.028	1265	406.663	699
665.6	7	867.162	343	406.676	316	867.162	1233	406.676	705
665.717	7	867.296	341	406.689	305	867.296	1265	406.689	753
665.834	6	867.43	342	406.702	307	867.43	1322	406.702	706
665.952	6	867.564	338	406.715	288	867.564	1363	406.715	745
666.069	6	867.698	358	406.727	279	867.698	1395	406.727	699
666.187	6	867.832	367	406.74	255	867.832	1391	406.74	718
666.304	6	867.966	341	406.753	244	867.966	1419	406.753	886
666.421	6	868.1	335	406.766	235	868.1	1461	406.766	729
666.539	6	868.233	338	406.779	290	868.233	1471	406.779	758
666.656	6	868.367	341	406.792	276	868.367	1548	406.792	674
666.774	6	868.501	337	406.805	250	868.501	1536	406.805	646
666.891	7	868.635	324	406.818	267	868.635	1545	406.818	699
667.009	7	868.769	332	406.83	244	868.769	1507	406.83	700
667.126	7	868.903	333	406.843	301	868.903	1498	406.843	741
667.244	7	869.037	326	406.856	253	869.037	1493	406.856	770
667.361	7	869.171	329	406.869	264	869.171	1464	406.869	674
667.479	7	869.305	316	406.882	319	869.305	1470	406.882	806
667.596	7	869.44	293	406.895	273	869.44	1433	406.895	879
667.714	7	869.574	298	406.908	289	869.574	1410	406.908	754
667.832	7	869.708	328	406.921	241	869.708	1379	406.921	903
667.949	7	869.842	319	406.934	355	869.842	1319	406.934	799
668.067	6	869.976	317	406.946	266	869.976	1299	406.946	862
668.184	6	870.11	334	406.959	281	870.11	1283	406.959	802
668.302	5	870.244	361	406.972	331	870.244	1256	406.972	908
668.42	5	870.378	362	406.985	343	870.378	1201	406.985	977
668.537	4	870.512	344	406.998	272	870.512	1173	406.998	968
668.655	4	870.646	347	407.011	380	870.646	1136	407.011	1147
668.772	3	870.781	348	407.024	373	870.781	1162	407.024	1055
668.89	3	870.915	336	407.037	370	870.915	1127	407.037	1165
669.008	3	871.049	347	407.049	425	871.049	1130	407.049	1319
669.125	3	871.183	349	407.062	382	871.183	1108	407.062	1405
669.243	3	871.317	342	407.075	448	871.317	1106	407.075	1403
669.361	3	871.451	357	407.088	404	871.451	1155	407.088	1360
669.479	3	871.586	359	407.101	406	871.586	1168	407.101	1459
669.596	4	871.72	359	407.114	374	871.72	1193	407.114	1315
669.714	4	871.854	344	407.127	426	871.854	1129	407.127	1446
669.832	5	871.988	337	407.14	370	871.988	1086	407.14	1294
669.949	6	872.123	315	407.153	509	872.123	1098	407.153	1259
670.067	6	872.257	308	407.165	509	872.257	1093	407.165	1418
670.185	7	872.391	312	407.178	505	872.391	1149	407.178	1393
670.303	7	872.525	299	407.191	407	872.525	1166	407.191	1504
670.421	8	872.66	276	407.204	461	872.66	1189	407.204	1412
670.538	8	872.794	274	407.217	492	872.794	1164	407.217	1559
670.656	9	872.928	266	407.23	519	872.928	1152	407.23	1475
670.774	9	873.063	280	407.243	515	873.063	1141	407.243	1473
670.892	9	873.197	279	407.256	490	873.197	1094	407.256	1593
671.01	9	873.331	282	407.269	480	873.331	1082	407.269	1672
671.128	10	873.466	266	407.281	435	873.466	1070	407.281	1821
671.245	10	873.6	246	407.294	488	873.6	1043	407.294	1509
671.363	10	873.734	257	407.307	404	873.734	1079	407.307	1414
671.481	10	873.869	241	407.32	425	873.869	1081	407.32	1500
671.599	10	874.003	263	407.333	411	874.003	1051	407.333	1503
671.717	10	874.138	266	407.346	361	874.138	990	407.346	1327
671.835	10	874.272	252	407.359	399	874.272	1007	407.359	1297
671.953	10	874.406	262	407.372	326	874.406	977	407.372	1172
672.071	10	874.541	257	407.385	362	874.541	975	407.385	1069
672.189	10	874.675	268	407.397	302	874.675	992	407.397	997
672.307	9	874.81	293	407.41	271	874.81	984	407.41	1124
672.425	9	874.944	319	407.423	318	874.944	998	407.423	958
672.543	9	875.079	357	407.436	279	875.079	996	407.436	868
672.661	8	875.213	363	407.449	280	875.213	1037	407.449	866
672.779	7	875.348	356	407.462	307	875.348	1051	407.462	757
672.897	7	875.482	361	407.475	247	875.482	1125	407.475	845
673.015	6	875.617	362	407.488	240	875.617	1173	407.488	836
673.133	5	875.751	350	407.501	248	875.751	1141	407.501	801
673.251	4	875.886	332	407.514	264	875.886	1158	407.514	784
673.369	3	876.02	328	407.526	203	876.02	1203	407.526	798
673.487	3	876.155	310	407.539	229	876.155	1224	407.539	760
673.605	2	876.29	297	407.552	222	876.29	1249	407.552	759
673.723	1	876.424	307	407.565	272	876.424	1220	407.565	803
673.841	0	876.559	311	407.578	268	876.559	1206	407.578	739
673.959	0	876.693	286	407.591	261	876.693	1133	407.591	817
674.077	-1	876.828	309	407.604	243	876.828	1160	407.604	754
674.195	-1	876.963	326	407.617	322	876.963	1160	407.617	590
674.314	-2	877.097	341	407.63	301	877.097	1182	407.63	668
674.432	-2	877.232	327	407.642	245	877.232	1223	407.642	697
674.55	-2	877.366	370	407.655	288	877.366	1190	407.655	796
674.668	-2	877.501	423	407.668	299	877.501	1201	407.668	845
674.786	-2	877.636	465	407.681	308	877.636	1217	407.681	791
674.904	-3	877.771	485	407.694	298	877.771	1229	407.694	764
675.023	-3	877.905	516	407.707	263	877.905	1240	407.707	728
675.141	-3	878.04	528	407.72	245	878.04	1240	407.72	722
675.259	-3	878.175	535	407.733	242	878.175	1236	407.733	738
675.377	-3	878.309	521	407.746	233	878.309	1252	407.746	754
675.495	-2	878.444	539	407.759	288	878.444	1247	407.759	782
675.614	-2	878.579	549	407.771	340	878.579	1211	407.771	704
675.732	-2	878.714	538	407.784	216	878.714	1190	407.784	785
675.85	-2	878.848	566	407.797	280	878.848	1205	407.797	733
675.968	-2	878.983	570	407.81	252	878.983	1219	407.81	750
676.087	-1	879.118	560	407.823	238	879.118	1217	407.823	752
676.205	-1	879.253	533	407.836	231	879.253	1211	407.836	747
676.323	-1	879.388	500	407.849	275	879.388	1222	407.849	730
676.442	0	879.522	469	407.862	239	879.522	1202	407.862	772
676.56	0	879.657	413	407.875	265	879.657	1130	407.875	797
676.678	0	879.792	427	407.888	271	879.792	1096	407.888	762
676.797	1	879.927	458	407.9	282	879.927	1108	407.9	775
676.915	1	880.062	457	407.913	269	880.062	1098	407.913	628
677.033	1	880.197	417	407.926	205	880.197	1113	407.926	650
677.152	1	880.332	392	407.939	198	880.332	1115	407.939	672
677.27	1	880.466	345	407.952	274	880.466	1130	407.952	725
677.389	1	880.601	355	407.965	283	880.601	1072	407.965	742
677.507	1	880.736	344	407.978	254	880.736	1094	407.978	856
677.625	1	880.871	325	407.991	260	880.871	1063	407.991	894
677.744	0	881.006	315	408.004	309	881.006	1046	408.004	788
677.862	0	881.141	300	408.017	284	881.141	1026	408.017	808
677.981	0	881.276	309	408.029	297	881.276	1006	408.029	882
678.099	0	881.411	293	408.042	329	881.411	1030	408.042	1028
678.218	-1	881.546	287	408.055	301	881.546	997	408.055	1010
678.336	-1	881.681	291	408.068	346	881.681	942	408.068	1023
678.455	-1	881.816	285	408.081	322	881.816	923	408.081	1017
678.573	-2	881.951	304	408.094	267	881.951	915	408.094	1085
678.692	-2	882.086	295	408.107	353	882.086	899	408.107	1119
678.81	-2	882.221	300	408.12	417	882.221	907	408.12	1140
678.929	-2	882.356	312	408.133	477	882.356	908	408.133	1169
679.047	-2	882.491	309	408.146	530	882.491	937	408.146	1332
679.166	-2	882.626	321	408.158	559	882.626	950	408.158	1425
679.284	-2	882.761	314	408.171	561	882.761	1002	408.171	1392
679.403	-2	882.896	321	408.184	650	882.896	986	408.184	1679
679.522	-2	883.031	342	408.197	544	883.031	1014	408.197	1785
679.64	-3	883.166	369	408.21	623	883.166	1014	408.21	2029
679.759	-3	883.302	350	408.223	672	883.302	1047	408.223	1917
679.877	-3	883.437	331	408.236	508	883.437	1017	408.236	1823
679.996	-3	883.572	336	408.249	551	883.572	1053	408.249	1628
680.115	-2	883.707	343	408.262	546	883.707	1108	408.262	1529
680.233	-2	883.842	347	408.275	471	883.842	1129	408.275	1517
680.352	-2	883.977	328	408.288	438	883.977	1101	408.288	1515
680.471	-1	884.112	330	408.3	388	884.112	1155	408.3	1436
680.589	-1	884.248	303	408.313	426	884.248	1197	408.313	1345
680.708	0	884.383	296	408.326	464	884.383	1157	408.326	1230
680.827	1	884.518	288	408.339	331	884.518	1166	408.339	1122
680.946	2	884.653	294	408.352	333	884.653	1166	408.352	1040
681.064	3	884.788	286	408.365	355	884.788	1174	408.365	1148
681.183	4	884.924	280	408.378	380	884.924	1187	408.378	1009
681.302	5	885.059	269	408.391	272	885.059	1179	408.391	985
681.42	6	885.194	281	408.404	294	885.194	1190	408.404	985
681.539	7	885.329	244	408.417	301	885.329	1113	408.417	917
681.658	8	885.465	251	408.43	265	885.465	1091	408.43	907
681.777	9	885.6	281	408.442	229	885.6	1067	408.442	811
681.896	9	885.735	267	408.455	295	885.735	1106	408.455	825
682.014	10	885.871	258	408.468	258	885.871	1089	408.468	765
682.133	10	886.006	281	408.481	282	886.006	1083	408.481	736
682.252	10	886.141	285	408.494	309	886.141	1064	408.494	732
682.371	10	886.277	273	408.507	248	886.277	1078	408.507	748
682.49	10	886.412	257	408.52	306	886.412	1050	408.52	679
682.609	10	886.547	250	408.533	238	886.547	1050	408.533	723
682.727	9	886.683	251	408.546	254	886.683	992	408.546	724
682.846	9	886.818	254	408.559	223	886.818	976	408.559	707
682.965	9	886.953	244	408.572	264	886.953	961	408.572	715
683.084	8	887.089	239	408.584	260	887.089	941	408.584	701
683.203	8	887.224	216	408.597	250	887.224	947	408.597	703
683.322	8	887.36	224	408.61	290	887.36	950	408.61	717
683.441	8	887.495	236	408.623	224	887.495	912	408.623	621
683.56	9	887.631	248	408.636	294	887.631	930	408.636	641
683.679	9	887.766	237	408.649	285	887.766	948	408.649	716
683.798	10	887.901	255	408.662	252	887.901	919	408.662	778
683.917	10	888.037	279	408.675	251	888.037	929	408.675	677
684.036	11	888.172	275	408.688	232	888.172	913	408.688	720
684.155	12	888.308	271	408.701	266	888.308	956	408.701	711
684.274	12	888.443	263	408.714	242	888.443	949	408.714	728
684.393	13	888.579	268	408.726	213	888.579	982	408.726	700
684.512	13	888.714	277	408.739	264	888.714	982	408.739	679
684.631	13	888.85	274	408.752	249	888.85	983	408.752	713
684.75	13	888.985	268	408.765	214	888.985	992	408.765	717
684.869	13	889.121	272	408.778	252	889.121	969	408.778	690
684.988	13	889.257	262	408.791	248	889.257	965	408.791	535
685.107	12	889.392	264	408.804	251	889.392	965	408.804	709
685.226	12	889.528	284	408.817	257	889.528	994	408.817	639
685.345	11	889.663	285	408.83	306	889.663	986	408.83	691
685.464	10	889.799	327	408.843	305	889.799	950	408.843	657
685.583	9	889.935	307	408.856	270	889.935	945	408.856	632
685.703	8	890.07	287	408.869	265	890.07	926	408.869	686
685.822	8	890.206	284	408.881	267	890.206	946	408.881	600
685.941	7	890.341	300	408.894	266	890.341	955	408.894	755
686.06	6	890.477	307	408.907	256	890.477	966	408.907	690
686.179	6	890.613	330	408.92	235	890.613	942	408.92	801
686.298	6	890.749	319	408.933	259	890.749	1007	408.933	745
686.418	6	890.884	322	408.946	305	890.884	1020	408.946	774
686.537	6	891.02	338	408.959	286	891.02	1001	408.959	816
686.656	7	891.156	354	408.972	310	891.156	1058	408.972	825
686.775	7	891.291	365	408.985	344	891.291	1058	408.985	858
686.894	8	891.427	358	408.998	312	891.427	1090	408.998	906
687.014	9	891.563	383	409.011	347	891.563	1091	409.011	954
687.133	10	891.699	393	409.024	438	891.699	1088	409.024	1085
687.252	10	891.834	417	409.036	440	891.834	1125	409.036	1206
687.371	11	891.97	425	409.049	525	891.97	1160	409.049	1179
687.491	11	892.106	445	409.062	548	892.106	1191	409.062	1292
687.61	11	892.242	473	409.075	545	892.242	1151	409.075	1453
687.729	11	892.377	472	409.088	516	892.377	1151	409.088	1639
687.849	11	892.513	522	409.101	512	892.513	1135	409.101	1628
687.968	11	892.649	621	409.114	551	892.649	1150	409.114	1608
688.087	11	892.785	739	409.127	520	892.785	1165	409.127	1616
688.207	10	892.921	876	409.14	536	892.921	1118	409.14	1566
688.326	9	893.057	951	409.153	622	893.057	1167	409.153	1776
688.445	8	893.192	1042	409.166	538	893.192	1173	409.166	1763
688.565	7	893.328	1096	409.179	618	893.328	1173	409.179	1689
688.684	7	893.464	1119	409.191	793	893.464	1190	409.191	1673
688.804	6	893.6	1168	409.204	657	893.6	1192	409.204	1780
688.923	5	893.736	1269	409.217	573	893.736	1190	409.217	1742
689.042	4	893.872	1430	409.23	583	893.872	1157	409.23	1691
689.162	4	894.008	1619	409.243	561	894.008	1134	409.243	1680
689.281	4	894.144	1828	409.256	556	894.144	1128	409.256	1639
689.401	4	894.28	2073	409.269	498	894.28	1129	409.269	1767
689.52	4	894.416	2490	409.282	470	894.416	1122	409.282	1678
689.64	4	894.552	3051	409.295	458	894.552	1163	409.295	1573
689.759	5	894.688	3732	409.308	391	894.688	1166	409.308	1528
689.879	5	894.824	4474	409.321	407	894.824	1192	409.321	1457
689.998	6	894.96	5080	409.334	410	894.96	1161	409.334	1293
690.118	7	895.096	5414	409.347	313	895.096	1185	409.347	1253
690.237	8	895.232	5552	409.359	340	895.232	1204	409.359	1188
690.357	9	895.368	5547	409.372	357	895.368	1221	409.372	1108
690.476	10	895.504	5533	409.385	307	895.504	1232	409.385	1055
690.596	10	895.64	5376	409.398	321	895.64	1242	409.398	1006
690.715	11	895.776	5280	409.411	289	895.776	1202	409.411	923
690.835	12	895.912	5167	409.424	329	895.912	1206	409.424	929
690.954	12	896.048	4961	409.437	286	896.048	1216	409.437	903
691.074	13	896.184	4690	409.45	278	896.184	1165	409.45	859
691.194	13	896.32	4459	409.463	277	896.32	1148	409.463	801
691.313	13	896.456	4139	409.476	289	896.456	1112	409.476	719
691.433	13	896.592	3868	409.489	260	896.592	1094	409.489	786
691.552	13	896.729	3580	409.502	285	896.729	1080	409.502	744
691.672	12	896.865	3336	409.515	301	896.865	1039	409.515	669
691.792	12	897.001	3104	409.527	269	897.001	1053	409.527	708
691.911	11	897.137	2845	409.54	202	897.137	1076	409.54	771
692.031	10	897.273	2578	409.553	227	897.273	1081	409.553	753
692.151	9	897.409	2330	409.566	221	897.409	1042	409.566	763
692.27	7	897.546	2088	409.579	263	897.546	1052	409.579	714
692.39	6	897.682	1914	409.592	225	897.682	1035	409.592	669
692.51	5	897.818	1750	409.605	280	897.818	1027	409.605	666
692.63	3	897.954	1630	409.618	264	897.954	1071	409.618	627
692.749	2	898.09	1480	409.631	253	898.09	1096	409.631	674
692.869	0	898.227	1388	409.644	288	898.227	1037	409.644	692
692.989	-1	898.363	1312	409.657	255	898.363	1070	409.657	687
693.109	-2	898.499	1226	409.67	249	898.499	1064	409.67	647
693.228	-3	898.636	1127	409.683	259	898.636	1063	409.683	672
693.348	-4	898.772	1056	409.696	246	898.772	1043	409.696	699
693.468	-4	898.908	954	409.708	283	898.908	1006	409.708	653
693.588	-5	899.044	903	409.721	210	899.044	1015	409.721	652
693.708	-5	899.181	814	409.734	217	899.181	985	409.734	703
693.827	-5	899.317	741	409.747	281	899.317	961	409.747	694
693.947	-5	899.453	682	409.76	251	899.453	997	409.76	692
694.067	-4	899.59	610	409.773	237	899.59	974	409.773	609
694.187	-3	899.726	609	409.786	234	899.726	959	409.786	705
694.307	-3	899.862	596	409.799	235	899.862	948	409.799	625
694.427	-2	899.999	575	409.812	244	899.999	954	409.812	652
694.547	-1	900.135	560	409.825	205	900.135	957	409.825	617
694.667	0	900.272	543	409.838	289	900.272	980	409.838	664
694.787	1	900.408	516	409.851	294	900.408	953	409.851	687
694.906	2	900.544	509	409.864	232	900.544	935	409.864	623
695.026	3	900.681	505	409.877	200	900.681	943	409.877	597
695.146	4	900.817	466	409.889	247	900.817	969	409.889	629
695.266	4	900.954	458	409.902	223	900.954	918	409.902	607
695.386	5	901.09	441	409.915	247	901.09	908	409.915	738
695.506	5	901.227	426	409.928	219	901.227	921	409.928	708
695.626	6	901.363	445	409.941	198	901.363	985	409.941	678
695.746	6	901.5	419	409.954	244	901.5	987	409.954	664
695.866	6	901.636	435	409.967	233	901.636	977	409.967	624
695.986	6	901.773	411	409.98	241	901.773	995	409.98	721
696.106	7	901.909	408	409.993	239	901.909	983	409.993	693
696.226	7	902.046	393	410.006	288	902.046	1000	410.006	799
696.346	7	902.182	399	410.019	288	902.182	992	410.019	861
696.466	7	902.319	409	410.032	254	902.319	979	410.032	905
696.586	7	902.455	400	410.045	309	902.455	966	410.045	1018
696.707	7	902.592	417	410.058	329	902.592	962	410.058	871
696.827	7	902.729	409	410.071	407	902.729	993	410.071	1049
696.947	7	902.865	397	410.083	399	902.865	999	410.083	1112
697.067	7	903.002	380	410.096	514	903.002	978	410.096	1198
697.187	7	903.138	392	410.109	576	903.138	1000	410.109	1316
697.307	6	903.275	393	410.122	465	903.275	1012	410.122	1486
697.427	6	903.412	397	410.135	548	903.412	1052	410.135	1545
697.547	6	903.548	361	410.148	521	903.548	1081	410.148	1601
697.668	5	903.685	336	410.161	542	903.685	1104	410.161	1683
697.788	5	903.822	362	410.174	500	903.822	1095	410.174	1380
697.908	4	903.958	348	410.187	480	903.958	1106	410.187	1387
698.028	4	904.095	362	410.2	555	904.095	1093	410.2	1328
698.148	3	904.232	346	410.213	545	904.232	1056	410.213	1524
698.269	3	904.369	344	410.226	429	904.369	1041	410.226	1500
698.389	2	904.505	320	410.239	427	904.505	1046	410.239	1310
698.509	2	904.642	311	410.252	388	904.642	1057	410.252	1212
698.629	1	904.779	324	410.265	457	904.779	1099	410.265	1306
698.749	1	904.915	320	410.278	424	904.915	1083	410.278	1384
698.87	1	905.052	328	410.29	480	905.052	1056	410.29	1226
698.99	0	905.189	313	410.303	358	905.189	1033	410.303	1302
699.11	0	905.326	317	410.316	359	905.326	1044	410.316	1160
699.231	0	905.463	302	410.329	369	905.463	1088	410.329	1178
699.351	0	905.599	298	410.342	410	905.599	1100	410.342	1103
699.471	1	905.736	302	410.355	392	905.736	1055	410.355	1028
699.592	1	905.873	290	410.368	337	905.873	1072	410.368	996
699.712	1	906.01	293	410.381	318	906.01	1057	410.381	875
699.832	1	906.147	294	410.394	331	906.147	1063	410.394	884
699.953	2	906.284	308	410.407	310	906.284	1081	410.407	910
700.073	2	906.42	320	410.42	298	906.42	1096	410.42	793
700.193	3	906.557	331	410.433	261	906.557	1121	410.433	826
700.314	3	906.694	304	410.446	262	906.694	1123	410.446	965
700.434	3	906.831	264	410.459	264	906.831	1148	410.459	823
700.555	4	906.968	286	410.472	280	906.968	1123	410.472	828
700.675	4	907.105	305	410.485	267	907.105	1092	410.485	686
700.795	4	907.242	328	410.497	280	907.242	1129	410.497	799
700.916	4	907.379	307	410.51	270	907.379	1189	410.51	779
701.036	4	907.516	320	410.523	269	907.516	1200	410.523	660
701.157	4	907.653	327	410.536	271	907.653	1192	410.536	710
701.277	4	907.79	317	410.549	276	907.79	1245	410.549	685
701.398	4	907.927	304	410.562	235	907.927	1347	410.562	663
701.518	3	908.064	315	410.575	185	908.064	1422	410.575	690
701.639	3	908.201	290	410.588	243	908.201	1458	410.588	706
701.759	3	908.338	277	410.601	265	908.338	1443	410.601	822
701.88	3	908.475	295	410.614	239	908.475	1507	410.614	715
702	2	908.612	304	410.627	298	908.612	1533	410.627	594
702.121	2	908.749	295	410.64	257	908.749	1552	410.64	745
702.241	3	908.886	331	410.653	237	908.886	1557	410.653	758
702.362	3	909.023	344	410.666	231	909.023	1604	410.666	740
702.483	3	909.16	353	410.679	245	909.16	1661	410.679	605
702.603	4	909.297	387	410.692	263	909.297	1731	410.692	649
702.724	5	909.434	401	410.705	231	909.434	1904	410.705	638
702.844	5	909.571	396	410.718	280	909.571	2083	410.718	779
702.965	6	909.708	427	410.73	262	909.708	2282	410.73	783
703.086	7	909.845	433	410.743	247	909.845	2553	410.743	655
703.206	8	909.983	458	410.756	248	909.983	2741	410.756	736
703.327	9	910.12	512	410.769	247	910.12	2942	410.769	719
703.447	10	910.257	513	410.782	293	910.257	3161	410.782	685
703.568	11	910.394	559	410.795	275	910.394	3280	410.795	529
703.689	12	910.531	531	410.808	239	910.531	3330	410.808	603
703.81	12	910.668	543	410.821	246	910.668	3395	410.821	610
703.93	13	910.806	523	410.834	238	910.806	3509	410.834	620
704.051	13	910.943	528	410.847	224	910.943	3524	410.847	708
704.172	13	911.08	502	410.86	306	911.08	3480	410.86	621
704.292	13	911.217	480	410.873	281	911.217	3424	410.873	673
704.413	13	911.355	465	410.886	234	911.355	3422	410.886	786
704.534	12	911.492	454	410.899	250	911.492	3335	410.899	643
704.655	12	911.629	448	410.912	263	911.629	3220	410.912	738
704.775	11	911.766	447	410.925	271	911.766	3146	410.925	726
704.896	11	911.904	440	410.938	245	911.904	3023	410.938	727
705.017	11	912.041	444	410.951	259	912.041	2931	410.951	752
705.138	10	912.178	454	410.963	310	912.178	2820	410.963	808
705.259	10	912.315	449	410.976	363	912.315	2729	410.976	712
705.379	9	912.453	421	410.989	380	912.453	2629	410.989	958
705.5	9	912.59	393	411.002	350	912.59	2500	411.002	1094
705.621	8	912.727	380	411.015	365	912.727	2418	411.015	1169
705.742	8	912.865	367	411.028	476	912.865	2401	411.028	1408
705.863	7	913.002	354	411.041	494	913.002	2286	411.041	1509
705.984	7	913.14	337	411.054	489	913.14	2216	411.054	1645
706.105	6	913.277	324	411.067	461	913.277	2147	411.067	1614
706.226	6	913.414	316	411.08	514	913.414	2104	411.08	1649
706.346	5	913.552	336	411.093	443	913.552	2071	411.093	1899
706.467	5	913.689	328	411.106	438	913.689	1954	411.106	1751
706.588	4	913.827	325	411.119	468	913.827	1938	411.119	1723
706.709	3	913.964	350	411.132	484	913.964	1855	411.132	1842
706.83	3	914.101	347	411.145	527	914.101	1826	411.145	1687
706.951	2	914.239	338	411.158	466	914.239	1809	411.158	1550
707.072	2	914.376	336	411.171	558	914.376	1718	411.171	1618
707.193	1	914.514	314	411.184	466	914.514	1714	411.184	1563
707.314	1	914.651	328	411.197	464	914.651	1654	411.197	1529
707.435	0	914.789	343	411.21	469	914.789	1601	411.21	1511
707.556	0	914.926	343	411.223	443	914.926	1584	411.223	1477
707.677	0	915.064	360	411.235	377	915.064	1558	411.235	1399
707.798	0	915.201	361	411.248	430	915.201	1485	411.248	1356
707.919	0	915.339	391	411.261	439	915.339	1470	411.261	1410
708.04	0	915.476	395	411.274	417	915.476	1456	411.274	1371
708.161	0	915.614	377	411.287	436	915.614	1404	411.287	1269
708.282	0	915.752	361	411.3	407	915.752	1381	411.3	1285
708.403	0	915.889	368	411.313	384	915.889	1327	411.313	1291
708.525	0	916.027	386	411.326	319	916.027	1336	411.326	1253
708.646	0	916.164	374	411.339	299	916.164	1272	411.339	1306
708.767	0	916.302	381	411.352	331	916.302	1283	411.352	1236
708.888	0	916.44	366	411.365	298	916.44	1303	411.365	1156
709.009	0	916.577	357	411.378	254	916.577	1326	411.378	1260
709.13	0	916.715	364	411.391	329	916.715	1302	411.391	1181
709.251	0	916.853	382	411.404	300	916.853	1269	411.404	1080
709.372	-1	916.99	406	411.417	344	916.99	1237	411.417	1052
709.494	-1	917.128	425	411.43	350	917.128	1222	411.43	1022
709.615	-1	917.266	429	411.443	338	917.266	1218	411.443	805
709.736	-1	917.403	465	411.456	261	917.403	1208	411.456	917
709.857	-1	917.541	494	411.469	207	917.541	1232	411.469	977
709.978	-1	917.679	519	411.482	280	917.679	1233	411.482	823
710.1	-1	917.816	569	411.495	263	917.816	1289	411.495	766
710.221	-1	917.954	604	411.508	282	917.954	1281	411.508	746
710.342	0	918.092	635	411.52	265	918.092	1242	411.52	740
710.463	1	918.23	658	411.533	177	918.23	1265	411.533	800
710.585	1	918.367	690	411.546	242	918.367	1305	411.546	674
710.706	2	918.505	759	411.559	305	918.505	1313	411.559	718
710.827	4	918.643	801	411.572	264	918.643	1293	411.572	671
710.949	5	918.781	846	411.585	256	918.781	1331	411.585	728
711.07	6	918.919	908	411.598	260	918.919	1372	411.598	707
711.191	7	919.056	940	411.611	249	919.056	1411	411.611	664
711.313	9	919.194	957	411.624	302	919.194	1400	411.624	672
711.434	10	919.332	978	411.637	313	919.332	1370	411.637	710
711.555	11	919.47	953	411.65	245	919.47	1348	411.65	758
711.677	13	919.608	931	411.663	242	919.608	1285	411.663	662
711.798	14	919.746	883	411.676	295	919.746	1252	411.676	737
711.919	15	919.884	867	411.689	316	919.884	1258	411.689	749
712.041	16	920.021	765	411.702	231	920.021	1236	411.702	666
712.162	17	920.159	726	411.715	245	920.159	1225	411.715	732
712.284	18	920.297	714	411.728	287	920.297	1194	411.728	694
712.405	19	920.435	684	411.741	248	920.435	1178	411.741	710
712.526	20	920.573	627	411.754	222	920.573	1175	411.754	716
712.648	20	920.711	624	411.767	275	920.711	1113	411.767	607
712.769	21	920.849	588	411.78	236	920.849	1100	411.78	675
712.891	21	920.987	573	411.793	267	920.987	1067	411.793	723
713.012	21	921.125	530	411.806	193	921.125	1074	411.806	703
713.134	21	921.263	508	411.819	258	921.263	1108	411.819	721
713.255	21	921.401	501	411.831	256	921.401	1088	411.831	724
713.377	21	921.539	482	411.844	290	921.539	1138	411.844	642
713.498	20	921.677	455	411.857	251	921.677	1156	411.857	683
713.62	20	921.815	444	411.87	288	921.815	1154	411.87	721
713.741	19	921.953	423	411.883	242	921.953	1204	411.883	701
713.863	18	922.091	434	411.896	259	922.091	1209	411.896	739
713.984	17	922.229	418	411.909	265	922.229	1187	411.909	693
714.106	15	922.367	419	411.922	218	922.367	1177	411.922	744
714.228	14	922.505	382	411.935	171	922.505	1208	411.935	743
714.349	12	922.643	363	411.948	271	922.643	1178	411.948	718
714.471	10	922.781	343	411.961	286	922.781	1146	411.961	756
714.592	9	922.919	350	411.974	276	922.919	1162	411.974	743
714.714	7	923.058	321	411.987	323	923.058	1148	411.987	846
714.836	6	923.196	332	412	299	923.196	1122	412	959
714.957	5	923.334	360	412.013	325	923.334	1117	412.013	1002
715.079	4	923.472	360	412.026	335	923.472	1080	412.026	1081
715.201	3	923.61	340	412.039	374	923.61	1097	412.039	1178
715.322	3	923.748	336	412.052	353	923.748	1122	412.052	1185
715.444	3	923.887	341	412.065	387	923.887	1135	412.065	1319
715.566	3	924.025	335	412.078	392	924.025	1102	412.078	1253
715.687	4	924.163	326	412.091	529	924.163	1065	412.091	1396
715.809	4	924.301	338	412.104	544	924.301	1082	412.104	1715
715.931	5	924.439	347	412.117	696	924.439	1043	412.117	1900
716.053	6	924.578	344	412.13	700	924.578	1020	412.13	1881
716.174	7	924.716	342	412.143	781	924.716	987	412.143	1843
716.296	8	924.854	343	412.156	768	924.854	974	412.156	2153
716.418	9	924.992	360	412.169	872	924.992	990	412.169	2019
716.54	10	925.131	351	412.182	829	925.131	960	412.182	1890
716.661	11	925.269	353	412.195	701	925.269	948	412.195	1878
716.783	11	925.407	372	412.207	573	925.407	964	412.207	1804
716.905	12	925.545	401	412.22	566	925.545	946	412.22	1551
717.027	12	925.684	404	412.233	523	925.684	965	412.233	1532
717.149	12	925.822	426	412.246	505	925.822	993	412.246	1513
717.27	12	925.96	444	412.259	463	925.96	976	412.259	1587
717.392	11	926.099	436	412.272	436	926.099	1006	412.272	1419
717.514	11	926.237	477	412.285	444	926.237	1034	412.285	1361
717.636	10	926.375	500	412.298	410	926.375	1059	412.298	1324
717.758	9	926.514	548	412.311	428	926.514	1025	412.311	1327
717.88	8	926.652	659	412.324	374	926.652	1044	412.324	1292
718.002	7	926.791	725	412.337	394	926.791	1065	412.337	1164
718.124	6	926.929	759	412.35	384	926.929	1113	412.35	1232
718.246	5	927.067	813	412.363	351	927.067	1139	412.363	1208
718.367	4	927.206	839	412.376	320	927.206	1150	412.376	1068
718.489	3	927.344	859	412.389	324	927.344	1222	412.389	1064
718.611	2	927.483	843	412.402	290	927.483	1221	412.402	928
718.733	1	927.621	815	412.415	353	927.621	1229	412.415	845
718.855	1	927.76	808	412.428	358	927.76	1200	412.428	904
718.977	0	927.898	798	412.441	259	927.898	1209	412.441	724
719.099	0	928.037	783	412.454	316	928.037	1196	412.454	904
719.221	-1	928.175	793	412.467	307	928.175	1178	412.467	895
719.343	-1	928.314	782	412.48	292	928.314	1222	412.48	716
719.465	-1	928.452	777	412.493	290	928.452	1215	412.493	754
719.587	-1	928.591	761	412.506	290	928.591	1241	412.506	812
719.709	-1	928.729	724	412.519	274	928.729	1257	412.519	802
719.831	-1	928.868	704	412.532	277	928.868	1238	412.532	772
719.954	-1	929.006	663	412.545	287	929.006	1207	412.545	693
720.076	-1	929.145	679	412.558	325	929.145	1234	412.558	719
720.198	-1	929.284	658	412.571	240	929.284	1181	412.571	754
720.32	-1	929.422	655	412.584	230	929.422	1174	412.584	660
720.442	-1	929.561	625	412.597	252	929.561	1156	412.597	741
720.564	-1	929.699	603	412.61	250	929.699	1156	412.61	786
720.686	-1	929.838	572	412.623	225	929.838	1148	412.623	724
720.808	-1	929.977	555	412.636	253	929.977	1138	412.636	804
720.93	-1	930.115	555	412.649	270	930.115	1121	412.649	743
721.053	-2	930.254	537	412.661	243	930.254	1140	412.661	599
721.175	-2	930.393	537	412.674	253	930.393	1137	412.674	675
721.297	-2	930.531	521	412.687	200	930.531	1158	412.687	698
721.419	-2	930.67	511	412.7	175	930.67	1082	412.7	728
721.541	-3	930.809	506	412.713	226	930.809	1066	412.713	738
721.664	-3	930.947	486	412.726	252	930.947	1042	412.726	666
721.786	-2	931.086	466	412.739	209	931.086	1063	412.739	757
721.908	-2	931.225	453	412.752	238	931.225	1031	412.752	676
722.03	-2	931.364	449	412.765	212	931.364	1055	412.765	703
722.152	-1	931.502	410	412.778	222	931.502	1061	412.778	662
722.275	-1	931.641	402	412.791	227	931.641	1066	412.791	573
722.397	0	931.78	401	412.804	164	931.78	1044	412.804	634
722.519	1	931.919	424	412.817	240	931.919	1023	412.817	734
722.642	3	932.057	460	412.83	244	932.057	1035	412.83	704
722.764	4	932.196	465	412.843	242	932.196	1041	412.843	748
722.886	5	932.335	485	412.856	244	932.335	1064	412.856	755
723.009	6	932.474	472	412.869	292	932.474	1082	412.869	723
723.131	8	932.613	472	412.882	250	932.613	1062	412.882	693
723.253	9	932.751	492	412.895	251	932.751	1094	412.895	739
723.376	10	932.89	485	412.908	228	932.89	1085	412.908	754
723.498	11	933.029	493	412.921	261	933.029	1080	412.921	762
723.62	12	933.168	480	412.934	270	933.168	1079	412.934	610
723.743	13	933.307	466	412.947	236	933.307	1100	412.947	657
723.865	13	933.446	448	412.96	249	933.446	1141	412.96	727
723.988	13	933.585	441	412.973	236	933.585	1192	412.973	857
724.11	13	933.724	432	412.986	351	933.724	1184	412.986	795
724.232	12	933.863	413	412.999	317	933.863	1216	412.999	893
724.355	12	934.001	401	413.012	274	934.001	1205	413.012	1028
724.477	11	934.14	409	413.025	294	934.14	1177	413.025	1079
724.6	10	934.279	403	413.038	309	934.279	1134	413.038	1005
724.722	9	934.418	411	413.051	345	934.418	1112	413.051	1012
724.845	8	934.557	423	413.064	368	934.557	1106	413.064	956
724.967	7	934.696	419	413.077	330	934.696	1126	413.077	1106
725.09	5	934.835	411	413.09	390	934.835	1127	413.09	1162
725.212	4	934.974	424	413.103	473	934.974	1078	413.103	1292
725.335	3	935.113	409	413.116	530	935.113	1042	413.116	1271
725.457	2	935.252	409	413.129	691	935.252	1030	413.129	1424
725.58	1	935.391	399	413.142	964	935.391	1045	413.142	1601
725.702	0	935.53	397	413.155	1057	935.53	1036	413.155	1844
725.825	-1	935.669	400	413.168	1093	935.669	1000	413.168	2037
725.947	-1	935.809	377	413.181	1124	935.809	971	413.181	2068
726.07	-2	935.948	365	413.194	1018	935.948	979	413.194	2204
726.193	-2	936.087	377	413.207	1001	936.087	956	413.207	2402
726.315	-2	936.226	381	413.22	978	936.226	919	413.22	2117
726.438	-2	936.365	364	413.233	815	936.365	954	413.233	2101
726.56	-2	936.504	350	413.246	696	936.504	954	413.246	1969
726.683	-1	936.643	335	413.259	650	936.643	928	413.259	1784
726.806	-1	936.782	327	413.272	688	936.782	938	413.272	1705
726.928	-1	936.921	336	413.285	579	936.921	938	413.285	1560
727.051	-1	937.061	355	413.298	557	937.061	931	413.298	1489
727.174	0	937.2	364	413.311	553	937.2	942	413.311	1445
727.296	0	937.339	357	413.324	462	937.339	957	413.324	1378
727.419	0	937.478	361	413.336	488	937.478	963	413.336	1303
727.542	1	937.617	333	413.349	471	937.617	940	413.349	1316
727.665	1	937.757	356	413.362	475	937.757	936	413.362	1333
727.787	1	937.896	371	413.375	379	937.896	937	413.375	1350
727.91	1	938.035	359	413.388	395	938.035	985	413.388	1214
728.033	1	938.174	354	413.401	401	938.174	994	413.401	1161
728.156	1	938.314	328	413.414	445	938.314	985	413.414	1152
728.278	1	938.453	357	413.427	431	938.453	938	413.427	1128
728.401	1	938.592	371	413.44	421	938.592	915	413.44	974
728.524	0	938.731	349	413.453	465	938.731	888	413.453	1021
728.647	0	938.871	366	413.466	471	938.871	890	413.466	1029
728.769	-1	939.01	370	413.479	404	939.01	874	413.479	1095
728.892	-1	939.149	382	413.492	395	939.149	896	413.492	1112
729.015	-1	939.289	371	413.505	444	939.289	921	413.505	1164
729.138	-2	939.428	357	413.518	470	939.428	934	413.518	1176
729.261	-2	939.567	371	413.531	590	939.567	939	413.531	1276
729.384	-2	939.707	384	413.544	547	939.707	966	413.544	1320
729.507	-2	939.846	384	413.557	639	939.846	1024	413.557	1355
729.629	-2	939.985	378	413.57	611	939.985	1077	413.57	1304
729.752	-2	940.125	385	413.583	568	940.125	1126	413.583	1324
729.875	-2	940.264	402	413.596	582	940.264	1142	413.596	1339
729.998	-1	940.404	397	413.609	562	940.404	1136	413.609	1357
730.121	-1	940.543	405	413.622	520	940.543	1156	413.622	1386
730.244	0	940.682	419	413.635	533	940.682	1195	413.635	1425
730.367	1	940.822	432	413.648	514	940.822	1177	413.648	1408
730.49	2	940.961	457	413.661	583	940.961	1148	413.661	1508
730.613	3	941.101	482	413.674	506	941.101	1151	413.674	1296
730.736	4	941.24	492	413.687	523	941.24	1140	413.687	1223
730.859	5	941.38	459	413.7	533	941.38	1114	413.7	1234
730.982	6	941.519	451	413.713	526	941.519	1040	413.713	1279
731.105	7	941.659	453	413.726	446	941.659	1013	413.726	1167
731.228	8	941.798	468	413.739	422	941.798	993	413.739	1322
731.351	9	941.938	480	413.752	425	941.938	973	413.752	1206
731.474	11	942.077	516	413.765	432	942.077	952	413.765	1181
731.597	12	942.217	560	413.778	397	942.217	931	413.778	1128
731.72	13	942.356	612	413.791	451	942.356	983	413.791	1043
731.843	14	942.496	711	413.804	397	942.496	982	413.804	1031
731.966	15	942.636	804	413.817	362	942.636	997	413.817	1015
732.089	17	942.775	929	413.83	401	942.775	994	413.83	940
732.212	18	942.915	1040	413.843	397	942.915	995	413.843	975
732.336	19	943.054	1133	413.856	395	943.054	993	413.856	1001
732.459	20	943.194	1170	413.869	374	943.194	998	413.869	911
732.582	20	943.334	1203	413.882	347	943.334	969	413.882	838
732.705	21	943.473	1231	413.895	292	943.473	971	413.895	810
732.828	21	943.613	1212	413.908	363	943.613	915	413.908	864
732.951	21	943.753	1216	413.921	237	943.753	933	413.921	889
733.074	20	943.892	1162	413.934	350	943.892	957	413.934	903
733.198	20	944.032	1107	413.947	302	944.032	953	413.947	788
733.321	19	944.172	1052	413.96	347	944.172	917	413.96	780
733.444	18	944.311	1055	413.973	352	944.311	927	413.973	861
733.567	16	944.451	978	413.986	304	944.451	966	413.986	896
733.69	15	944.591	909	413.999	305	944.591	1002	413.999	818
733.814	13	944.73	852	414.012	346	944.73	1002	414.012	873
733.937	11	944.87	814	414.025	346	944.87	1004	414.025	919
734.06	9	945.01	786	414.038	312	945.01	1039	414.038	987
734.183	7	945.15	738	414.051	384	945.15	1002	414.051	935
734.307	5	945.289	724	414.064	360	945.289	1042	414.064	1053
734.43	4	945.429	694	414.077	492	945.429	999	414.077	1125
734.553	2	945.569	653	414.09	523	945.569	984	414.09	1286
734.677	1	945.709	623	414.103	709	945.709	996	414.103	1487
734.8	0	945.849	607	414.116	752	945.849	1043	414.116	1974
734.923	-1	945.988	576	414.129	942	945.988	1059	414.129	2277
735.047	-2	946.128	544	414.142	1019	946.128	1068	414.142	2733
735.17	-2	946.268	521	414.155	1179	946.268	1058	414.155	2795
735.293	-2	946.408	520	414.168	1218	946.408	1018	414.168	3167
735.417	-2	946.548	486	414.181	1148	946.548	1013	414.181	2860
735.54	-2	946.688	468	414.194	938	946.688	1022	414.194	2567
735.663	-1	946.828	469	414.207	985	946.828	997	414.207	2471
735.787	-1	946.967	449	414.22	857	946.967	979	414.22	2171
735.91	0	947.107	443	414.233	774	947.107	930	414.233	1905
736.034	1	947.247	438	414.246	711	947.247	953	414.246	1714
736.157	1	947.387	431	414.259	611	947.387	962	414.259	1610
736.281	2	947.527	464	414.272	631	947.527	1005	414.272	1522
736.404	2	947.667	461	414.285	600	947.667	1022	414.285	1447
736.527	3	947.807	464	414.298	612	947.807	1015	414.298	1343
736.651	3	947.947	476	414.311	526	947.947	1027	414.311	1395
736.774	4	948.087	478	414.324	499	948.087	1025	414.324	1346
736.898	4	948.227	476	414.337	497	948.227	1001	414.337	1419
737.021	5	948.367	449	414.35	471	948.367	1010	414.35	1294
737.145	6	948.507	457	414.363	447	948.507	1064	414.363	1183
737.268	6	948.647	468	414.376	441	948.647	1065	414.376	1190
737.392	7	948.787	493	414.389	437	948.787	1088	414.389	1230
737.516	8	948.927	555	414.402	441	948.927	1050	414.402	1098
737.639	9	949.067	546	414.415	359	949.067	1018	414.415	1216
737.763	10	949.207	524	414.428	368	949.207	1018	414.428	989
737.886	11	949.347	495	414.441	350	949.347	1022	414.441	998
738.01	13	949.487	497	414.454	384	949.487	998	414.454	1047
738.133	14	949.627	500	414.467	425	949.627	947	414.467	924
738.257	16	949.768	497	414.48	327	949.768	977	414.48	914
738.381	17	949.908	507	414.493	365	949.908	982	414.493	966
738.504	18	950.048	465	414.506	366	950.048	961	414.506	853
738.628	20	950.188	454	414.519	333	950.188	964	414.519	823
738.752	21	950.328	417	414.532	340	950.328	966	414.532	704
738.875	22	950.468	437	414.545	302	950.468	987	414.545	804
738.999	23	950.608	425	414.558	330	950.608	993	414.558	864
739.123	24	950.749	417	414.571	321	950.749	1028	414.571	825
739.246	25	950.889	396	414.584	344	950.889	1069	414.584	802
739.37	25	951.029	388	414.597	332	951.029	1075	414.597	750
739.494	26	951.169	379	414.61	365	951.169	1076	414.61	755
739.617	26	951.309	373	414.623	341	951.309	1070	414.623	733
739.741	26	951.45	371	414.636	292	951.45	1007	414.636	852
739.865	26	951.59	362	414.649	349	951.59	980	414.649	822
739.989	25	951.73	360	414.662	315	951.73	915	414.662	807
740.112	25	951.87	362	414.675	307	951.87	874	414.675	782
740.236	24	952.011	340	414.688	384	952.011	907	414.688	808
740.36	23	952.151	339	414.701	316	952.151	901	414.701	836
740.484	23	952.291	379	414.714	306	952.291	893	414.714	826
740.608	22	952.431	427	414.727	268	952.431	878	414.727	822
740.731	20	952.572	439	414.74	295	952.572	931	414.74	790
740.855	19	952.712	419	414.753	289	952.712	909	414.753	767
740.979	18	952.852	431	414.766	375	952.852	880	414.766	720
741.103	17	952.993	444	414.779	277	952.993	865	414.779	789
741.227	15	953.133	484	414.792	271	953.133	922	414.792	763
741.351	14	953.273	500	414.805	275	953.273	959	414.805	727
741.474	13	953.414	547	414.818	263	953.414	971	414.818	748
741.598	11	953.554	583	414.831	295	953.554	918	414.831	719
741.722	10	953.695	573	414.844	287	953.695	900	414.844	736
741.846	9	953.835	567	414.857	292	953.835	928	414.857	727
741.97	8	953.975	570	414.87	326	953.975	939	414.87	720
742.094	7	954.116	583	414.883	296	954.116	915	414.883	794
742.218	7	954.256	577	414.896	284	954.256	893	414.896	724
742.342	6	954.397	577	414.909	262	954.397	931	414.909	685
742.466	6	954.537	569	414.922	276	954.537	904	414.922	696
742.59	6	954.678	625	414.935	304	954.678	923	414.935	783
742.714	6	954.818	627	414.948	300	954.818	944	414.948	1056
742.838	6	954.959	595	414.961	382	954.959	931	414.961	1273
742.962	7	955.099	549	414.974	501	955.099	937	414.974	1924
743.086	7	955.24	513	414.987	632	955.24	929	414.987	2581
743.21	7	955.38	496	415	808	955.38	879	415	3276
743.334	7	955.521	473	415.013	741	955.521	888	415.013	4141
743.458	8	955.661	465	415.026	857	955.661	928	415.026	4572
743.582	8	955.802	423	415.039	803	955.802	946	415.039	4418
743.706	8	955.942	414	415.052	765	955.942	947	415.052	4238
743.83	7	956.083	399	415.065	809	956.083	939	415.065	3792
743.954	7	956.223	383	415.078	704	956.223	982	415.078	3510
744.078	6	956.364	376	415.091	771	956.364	988	415.091	3265
744.202	6	956.505	351	415.104	886	956.505	975	415.104	3026
744.327	5	956.645	336	415.117	905	956.645	1007	415.117	3145
744.451	4	956.786	343	415.131	935	956.786	1012	415.131	3309
744.575	3	956.926	348	415.144	1016	956.926	1051	415.144	3293
744.699	3	957.067	363	415.157	1000	957.067	1051	415.157	3408
744.823	2	957.208	361	415.17	991	957.208	1086	415.17	3445
744.947	1	957.348	352	415.183	851	957.348	1075	415.183	3189
745.071	1	957.489	359	415.196	844	957.489	1082	415.196	2963
745.196	1	957.63	353	415.209	872	957.63	1094	415.209	2696
745.32	0	957.77	356	415.222	805	957.77	1061	415.222	2427
745.444	1	957.911	337	415.235	817	957.911	1035	415.235	2290
745.568	1	958.052	346	415.248	777	958.052	1053	415.248	2061
745.692	2	958.193	335	415.261	692	958.193	1058	415.261	1923
745.817	2	958.333	347	415.274	609	958.333	1030	415.274	1914
745.941	3	958.474	346	415.287	620	958.474	1029	415.287	1840
746.065	4	958.615	357	415.3	573	958.615	991	415.3	1766
746.19	5	958.756	344	415.313	493	958.756	1025	415.313	1665
746.314	7	958.896	342	415.326	460	958.896	1012	415.326	1523
746.438	8	959.037	365	415.339	449	959.037	1044	415.339	1497
746.562	9	959.178	345	415.352	466	959.178	1075	415.352	1539
746.687	10	959.319	342	415.365	406	959.319	1056	415.365	1287
746.811	11	959.459	349	415.378	445	959.459	1027	415.378	1408
746.935	12	959.6	324	415.391	387	959.6	1009	415.391	1169
747.06	12	959.741	325	415.404	403	959.741	1000	415.404	1217
747.184	13	959.882	305	415.417	367	959.882	984	415.417	1148
747.308	13	960.023	276	415.43	362	960.023	928	415.43	1055
747.433	13	960.164	252	415.443	350	960.164	918	415.443	1217
747.557	13	960.305	270	415.456	360	960.305	897	415.456	1071
747.682	13	960.445	277	415.469	290	960.445	905	415.469	962
747.806	12	960.586	263	415.482	363	960.586	916	415.482	1048
747.93	12	960.727	277	415.495	311	960.727	881	415.495	1123
748.055	11	960.868	271	415.508	333	960.868	857	415.508	1021
748.179	10	961.009	268	415.521	305	961.009	870	415.521	1001
748.304	10	961.15	289	415.534	323	961.15	936	415.534	1066
748.428	9	961.291	294	415.547	348	961.291	987	415.547	1007
748.553	8	961.432	317	415.56	286	961.432	992	415.56	1064
748.677	7	961.573	323	415.573	262	961.573	983	415.573	895
748.802	6	961.714	330	415.586	323	961.714	1009	415.586	999
748.926	5	961.855	362	415.599	325	961.855	966	415.599	1007
749.051	4	961.996	380	415.612	282	961.996	946	415.612	1040
749.175	3	962.137	417	415.625	313	962.137	976	415.625	924
749.3	2	962.278	456	415.638	307	962.278	993	415.638	996
749.424	1	962.419	474	415.651	250	962.419	993	415.651	984
749.549	0	962.56	473	415.664	283	962.56	961	415.664	1007
749.673	-1	962.701	477	415.677	273	962.701	940	415.677	959
749.798	-1	962.842	502	415.69	286	962.842	998	415.69	817
749.922	-2	962.983	507	415.703	313	962.983	1011	415.703	925
750.047	-3	963.124	466	415.716	294	963.124	990	415.716	931
750.172	-3	963.265	430	415.729	254	963.265	1028	415.729	919
750.296	-4	963.406	410	415.742	280	963.406	999	415.742	978
750.421	-4	963.548	421	415.755	281	963.548	1012	415.755	963
750.545	-4	963.689	410	415.768	288	963.689	1002	415.768	913
750.67	-5	963.83	386	415.781	258	963.83	986	415.781	890
750.795	-5	963.971	388	415.794	265	963.971	966	415.794	784
750.919	-5	964.112	408	415.808	313	964.112	1010	415.808	871
751.044	-4	964.253	421	415.821	264	964.253	988	415.821	795
751.169	-4	964.394	431	415.834	223	964.394	983	415.834	824
751.294	-4	964.536	418	415.847	257	964.536	961	415.847	941
751.418	-4	964.677	409	415.86	267	964.677	977	415.86	896
751.543	-3	964.818	393	415.873	278	964.818	970	415.873	891
751.668	-3	964.959	426	415.886	268	964.959	997	415.886	838
751.792	-2	965.101	463	415.899	266	965.101	974	415.899	858
751.917	-2	965.242	486	415.912	263	965.242	984	415.912	766
752.042	-1	965.383	460	415.925	276	965.383	996	415.925	897
752.167	-1	965.524	477	415.938	292	965.524	998	415.938	891
752.291	0	965.666	479	415.951	238	965.666	1046	415.951	910
752.416	0	965.807	509	415.964	263	965.807	1070	415.964	932
752.541	0	965.948	552	415.977	298	965.948	1067	415.977	1062
752.666	1	966.089	589	415.99	373	966.089	1053	415.99	1357
752.791	1	966.231	613	416.003	457	966.231	1065	416.003	1612
752.915	1	966.372	630	416.016	449	966.372	1076	416.016	1820
753.04	2	966.513	627	416.029	445	966.513	1096	416.029	1933
753.165	2	966.655	648	416.042	413	966.655	1080	416.042	1996
753.29	2	966.796	627	416.055	472	966.796	1063	416.055	2030
753.415	3	966.937	672	416.068	476	966.937	1028	416.068	2016
753.54	3	967.079	699	416.081	493	967.079	1033	416.081	2281
753.665	4	967.22	682	416.094	635	967.22	992	416.094	2307
753.79	4	967.362	627	416.107	778	967.362	993	416.107	2864
753.914	5	967.503	577	416.12	805	967.503	1003	416.12	3044
754.039	5	967.644	519	416.133	893	967.644	1011	416.133	3380
754.164	6	967.786	504	416.146	950	967.786	995	416.146	3580
754.289	6	967.927	510	416.159	959	967.927	996	416.159	3267
754.414	7	968.069	464	416.172	860	968.069	1068	416.172	3131
754.539	7	968.21	466	416.185	767	968.21	1058	416.185	2910
754.664	7	968.352	433	416.198	720	968.352	1092	416.198	2640
754.789	8	968.493	401	416.211	693	968.493	1057	416.211	2322
754.914	8	968.635	389	416.224	648	968.635	1014	416.224	2342
755.039	8	968.776	372	416.237	650	968.776	1026	416.237	2241
755.164	9	968.918	349	416.25	572	968.918	1080	416.25	2066
755.289	9	969.059	349	416.264	637	969.059	1099	416.264	1844
755.414	9	969.201	332	416.277	531	969.201	1106	416.277	1601
755.539	10	969.342	303	416.29	584	969.342	1117	416.29	1862
755.664	10	969.484	312	416.303	481	969.484	1131	416.303	1826
755.789	10	969.625	344	416.316	476	969.625	1123	416.316	1694
755.914	11	969.767	343	416.329	470	969.767	1121	416.329	1650
756.04	11	969.908	294	416.342	423	969.908	1118	416.342	1435
756.165	11	970.05	311	416.355	458	970.05	1085	416.355	1344
756.29	12	970.192	321	416.368	397	970.192	1077	416.368	1316
756.415	10	970.333	319	416.381	421	970.333	1089	416.381	1125
756.54	10	970.475	334	416.394	379	970.475	1100	416.394	1055
756.665	11	970.616	335	416.407	399	970.616	1118	416.407	1056
756.79	11	970.758	324	416.42	407	970.758	1125	416.42	1177
756.915	11	970.9	327	416.433	335	970.9	1181	416.433	1110
757.041	11	971.041	282	416.446	363	971.041	1118	416.446	1169
757.166	11	971.183	268	416.459	384	971.183	1109	416.459	980
757.291	11	971.325	251	416.472	353	971.325	1100	416.472	940
757.416	11	971.466	255	416.485	282	971.466	1093	416.485	1033
757.541	11	971.608	232	416.498	317	971.608	1076	416.498	978
757.667	11	971.75	233	416.511	320	971.75	1081	416.511	1001
757.792	11	971.892	264	416.524	301	971.892	1098	416.524	904
757.917	12	972.033	277	416.537	326	972.033	1123	416.537	943
758.042	12	972.175	285	416.55	299	972.175	1118	416.55	849
758.168	12	972.317	282	416.563	274	972.317	1074	416.563	908
758.293	12	972.459	275	416.576	330	972.459	1101	416.576	977
758.418	12	972.6	292	416.589	284	972.6	1109	416.589	884
758.544	13	972.742	279	416.602	277	972.742	1158	416.602	796
758.669	13	972.884	271	416.615	249	972.884	1166	416.615	817
758.794	14	973.026	269	416.628	251	973.026	1202	416.628	867
758.919	14	973.168	258	416.642	244	973.168	1190	416.642	838
759.045	14	973.309	254	416.655	199	973.309	1191	416.655	796
759.17	15	973.451	259	416.668	297	973.451	1180	416.668	910
759.296	15	973.593	272	416.681	308	973.593	1121	416.681	818
759.421	15	973.735	295	416.694	339	973.735	1091	416.694	686
759.546	15	973.877	303	416.707	234	973.877	1020	416.707	779
759.672	15	974.019	300	416.72	215	974.019	981	416.72	837
759.797	15	974.161	315	416.733	268	974.161	993	416.733	769
759.922	14	974.302	318	416.746	238	974.302	967	416.746	705
760.048	14	974.444	301	416.759	262	974.444	984	416.759	714
760.173	13	974.586	320	416.772	256	974.586	1003	416.772	869
760.299	12	974.728	339	416.785	236	974.728	1030	416.785	738
760.424	12	974.87	394	416.798	259	974.87	1009	416.798	757
760.55	11	975.012	411	416.811	254	975.012	998	416.811	910
760.675	10	975.154	416	416.824	241	975.154	953	416.824	837
760.801	10	975.296	439	416.837	257	975.296	955	416.837	802
760.926	9	975.438	437	416.85	248	975.438	943	416.85	742
761.052	8	975.58	457	416.863	247	975.58	948	416.863	757
761.177	8	975.722	444	416.876	253	975.722	969	416.876	738
761.303	7	975.864	455	416.889	306	975.864	946	416.889	742
761.428	7	976.006	438	416.902	322	976.006	984	416.902	811
761.554	7	976.148	449	416.915	294	976.148	994	416.915	784
761.679	7	976.29	437	416.928	281	976.29	989	416.928	791
761.805	7	976.432	415	416.941	263	976.432	976	416.941	801
761.93	7	976.574	404	416.954	252	976.574	955	416.954	834
762.056	7	976.716	411	416.968	239	976.716	959	416.968	914
762.182	7	976.858	394	416.981	291	976.858	970	416.981	895
762.307	7	977.001	389	416.994	350	977.001	978	416.994	1147
762.433	7	977.143	391	417.007	476	977.143	996	417.007	1530
762.558	7	977.285	381	417.02	680	977.285	984	417.02	2074
762.684	6	977.427	372	417.033	1045	977.427	995	417.033	2647
762.81	6	977.569	357	417.046	1516	977.569	974	417.046	3857
762.935	6	977.711	350	417.059	1856	977.711	1010	417.059	5203
763.061	5	977.853	327	417.072	1857	977.853	1036	417.072	6530
763.187	5	977.996	321	417.085	1897	977.996	1026	417.085	7502
763.312	4	978.138	323	417.098	1917	978.138	1003	417.098	8285
763.438	4	978.28	323	417.111	1755	978.28	979	417.111	8373
763.564	3	978.422	339	417.124	1690	978.422	1030	417.124	8318
763.69	2	978.564	350	417.137	1565	978.564	1015	417.137	7248
763.815	1	978.707	357	417.15	1400	978.707	1029	417.15	6034
763.941	0	978.849	346	417.163	1307	978.849	1048	417.163	5047
764.067	-1	978.991	338	417.176	1121	978.991	1048	417.176	4227
764.193	-1	979.133	338	417.189	985	979.133	1064	417.189	3700
764.318	-2	979.275	348	417.202	989	979.275	1051	417.202	3259
764.444	-3	979.418	354	417.215	839	979.418	1052	417.215	2911
764.57	-3	979.56	358	417.228	774	979.56	1046	417.228	2691
764.696	-4	979.702	372	417.241	715	979.702	1011	417.241	2472
764.821	-4	979.845	379	417.255	637	979.845	1016	417.255	2269
764.947	-5	979.987	370	417.268	690	979.987	1038	417.268	2133
765.073	-5	980.129	371	417.281	618	980.129	1048	417.281	1975
765.199	-5	980.272	378	417.294	593	980.272	1023	417.294	1806
765.325	-5	980.414	377	417.307	541	980.414	1021	417.307	1659
765.451	-5	980.556	393	417.32	450	980.556	1047	417.32	1558
765.577	-6	980.699	407	417.333	435	980.699	1055	417.333	1367
765.702	-6	980.841	412	417.346	401	980.841	1055	417.346	1481
765.828	-6	980.983	430	417.359	482	980.983	987	417.359	1270
765.954	-6	981.126	437	417.372	363	981.126	972	417.372	1211
766.08	-6	981.268	460	417.385	328	981.268	988	417.385	1226
766.206	-5	981.411	470	417.398	397	981.411	984	417.398	1113
766.332	-5	981.553	471	417.411	392	981.553	990	417.411	1158
766.458	-5	981.696	462	417.424	369	981.696	991	417.424	1169
766.584	-5	981.838	421	417.437	357	981.838	1001	417.437	1084
766.71	-4	981.98	397	417.45	403	981.98	978	417.45	1018
766.836	-4	982.123	387	417.463	317	982.123	1031	417.463	1059
766.962	-3	982.265	399	417.476	303	982.265	1012	417.476	1192
767.088	-2	982.408	386	417.489	291	982.408	1052	417.489	1144
767.214	-2	982.55	382	417.502	383	982.55	1077	417.502	1015
767.34	-1	982.693	370	417.516	292	982.693	1103	417.516	947
767.466	0	982.835	381	417.529	329	982.835	1107	417.529	1024
767.592	0	982.978	397	417.542	311	982.978	1125	417.542	919
767.718	1	983.12	411	417.555	328	983.12	1125	417.555	979
767.844	1	983.263	388	417.568	329	983.263	1146	417.568	977
767.97	1	983.406	367	417.581	305	983.406	1174	417.581	1016
768.096	2	983.548	360	417.594	303	983.548	1159	417.594	969
768.222	2	983.691	348	417.607	318	983.691	1112	417.607	936
768.348	2	983.833	374	417.62	282	983.833	1125	417.62	1073
768.475	1	983.976	371	417.633	312	983.976	1121	417.633	946
768.601	1	984.119	374	417.646	289	984.119	1124	417.646	889
768.727	1	984.261	360	417.659	268	984.261	1115	417.659	878
768.853	0	984.404	356	417.672	254	984.404	1127	417.672	979
768.979	-1	984.546	351	417.685	289	984.546	1129	417.685	988
769.105	-1	984.689	372	417.698	288	984.689	1111	417.698	892
769.231	-2	984.832	349	417.711	304	984.832	1116	417.711	861
769.358	-2	984.974	324	417.724	271	984.974	1085	417.724	1040
769.484	-3	985.117	289	417.737	295	985.117	1098	417.737	978
769.61	-3	985.26	285	417.75	263	985.26	1085	417.75	878
769.736	-4	985.402	292	417.764	273	985.402	1103	417.764	883
769.862	-4	985.545	295	417.777	315	985.545	1115	417.777	818
769.989	-4	985.688	276	417.79	353	985.688	1063	417.79	891
770.115	-5	985.831	290	417.803	284	985.831	1045	417.803	895
770.241	-5	985.973	309	417.816	293	985.973	1020	417.816	969
770.367	-5	986.116	318	417.829	268	986.116	1021	417.829	1000
770.494	-5	986.259	310	417.842	305	986.259	1061	417.842	987
770.62	-5	986.402	302	417.855	308	986.402	1042	417.855	802
770.746	-5	986.544	281	417.868	295	986.544	1039	417.868	957
770.873	-5	986.687	294	417.881	260	986.687	1071	417.881	877
770.999	-5	986.83	290	417.894	306	986.83	1055	417.894	839
771.125	-5	986.973	298	417.907	265	986.973	1054	417.907	1012
771.252	-5	987.116	306	417.92	254	987.116	1053	417.92	920
771.378	-4	987.259	311	417.933	292	987.259	1080	417.933	948
771.504	-4	987.401	304	417.946	290	987.401	1078	417.946	967
771.631	-4	987.544	343	417.959	354	987.544	1069	417.959	946
771.757	-3	987.687	387	417.972	386	987.687	1136	417.972	945
771.884	-3	987.83	376	417.986	363	987.83	1170	417.986	1126
772.01	-2	987.973	388	417.999	363	987.973	1188	417.999	1178
772.136	-1	988.116	400	418.012	454	988.116	1236	418.012	1417
772.263	-1	988.259	427	418.025	518	988.259	1200	418.025	1742
772.389	0	988.402	449	418.038	694	988.402	1169	418.038	2463
772.516	1	988.545	507	418.051	948	988.545	1186	418.051	3488
772.642	1	988.688	552	418.064	1195	988.688	1219	418.064	5285
772.769	2	988.831	654	418.077	1869	988.831	1240	418.077	8408
772.895	3	988.973	716	418.09	2744	988.973	1220	418.09	13616
773.021	3	989.116	793	418.103	3588	989.116	1192	418.103	19340
773.148	3	989.259	840	418.116	4325	989.259	1151	418.116	24737
773.275	4	989.402	910	418.129	4378	989.402	1097	418.129	28143
773.401	4	989.545	960	418.142	4168	989.545	1070	418.142	27977
773.528	4	989.688	1073	418.155	3719	989.688	1067	418.155	25988
773.654	4	989.831	1106	418.168	3353	989.831	1108	418.168	23222
773.781	3	989.975	1133	418.181	2709	989.975	1098	418.181	19959
773.907	3	990.118	1118	418.194	2298	990.118	1138	418.194	16894
774.034	3	990.261	1114	418.208	2043	990.261	1052	418.208	13516
774.16	2	990.404	1083	418.221	1616	990.404	1069	418.221	11015
774.287	2	990.547	1054	418.234	1262	990.547	1045	418.234	8675
774.414	1	990.69	991	418.247	1186	990.69	1048	418.247	6700
774.54	1	990.833	925	418.26	1062	990.833	1033	418.26	5654
774.667	1	990.976	837	418.273	996	990.976	1037	418.273	4897
774.793	0	991.119	800	418.286	911	991.119	1020	418.286	3948
774.92	0	991.262	780	418.299	860	991.262	1056	418.299	3522
775.047	0	991.405	753	418.312	682	991.405	1042	418.312	3234
775.173	1	991.549	671	418.325	650	991.549	1062	418.325	2800
775.3	1	991.692	595	418.338	579	991.692	1056	418.338	2804
775.427	2	991.835	540	418.351	652	991.835	1052	418.351	2571
775.553	2	991.978	546	418.364	687	991.978	1057	418.364	2290
775.68	3	992.121	531	418.377	605	992.121	1061	418.377	2291
775.807	4	992.264	505	418.39	518	992.264	1034	418.39	2171
775.934	5	992.408	455	418.404	654	992.408	1029	418.404	1985
776.06	6	992.551	442	418.417	442	992.551	1028	418.417	1831
776.187	8	992.694	431	418.43	469	992.694	1019	418.43	1851
776.314	9	992.837	408	418.443	347	992.837	1065	418.443	1666
776.441	10	992.981	385	418.456	454	992.981	1057	418.456	1647
776.567	11	993.124	355	418.469	472	993.124	1094	418.469	1464
776.694	12	993.267	351	418.482	465	993.267	1084	418.482	1541
776.821	12	993.41	338	418.495	394	993.41	1111	418.495	1570
776.948	13	993.554	341	418.508	444	993.554	1088	418.508	1524
777.074	13	993.697	361	418.521	413	993.697	1090	418.521	1394
777.201	13	993.84	377	418.534	377	993.84	1140	418.534	1428
777.328	13	993.984	391	418.547	383	993.984	1158	418.547	1347
777.455	12	994.127	400	418.56	395	994.127	1140	418.56	1255
777.582	12	994.27	382	418.573	385	994.27	1139	418.573	1401
777.709	11	994.414	358	418.586	368	994.414	1131	418.586	1435
777.836	11	994.557	365	418.6	419	994.557	1152	418.6	1273
777.962	10	994.701	371	418.613	316	994.701	1103	418.613	1242
778.089	10	994.844	387	418.626	383	994.844	1085	418.626	1138
778.216	9	994.987	416	418.639	282	994.987	1104	418.639	1056
778.343	8	995.131	402	418.652	369	995.131	1053	418.652	1077
778.47	8	995.274	405	418.665	336	995.274	1033	418.665	1088
778.597	8	995.418	381	418.678	318	995.418	1017	418.678	1067
778.724	7	995.561	374	418.691	338	995.561	993	418.691	1100
778.851	7	995.704	388	418.704	330	995.704	1008	418.704	1210
778.978	7	995.848	382	418.717	351	995.848	998	418.717	1182
779.105	7	995.991	390	418.73	327	995.991	1016	418.73	1041
779.232	8	996.135	407	418.743	382	996.135	1032	418.743	954
779.359	8	996.278	400	418.756	371	996.278	1028	418.756	1020
779.486	9	996.422	437	418.769	346	996.422	1045	418.769	964
779.613	9	996.565	435	418.782	339	996.565	1097	418.782	983
779.74	10	996.709	432	418.796	337	996.709	1110	418.796	1040
779.867	11	996.852	449	418.809	338	996.852	1109	418.809	1030
779.994	12	996.996	415	418.822	319	996.996	1126	418.822	1060
780.121	13	997.139	415	418.835	332	997.139	1130	418.835	1059
780.248	14	997.283	392	418.848	292	997.283	1124	418.848	1085
780.375	15	997.427	368	418.861	292	997.427	1115	418.861	1045
780.502	16	997.57	357	418.874	323	997.57	1115	418.874	1130
780.63	17	997.714	366	418.887	335	997.714	1122	418.887	1167
780.757	18	997.857	369	418.9	372	997.857	1158	418.9	1150
780.884	19	998.001	366	418.913	330	998.001	1174	418.913	1211
781.011	20	998.145	347	418.926	378	998.145	1127	418.926	1474
781.138	20	998.288	349	418.939	338	998.288	1102	418.939	1620
781.265	20	998.432	340	418.952	427	998.432	1093	418.952	1562
781.392	20	998.576	354	418.966	491	998.576	1109	418.966	1967
781.52	20	998.719	339	418.979	497	998.719	1122	418.979	2232
781.647	19	998.863	325	418.992	580	998.863	1119	418.992	2648
781.774	19	999.007	330	419.005	570	999.007	1112	419.005	3220
781.901	18	999.15	323	419.018	646	999.15	1096	419.018	3451
782.028	17	999.294	296	419.031	692	999.294	1085	419.031	3799
782.156	15	999.438	323	419.044	711	999.438	1052	419.044	4256
782.283	14	999.581	337	419.057	855	999.581	1068	419.057	4653
782.41	13	999.725	310	419.07	976	999.725	1119	419.07	5369
782.537	11	999.869	296	419.083	1079	999.869	1134	419.083	6248
782.665	10	1000.01	297	419.096	1281	1000.01	1104	419.096	7139
782.792	9	1000.16	304	419.109	1641	1000.16	1079	419.109	8918
782.919	7	1000.3	315	419.122	1863	1000.3	1111	419.122	10364
783.047	6	1000.44	314	419.135	2014	1000.44	1144	419.135	11458
783.174	5	1000.59	300	419.149	1896	1000.59	1223	419.149	11236
783.301	5	1000.73	302	419.162	1785	1000.73	1267	419.162	10561
783.429	4	1000.88	297	419.175	1431	1000.88	1291	419.175	9736
783.556	4	1001.02	299	419.188	1408	1001.02	1238	419.188	8783
783.683	3	1001.16	308	419.201	1320	1001.16	1248	419.201	6855
783.811	3	1001.31	300	419.214	1161	1001.31	1247	419.214	5829
783.938	3	1001.45	301	419.227	1022	1001.45	1285	419.227	4936
784.065	4	1001.6	311	419.24	908	1001.6	1274	419.24	4042
784.193	4	1001.74	315	419.253	832	1001.74	1256	419.253	3286
784.32	5	1001.88	300	419.266	693	1001.88	1264	419.266	3018
784.448	6	1002.03	275	419.279	612	1002.03	1251	419.279	2602
784.575	6	1002.17	290	419.292	667	1002.17	1207	419.292	2390
784.702	7	1002.31	305	419.306	483	1002.31	1230	419.306	2234
784.83	8	1002.46	307	419.319	524	1002.46	1199	419.319	2098
784.957	9	1002.6	307	419.332	473	1002.6	1187	419.332	1911
785.085	10	1002.75	295	419.345	487	1002.75	1147	419.345	1758
785.212	11	1002.89	297	419.358	463	1002.89	1111	419.358	1664
785.34	12	1003.03	298	419.371	354	1003.03	1063	419.371	1592
785.467	13	1003.18	296	419.384	406	1003.18	1102	419.384	1520
785.595	14	1003.32	286	419.397	423	1003.32	1091	419.397	1326
785.722	15	1003.47	288	419.41	432	1003.47	1146	419.41	1151
785.85	15	1003.61	286	419.423	376	1003.61	1160	419.423	1225
785.977	16	1003.75	273	419.436	304	1003.75	1126	419.436	1119
786.105	16	1003.9	270	419.449	317	1003.9	1082	419.449	1067
786.232	16	1004.04	263	419.462	338	1004.04	1059	419.462	1081
786.36	16	1004.19	262	419.476	336	1004.19	1014	419.476	1157
786.488	15	1004.33	266	419.489	301	1004.33	974	419.489	1102
786.615	14	1004.47	272	419.502	327	1004.47	973	419.502	1074
786.743	13	1004.62	276	419.515	282	1004.62	955	419.515	1083
786.87	12	1004.76	277	419.528	363	1004.76	947	419.528	1066
786.998	11	1004.91	286	419.541	350	1004.91	926	419.541	1028
787.126	10	1005.05	282	419.554	310	1005.05	924	419.554	1043
787.253	9	1005.2	289	419.567	352	1005.2	918	419.567	920
787.381	8	1005.34	296	419.58	270	1005.34	940	419.58	942
787.509	7	1005.48	276	419.593	273	1005.48	968	419.593	884
787.636	5	1005.63	264	419.606	308	1005.63	955	419.606	1036
787.764	4	1005.77	276	419.619	304	1005.77	974	419.619	889
787.892	4	1005.92	283	419.633	311	1005.92	971	419.633	847
788.019	3	1006.06	308	419.646	308	1006.06	962	419.646	984
788.147	2	1006.2	315	419.659	266	1006.2	931	419.659	964
788.275	2	1006.35	318	419.672	289	1006.35	907	419.672	818
788.403	1	1006.49	306	419.685	248	1006.49	903	419.685	843
788.53	1	1006.64	328	419.698	267	1006.64	897	419.698	873
788.658	1	1006.78	330	419.711	301	1006.78	912	419.711	827
788.786	1	1006.92	329	419.724	296	1006.92	948	419.724	892
788.914	1	1007.07	341	419.737	311	1007.07	912	419.737	853
789.041	1	1007.21	363	419.75	313	1007.21	933	419.75	891
789.169	1	1007.36	389	419.763	257	1007.36	914	419.763	895
789.297	1	1007.5	382	419.777	287	1007.5	917	419.777	808
789.425	2	1007.65	368	419.79	248	1007.65	925	419.79	874
789.553	2	1007.79	365	419.803	298	1007.79	926	419.803	882
789.681	3	1007.93	358	419.816	285	1007.93	946	419.816	860
789.808	4	1008.08	363	419.829	240	1008.08	948	419.829	837
789.936	4	1008.22	355	419.842	231	1008.22	985	419.842	853
790.064	5	1008.37	356	419.855	205	1008.37	1010	419.855	822
790.192	6	1008.51	337	419.868	234	1008.51	1034	419.868	824
790.32	6	1008.66	319	419.881	314	1008.66	1055	419.881	824
790.448	7	1008.8	322	419.894	258	1008.8	1059	419.894	921
790.576	7	1008.95	326	419.907	286	1008.95	1025	419.907	888
790.704	7	1009.09	311	419.92	259	1009.09	1002	419.92	999
790.832	7	1009.24	293	419.934	312	1009.24	977	419.934	1081
790.96	7	1009.38	286	419.947	333	1009.38	959	419.947	1197
791.087	7	1009.52	276	419.96	338	1009.52	964	419.96	1176
791.215	6	1009.67	297	419.973	298	1009.67	973	419.973	1205
791.343	6	1009.81	305	419.986	394	1009.81	1002	419.986	1273
791.471	5	1009.96	329	419.999	376	1009.96	1009	419.999	1380
791.599	5	1010.1	323	420.012	329	1010.1	1072	420.012	1409
791.727	4	1010.25	329	420.025	391	1010.25	1042	420.025	1559
791.855	3	1010.39	325	420.038	418	1010.39	1010	420.038	1671
791.983	3	1010.53	326	420.051	399	1010.53	1012	420.051	1843
792.111	3	1010.68	333	420.064	471	1010.68	1058	420.064	1999
792.24	2	1010.82	331	420.078	623	1010.82	1078	420.078	2060
792.368	2	1010.97	349	420.091	758	1010.97	1079	420.091	2416
792.496	2	1011.11	361	420.104	975	1011.11	1095	420.104	3275
792.624	3	1011.26	390	420.117	1349	1011.26	1092	420.117	3673
792.752	3	1011.4	387	420.13	1456	1011.4	1087	420.13	4884
792.88	3	1011.55	426	420.143	1388	1011.55	1078	420.143	5437
793.008	4	1011.69	449	420.156	1338	1011.69	1049	420.156	5569
793.136	4	1011.84	474	420.169	1268	1011.84	1069	420.169	5316
793.264	5	1011.98	468	420.182	1365	1011.98	1025	420.182	4905
793.392	5	1012.12	481	420.195	1160	1012.12	1007	420.195	4363
793.521	6	1012.27	504	420.209	997	1012.27	1028	420.209	3708
793.649	6	1012.41	482	420.222	922	1012.41	1023	420.222	3032
793.777	6	1012.56	487	420.235	801	1012.56	1017	420.235	2505
793.905	6	1012.7	503	420.248	655	1012.7	1015	420.248	2375
794.033	6	1012.85	537	420.261	673	1012.85	1014	420.261	1768
794.162	5	1012.99	564	420.274	595	1012.99	986	420.274	1676
794.29	5	1013.14	600	420.287	564	1013.14	1009	420.287	1471
794.418	4	1013.28	643	420.3	513	1013.28	990	420.3	1522
794.546	3	1013.43	685	420.313	539	1013.43	958	420.313	1473
794.674	3	1013.57	710	420.326	471	1013.57	957	420.326	1472
794.803	2	1013.72	732	420.339	449	1013.72	933	420.339	1409
794.931	1	1013.86	812	420.353	359	1013.86	922	420.353	1319
795.059	0	1014.01	945	420.366	413	1014.01	959	420.366	1211
795.188	-1	1014.15	1045	420.379	388	1014.15	946	420.379	1358
795.316	-1	1014.3	1107	420.392	372	1014.3	959	420.392	1148
795.444	-2	1014.44	1198	420.405	382	1014.44	964	420.405	1138
795.572	-2	1014.59	1227	420.418	256	1014.59	945	420.418	976
795.701	-3	1014.73	1229	420.431	318	1014.73	941	420.431	1042
795.829	-3	1014.88	1254	420.444	318	1014.88	949	420.444	861
795.957	-3	1015.02	1279	420.457	335	1015.02	965	420.457	918
796.086	-4	1015.16	1255	420.47	270	1015.16	1003	420.47	876
796.214	-4	1015.31	1183	420.484	323	1015.31	1003	420.484	917
796.343	-4	1015.46	1128	420.497	356	1015.46	973	420.497	871
796.471	-4	1015.6	1040	420.51	320	1015.6	976	420.51	953
796.599	-3	1015.74	1023	420.523	310	1015.74	967	420.523	858
796.728	-3	1015.89	938	420.536	284	1015.89	947	420.536	880
796.856	-3	1016.03	909	420.549	356	1016.03	955	420.549	755
796.985	-3	1016.18	875	420.562	339	1016.18	951	420.562	803
797.113	-2	1016.32	847	420.575	316	1016.32	914	420.575	788
797.241	-2	1016.47	771	420.588	319	1016.47	937	420.588	899
797.37	-2	1016.61	759	420.601	270	1016.61	946	420.601	805
797.498	-1	1016.76	722	420.615	286	1016.76	973	420.615	830
797.627	-1	1016.9	677	420.628	256	1016.9	1013	420.628	810
797.755	0	1017.05	623	420.641	285	1017.05	1008	420.641	838
797.884	0	1017.19	577	420.654	268	1017.19	996	420.654	815
798.012	0	1017.34	548	420.667	262	1017.34	997	420.667	850
798.141	1	1017.48	515	420.68	296	1017.48	993	420.68	723
798.269	1	1017.63	517	420.693	243	1017.63	994	420.693	664
798.398	1	1017.77	488	420.706	265	1017.77	1001	420.706	683
798.527	1	1017.92	465	420.719	265	1017.92	1034	420.719	783
798.655	1	1018.06	438	420.732	251	1018.06	1030	420.732	741
798.784	1	1018.21	426	420.746	250	1018.21	1034	420.746	795
798.912	1	1018.35	420	420.759	237	1018.35	1047	420.759	791
799.041	2	1018.5	420	420.772	248	1018.5	1052	420.772	929
799.17	2	1018.64	395	420.785	268	1018.64	1013	420.785	778
799.298	2	1018.79	351	420.798	237	1018.79	1010	420.798	704
799.427	2	1018.93	346	420.811	213	1018.93	982	420.811	667
799.555	2	1019.08	344	420.824	265	1019.08	1004	420.824	828
799.684	2	1019.23	348	420.837	254	1019.23	996	420.837	851
799.813	3	1019.37	319	420.85	248	1019.37	1023	420.85	812
799.941	3	1019.51	326	420.863	259	1019.51	1008	420.863	755
800.07	3	1019.66	320	420.877	317	1019.66	979	420.877	784
800.199	4	1019.8	334	420.89	290	1019.8	998	420.89	733
800.327	4	1019.95	341	420.903	241	1019.95	993	420.903	870
800.456	5	1020.1	357	420.916	304	1020.1	1027	420.916	925
800.585	5	1020.24	360	420.929	264	1020.24	1014	420.929	875
800.714	5	1020.39	339	420.942	288	1020.39	1006	420.942	950
800.842	6	1020.53	318	420.955	263	1020.53	1001	420.955	915
800.971	6	1020.68	307	420.968	285	1020.68	1007	420.968	1088
801.1	6	1020.82	312	420.981	303	1020.82	1019	420.981	996
801.229	6	1020.97	324	420.994	302	1020.97	1005	420.994	1052
801.357	7	1021.11	314	421.008	296	1021.11	996	421.008	946
801.486	7	1021.26	312	421.021	373	1021.26	954	421.021	1021
801.615	7	1021.4	306	421.034	351	1021.4	913	421.034	1128
801.744	7	1021.55	313	421.047	329	1021.55	908	421.047	1095
801.873	7	1021.69	292	421.06	352	1021.69	906	421.06	1141
802.001	6	1021.84	285	421.073	445	1021.84	884	421.073	1164
802.13	6	1021.98	277	421.086	479	1021.98	862	421.086	1250
802.259	6	1022.13	288	421.099	526	1022.13	856	421.099	1442
802.388	5	1022.27	265	421.112	613	1022.27	911	421.112	1749
802.517	5	1022.42	264	421.126	632	1022.42	882	421.126	1806
802.646	5	1022.57	286	421.139	729	1022.57	882	421.139	2028
802.775	4	1022.71	287	421.152	815	1022.71	882	421.152	2426
802.904	4	1022.86	280	421.165	748	1022.86	867	421.165	2457
803.033	3	1023	282	421.178	680	1023	835	421.178	2228
803.161	3	1023.15	298	421.191	653	1023.15	858	421.191	2300
803.29	2	1023.29	295	421.204	606	1023.29	859	421.204	2173
803.419	2	1023.44	284	421.217	683	1023.44	878	421.217	2442
803.548	1	1023.58	286	421.23	690	1023.58	866	421.23	2234
803.677	1	1023.73	265	421.244	537	1023.73	862	421.244	2246
803.806	0	1023.88	258	421.257	504	1023.88	840	421.257	2460
803.935	0	1024.02	268	421.27	491	1024.02	884	421.27	2279
804.064	-1	1024.17	269	421.283	439	1024.17	911	421.283	2102
804.193	-1	1024.31	247	421.296	386	1024.31	911	421.296	2002
804.322	-1	1024.46	280	421.309	440	1024.46	900	421.309	1798
804.451	-2	1024.6	292	421.322	390	1024.6	914	421.322	1634
804.58	-2	1024.75	322	421.335	451	1024.75	901	421.335	1549
804.709	-2	1024.89	328	421.348	350	1024.89	921	421.348	1513
804.838	-3	1025.04	352	421.362	379	1025.04	937	421.362	1332
804.968	-3	1025.18	375	421.375	350	1025.18	961	421.375	1357
805.097	-3	1025.33	399	421.388	291	1025.33	974	421.388	1161
805.226	-4	1025.47	407	421.401	340	1025.47	1015	421.401	1101
805.355	-4	1025.62	379	421.414	327	1025.62	992	421.414	978
805.484	-4	1025.77	363	421.427	337	1025.77	952	421.427	996
805.613	-4	1025.91	328	421.44	357	1025.91	934	421.44	845
805.742	-4	1026.06	302	421.453	270	1026.06	917	421.453	916
805.871	-4	1026.2	305	421.466	264	1026.2	965	421.466	871
806	-4	1026.35	304	421.48	320	1026.35	992	421.48	890
806.13	-4	1026.49	315	421.493	323	1026.49	996	421.493	760
806.259	-4	1026.64	316	421.506	287	1026.64	1017	421.506	817
806.388	-4	1026.79	281	421.519	250	1026.79	988	421.519	748
806.517	-3	1026.93	278	421.532	262	1026.93	974	421.532	718
806.646	-3	1027.08	278	421.545	240	1027.08	1016	421.545	729
806.776	-3	1027.22	294	421.558	243	1027.22	1014	421.558	830
806.905	-2	1027.37	277	421.571	294	1027.37	1013	421.571	804
807.034	-1	1027.52	265	421.584	226	1027.52	1022	421.584	869
807.163	-1	1027.66	245	421.598	227	1027.66	1023	421.598	828
807.293	0	1027.81	251	421.611	273	1027.81	1046	421.611	785
807.422	1	1027.95	256	421.624	299	1027.95	1098	421.624	764
807.551	2	1028.1	256	421.637	205	1028.1	1088	421.637	712
807.68	3	1028.24	264	421.65	199	1028.24	1085	421.65	699
807.81	4	1028.39	260	421.663	254	1028.39	1101	421.663	768
807.939	5	1028.54	257	421.676	271	1028.54	1118	421.676	743
808.068	6	1028.68	274	421.689	261	1028.68	1117	421.689	752
808.198	7	1028.83	260	421.703	259	1028.83	1079	421.703	656
808.327	8	1028.97	235	421.716	320	1028.97	1086	421.716	809
808.456	9	1029.12	236	421.729	306	1029.12	1086	421.729	764
808.586	10	1029.26	249	421.742	278	1029.26	1143	421.742	754
808.715	11	1029.41	244	421.755	222	1029.41	1141	421.755	728
808.845	11	1029.56	239	421.768	262	1029.56	1167	421.768	694
808.974	12	1029.7	258	421.781	245	1029.7	1194	421.781	729
809.103	12	1029.85	239	421.794	252	1029.85	1173	421.794	653
809.233	13	1029.99	232	421.807	327	1029.99	1181	421.807	745
809.362	13	1030.14	241	421.821	305	1030.14	1176	421.821	755
809.492	13	1030.29	250	421.834	236	1030.29	1135	421.834	779
809.621	13	1030.43	279	421.847	263	1030.43	1107	421.847	789
809.75	12	1030.58	300	421.86	263	1030.58	1148	421.86	658
809.88	12	1030.72	295	421.873	261	1030.72	1145	421.873	684
810.009	11	1030.87	309	421.886	258	1030.87	1138	421.886	676
810.139	10	1031.02	293	421.899	284	1031.02	1149	421.899	691
810.268	10	1031.16	275	421.912	279	1031.16	1152	421.912	611
810.398	8	1031.31	279	421.926	271	1031.31	1180	421.926	825
810.527	7	1031.45	287	421.939	250	1031.45	1172	421.939	828
810.657	6	1031.6	303	421.952	264	1031.6	1159	421.952	694
810.786	5	1031.74	312	421.965	283	1031.74	1156	421.965	682
810.916	4	1031.89	322	421.978	244	1031.89	1174	421.978	816
811.046	3	1032.04	336	421.991	266	1032.04	1172	421.991	826
811.175	2	1032.18	337	422.004	277	1032.18	1164	422.004	741
811.305	1	1032.33	352	422.017	276	1032.33	1175	422.017	900
811.434	0	1032.47	382	422.031	316	1032.47	1167	422.031	933
811.564	0	1032.62	396	422.044	299	1032.62	1165	422.044	942
811.694	-1	1032.77	434	422.057	251	1032.77	1108	422.057	924
811.823	-1	1032.91	486	422.07	376	1032.91	1121	422.07	946
811.953	-1	1033.06	528	422.083	364	1033.06	1160	422.083	968
812.082	-1	1033.21	628	422.096	409	1033.21	1152	422.096	1158
812.212	-1	1033.35	682	422.109	406	1033.35	1140	422.109	1109
812.342	0	1033.5	701	422.122	524	1033.5	1080	422.122	1284
812.471	1	1033.64	711	422.135	529	1033.64	1065	422.135	1553
812.601	2	1033.79	709	422.149	613	1033.79	1084	422.149	1604
812.731	3	1033.94	718	422.162	542	1033.94	1064	422.162	1538
812.861	5	1034.08	706	422.175	561	1034.08	1096	422.175	1847
812.99	7	1034.23	698	422.188	582	1034.23	1122	422.188	1812
813.12	9	1034.38	703	422.201	478	1034.38	1138	422.201	1970
813.25	11	1034.52	700	422.214	479	1034.52	1117	422.214	1964
813.379	13	1034.67	680	422.227	516	1034.67	1073	422.227	2041
813.509	15	1034.81	648	422.24	493	1034.81	1051	422.24	1785
813.639	17	1034.96	631	422.254	501	1034.96	1026	422.254	1764
813.769	20	1035.11	584	422.267	444	1035.11	1010	422.267	1747
813.899	22	1035.25	564	422.28	353	1035.25	1001	422.28	1511
814.028	24	1035.4	530	422.293	443	1035.4	1006	422.293	1551
814.158	27	1035.55	516	422.306	425	1035.55	984	422.306	1451
814.288	29	1035.69	459	422.319	375	1035.69	1016	422.319	1312
814.418	31	1035.84	440	422.332	391	1035.84	985	422.332	1448
814.548	33	1035.98	429	422.346	403	1035.98	976	422.346	1388
814.677	35	1036.13	396	422.359	386	1036.13	969	422.359	1320
814.807	36	1036.28	385	422.372	410	1036.28	959	422.372	1131
814.937	38	1036.42	359	422.385	320	1036.42	987	422.385	1109
815.067	39	1036.57	357	422.398	327	1036.57	1001	422.398	1097
815.197	40	1036.72	374	422.411	349	1036.72	1015	422.411	968
815.327	41	1036.86	377	422.424	348	1036.86	992	422.424	901
815.457	42	1037.01	377	422.437	294	1037.01	1057	422.437	815
815.587	42	1037.15	374	422.451	355	1037.15	1089	422.451	871
815.717	43	1037.3	345	422.464	327	1037.3	1117	422.464	797
815.847	43	1037.45	355	422.477	279	1037.45	1096	422.477	765
815.977	43	1037.59	354	422.49	310	1037.59	1012	422.49	715
816.106	43	1037.74	369	422.503	313	1037.74	999	422.503	774
816.236	42	1037.89	356	422.516	292	1037.89	994	422.516	759
816.366	42	1038.03	361	422.529	264	1038.03	960	422.529	672
816.496	42	1038.18	377	422.542	277	1038.18	1004	422.542	706
816.626	41	1038.33	378	422.556	323	1038.33	999	422.556	747
816.756	41	1038.47	378	422.569	283	1038.47	994	422.569	805
816.886	40	1038.62	363	422.582	274	1038.62	983	422.582	795
817.017	40	1038.77	359	422.595	278	1038.77	972	422.595	681
817.147	39	1038.91	358	422.608	268	1038.91	932	422.608	736
817.277	39	1039.06	371	422.621	280	1039.06	923	422.621	754
817.407	38	1039.21	383	422.634	312	1039.21	970	422.634	692
817.537	38	1039.35	408	422.647	285	1039.35	998	422.647	775
817.667	37	1039.5	412	422.661	317	1039.5	1016	422.661	773
817.797	37	1039.65	415	422.674	359	1039.65	1050	422.674	704
817.927	36	1039.79	425	422.687	347	1039.79	1008	422.687	726
818.057	35	1039.94	420	422.7	311	1039.94	1058	422.7	749
818.187	34	1040.09	446	422.713	265	1040.09	1063	422.713	677
818.317	33	1040.23	441	422.726	289	1040.23	1064	422.726	637
818.448	32	1040.38	470	422.739	369	1040.38	1055	422.739	698
818.578	31	1040.53	467	422.753	329	1040.53	1068	422.753	753
818.708	29	1040.67	455	422.766	304	1040.67	1040	422.766	697
818.838	28	1040.82	410	422.779	240	1040.82	1073	422.779	709
818.968	26	1040.96	421	422.792	336	1040.96	1053	422.792	736
819.098	24	1041.11	410	422.805	289	1041.11	1022	422.805	781
819.229	22	1041.26	410	422.818	236	1041.26	1022	422.818	689
819.359	20	1041.4	393	422.831	262	1041.4	1038	422.831	638
819.489	18	1041.55	405	422.844	271	1041.55	1029	422.844	778
819.619	16	1041.7	402	422.858	324	1041.7	1065	422.858	742
819.75	14	1041.85	371	422.871	277	1041.85	1080	422.871	703
819.88	12	1041.99	364	422.884	293	1041.99	1066	422.884	667
820.01	11	1042.14	374	422.897	233	1042.14	1006	422.897	699
820.14	10	1042.29	350	422.91	259	1042.29	1067	422.91	651
820.271	8	1042.43	325	422.923	263	1042.43	1075	422.923	634
820.401	7	1042.58	320	422.936	287	1042.58	1026	422.936	683
820.531	6	1042.73	340	422.95	262	1042.73	1048	422.95	786
820.662	6	1042.87	350	422.963	295	1042.87	1082	422.963	699
820.792	5	1043.02	320	422.976	277	1043.02	1074	422.976	821
820.922	4	1043.17	328	422.989	264	1043.17	1168	422.989	758
821.053	4	1043.31	331	423.002	307	1043.31	1209	423.002	792
821.183	3	1043.46	344	423.015	366	1043.46	1257	423.015	822
821.313	2	1043.61	348	423.028	453	1043.61	1322	423.028	1063
821.444	1	1043.75	327	423.042	587	1043.75	1361	423.042	1249
821.574	1	1043.9	353	423.055	886	1043.9	1377	423.055	1623
821.705	0	1044.05	334	423.068	1006	1044.05	1354	423.068	2162
821.835	-1	1044.19	304	423.081	1129	1044.19	1394	423.081	2861
821.965	-1	1044.34	295	423.094	1122	1044.34	1416	423.094	2992
822.096	-2	1044.49	315	423.107	1135	1044.49	1448	423.107	3175
822.226	-2	1044.63	317	423.12	1061	1044.63	1528	423.12	3369
822.357	-1	1044.78	295	423.134	967	1044.78	1590	423.134	3221
822.487	0	1044.93	307	423.147	832	1044.93	1588	423.147	2937
822.618	1	1045.08	331	423.16	766	1045.08	1626	423.16	2749
822.748	4	1045.22	336	423.173	816	1045.22	1606	423.173	2756
822.879	7	1045.37	344	423.186	823	1045.37	1583	423.186	2162
823.009	11	1045.52	340	423.199	800	1045.52	1618	423.199	2205
823.14	15	1045.66	348	423.212	718	1045.66	1650	423.212	1865
823.27	21	1045.81	355	423.225	636	1045.81	1658	423.225	1800
823.401	27	1045.96	363	423.239	622	1045.96	1667	423.239	1658
823.531	35	1046.11	354	423.252	559	1046.11	1661	423.252	1588
823.662	42	1046.25	363	423.265	549	1046.25	1647	423.265	1597
823.793	51	1046.4	388	423.278	457	1046.4	1572	423.278	1440
823.923	60	1046.55	413	423.291	490	1046.55	1507	423.291	1441
824.054	69	1046.69	401	423.304	461	1046.69	1472	423.304	1527
824.184	79	1046.84	382	423.317	392	1046.84	1431	423.317	1350
824.315	89	1046.99	358	423.331	394	1046.99	1445	423.331	1237
824.446	99	1047.13	359	423.344	440	1047.13	1396	423.344	1380
824.576	108	1047.28	348	423.357	375	1047.28	1343	423.357	1131
824.707	118	1047.43	335	423.37	346	1047.43	1297	423.37	1079
824.838	127	1047.58	334	423.383	284	1047.58	1299	423.383	1211
824.968	136	1047.72	322	423.396	260	1047.72	1295	423.396	1021
825.099	144	1047.87	311	423.409	295	1047.87	1279	423.409	915
825.23	152	1048.02	291	423.423	265	1048.02	1225	423.423	864
825.36	160	1048.16	289	423.436	244	1048.16	1247	423.436	806
825.491	167	1048.31	288	423.449	300	1048.31	1203	423.449	731
825.622	173	1048.46	270	423.462	278	1048.46	1228	423.462	696
825.752	179	1048.61	264	423.475	276	1048.61	1187	423.475	717
825.883	184	1048.75	293	423.488	302	1048.75	1206	423.488	726
826.014	189	1048.9	308	423.501	271	1048.9	1247	423.501	676
826.145	193	1049.05	325	423.515	288	1049.05	1222	423.515	677
826.275	196	1049.19	313	423.528	252	1049.19	1171	423.528	864
826.406	198	1049.34	333	423.541	289	1049.34	1146	423.541	708
826.537	199	1049.49	337	423.554	296	1049.49	1176	423.554	781
826.668	200	1049.64	329	423.567	257	1049.64	1187	423.567	629
826.799	199	1049.79	333	423.58	255	1049.79	1205	423.58	713
826.929	197	1049.93	345	423.594	259	1049.93	1128	423.594	698
827.06	195	1050.08	348	423.607	289	1050.08	1088	423.607	684
827.191	191	1050.23	333	423.62	283	1050.23	1044	423.62	703
827.322	186	1050.37	325	423.633	279	1050.37	1036	423.633	761
827.453	180	1050.52	326	423.646	358	1050.52	1096	423.646	801
827.584	173	1050.67	333	423.659	248	1050.67	1080	423.659	673
827.715	165	1050.82	336	423.672	275	1050.82	1063	423.672	689
827.845	156	1050.96	342	423.686	260	1050.96	1078	423.686	592
827.976	147	1051.11	323	423.699	273	1051.11	1104	423.699	677
828.107	137	1051.26	359	423.712	244	1051.26	1111	423.712	733
828.238	127	1051.41	376	423.725	188	1051.41	1069	423.725	776
828.369	116	1051.55	388	423.738	287	1051.55	1075	423.738	722
828.5	106	1051.7	404	423.751	253	1051.7	1121	423.751	680
828.631	95	1051.85	394	423.764	285	1051.85	1142	423.764	617
828.762	85	1051.99	415	423.778	246	1051.99	1114	423.778	629
828.893	75	1052.14	403	423.791	290	1052.14	1120	423.791	605
829.024	66	1052.29	404	423.804	222	1052.29	1090	423.804	616
829.155	57	1052.44	392	423.817	251	1052.44	1054	423.817	751
829.286	49	1052.59	388	423.83	214	1052.59	1042	423.83	664
829.417	42	1052.73	388	423.843	226	1052.73	1039	423.843	670
829.548	36	1052.88	373	423.856	267	1052.88	1034	423.856	689
829.679	31	1053.03	372	423.87	254	1053.03	1038	423.87	672
829.81	26	1053.17	382	423.883	226	1053.17	1039	423.883	686
829.941	22	1053.32	343	423.896	253	1053.32	1096	423.896	745
830.072	19	1053.47	347	423.909	264	1053.47	1094	423.909	654
830.203	17	1053.62	330	423.922	234	1053.62	1092	423.922	778
830.334	15	1053.77	343	423.935	241	1053.77	1103	423.935	702
830.466	14	1053.91	337	423.949	243	1053.91	1101	423.949	696
830.597	13	1054.06	343	423.962	245	1054.06	1079	423.962	724
830.728	13	1054.21	351	423.975	324	1054.21	1076	423.975	764
830.859	13	1054.36	358	423.988	216	1054.36	1062	423.988	759
830.99	13	1054.5	385	424.001	263	1054.5	1041	424.001	702
831.121	13	1054.65	394	424.014	302	1054.65	1089	424.014	882
831.252	13	1054.8	420	424.027	264	1054.8	1125	424.027	771
831.384	13	1054.95	441	424.041	315	1054.95	1103	424.041	930
831.515	13	1055.09	457	424.054	420	1055.09	1086	424.054	1003
831.646	14	1055.24	456	424.067	444	1055.24	1096	424.067	1095
831.777	14	1055.39	445	424.08	549	1055.39	1120	424.08	1211
831.908	14	1055.54	443	424.093	506	1055.54	1137	424.093	1386
832.04	14	1055.68	422	424.106	542	1055.68	1109	424.106	1451
832.171	14	1055.83	418	424.12	631	1055.83	1090	424.12	1564
832.302	14	1055.98	407	424.133	596	1055.98	1110	424.133	1687
832.433	14	1056.13	381	424.146	600	1056.13	1063	424.146	1638
832.565	14	1056.28	357	424.159	529	1056.28	1083	424.159	1745
832.696	14	1056.42	392	424.172	526	1056.42	1147	424.172	1648
832.827	14	1056.57	391	424.185	584	1056.57	1165	424.185	1617
832.958	14	1056.72	361	424.198	475	1056.72	1170	424.198	1536
833.09	14	1056.87	356	424.212	475	1056.87	1164	424.212	1434
833.221	14	1057.02	340	424.225	448	1057.02	1159	424.225	1386
833.352	14	1057.16	318	424.238	510	1057.16	1134	424.238	1403
833.484	14	1057.31	283	424.251	437	1057.31	1100	424.251	1240
833.615	14	1057.46	286	424.264	427	1057.46	1073	424.264	1288
833.746	13	1057.61	287	424.277	371	1057.61	1076	424.277	1283
833.878	13	1057.75	290	424.291	423	1057.75	1116	424.291	1314
834.009	12	1057.9	289	424.304	367	1057.9	1124	424.304	1266
834.141	12	1058.05	281	424.317	328	1058.05	1115	424.317	1195
834.272	11	1058.2	282	424.33	317	1058.2	1100	424.33	1177
834.403	10	1058.35	276	424.343	307	1058.35	1123	424.343	1160
834.535	10	1058.49	277	424.356	271	1058.49	1135	424.356	1154
834.666	9	1058.64	264	424.37	290	1058.64	1132	424.37	1196
834.798	8	1058.79	273	424.383	355	1058.79	1095	424.383	1082
834.929	8	1058.94	274	424.396	335	1058.94	1079	424.396	1035
835.061	7	1059.09	272	424.409	323	1059.09	1079	424.409	935
835.192	7	1059.23	291	424.422	287	1059.23	1053	424.422	961
835.324	7	1059.38	289	424.435	332	1059.38	1018	424.435	828
835.455	6	1059.53	291	424.448	242	1059.53	980	424.448	837
835.587	7	1059.68	304	424.462	258	1059.68	936	424.462	745
835.718	7	1059.83	288	424.475	319	1059.83	920	424.475	843
835.85	7	1059.97	281	424.488	226	1059.97	922	424.488	830
835.981	8	1060.12	288	424.501	199	1060.12	932	424.501	835
836.113	8	1060.27	294	424.514	271	1060.27	913	424.514	767
836.244	9	1060.42	284	424.527	215	1060.42	945	424.527	743
836.376	10	1060.57	276	424.541	238	1060.57	896	424.541	701
836.507	11	1060.71	252	424.554	246	1060.71	921	424.554	729
836.639	11	1060.86	252	424.567	248	1060.86	954	424.567	702
836.771	12	1061.01	260	424.58	266	1061.01	911	424.58	645
836.902	13	1061.16	237	424.593	190	1061.16	902	424.593	652
837.034	14	1061.31	215	424.606	197	1061.31	913	424.606	660
837.165	14	1061.45	198	424.62	255	1061.45	903	424.62	664
837.297	15	1061.6	190	424.633	240	1061.6	863	424.633	696
837.429	15	1061.75	196	424.646	245	1061.75	907	424.646	657
837.56	15	1061.9	209	424.659	248	1061.9	889	424.659	662
837.692	15	1062.05	206	424.672	188	1062.05	904	424.672	677
837.824	15	1062.19	230	424.685	262	1062.19	945	424.685	692
837.955	14	1062.34	245	424.699	254	1062.34	961	424.699	661
838.087	14	1062.49	241	424.712	244	1062.49	943	424.712	603
838.219	13	1062.64	240	424.725	254	1062.64	935	424.725	686
838.351	13	1062.79	231	424.738	291	1062.79	907	424.738	686
838.482	12	1062.93	226	424.751	267	1062.93	927	424.751	652
838.614	11	1063.08	237	424.764	224	1063.08	969	424.764	657
838.746	11	1063.23	236	424.778	226	1063.23	973	424.778	649
838.878	10	1063.38	231	424.791	234	1063.38	987	424.791	582
839.009	10	1063.53	227	424.804	256	1063.53	994	424.804	672
839.141	9	1063.68	224	424.817	247	1063.68	1001	424.817	616
839.273	9	1063.83	226	424.83	226	1063.83	1048	424.83	685
839.405	9	1063.97	212	424.843	237	1063.97	1065	424.843	718
839.536	9	1064.12	213	424.857	224	1064.12	1071	424.857	644
839.668	9	1064.27	209	424.87	269	1064.27	1087	424.87	630
839.8	9	1064.42	207	424.883	223	1064.42	1068	424.883	767
839.932	9	1064.57	210	424.896	262	1064.57	1076	424.896	774
840.064	9	1064.71	224	424.909	276	1064.71	1112	424.909	749
840.196	10	1064.86	219	424.922	282	1064.86	1134	424.922	672
840.328	10	1065.01	217	424.936	300	1065.01	1141	424.936	734
840.459	10	1065.16	230	424.949	246	1065.16	1088	424.949	662
840.591	10	1065.31	235	424.962	342	1065.31	1078	424.962	755
840.723	11	1065.46	255	424.975	333	1065.46	1093	424.975	868
840.855	11	1065.61	260	424.988	358	1065.61	1103	424.988	1000
840.987	12	1065.75	240	425.001	353	1065.75	1121	425.001	959
841.119	13	1065.9	232	425.015	456	1065.9	1173	425.015	936
841.251	14	1066.05	230	425.028	476	1066.05	1150	425.028	1176
841.383	15	1066.2	240	425.041	430	1066.2	1083	425.041	1049
841.515	16	1066.35	269	425.054	406	1066.35	1072	425.054	1161
841.647	17	1066.49	257	425.067	435	1066.49	1038	425.067	1152
841.779	19	1066.64	265	425.08	446	1066.64	1043	425.08	1196
841.911	21	1066.79	275	425.094	504	1066.79	1006	425.094	1271
842.043	23	1066.94	271	425.107	536	1066.94	1039	425.107	1451
842.175	25	1067.09	285	425.12	483	1067.09	1013	425.12	1386
842.307	27	1067.24	283	425.133	505	1067.24	1051	425.133	1414
842.439	29	1067.39	280	425.146	591	1067.39	1023	425.146	1428
842.571	31	1067.54	265	425.159	588	1067.54	1029	425.159	1422
842.703	33	1067.68	248	425.173	549	1067.68	1018	425.173	1532
842.835	35	1067.83	281	425.186	503	1067.83	1033	425.186	1568
842.967	36	1067.98	271	425.199	543	1067.98	1030	425.199	1531
843.099	37	1068.13	292	425.212	519	1068.13	1033	425.212	1478
843.232	38	1068.28	321	425.225	560	1068.28	1013	425.225	1347
843.364	38	1068.43	346	425.238	556	1068.43	1035	425.238	1425
843.496	38	1068.58	328	425.252	525	1068.58	1037	425.252	1488
843.628	38	1068.72	313	425.265	391	1068.72	999	425.265	1289
843.76	37	1068.87	289	425.278	371	1068.87	1023	425.278	1312
843.892	36	1069.02	280	425.291	416	1069.02	1026	425.291	1223
844.024	35	1069.17	257	425.304	472	1069.17	985	425.304	1208
844.157	33	1069.32	237	425.317	383	1069.32	966	425.317	1443
844.289	32	1069.47	235	425.331	359	1069.47	972	425.331	1177
844.421	30	1069.62	239	425.344	322	1069.62	911	425.344	1205
844.553	28	1069.76	250	425.357	367	1069.76	912	425.357	1100
844.685	26	1069.91	243	425.37	294	1069.91	872	425.37	932
844.818	24	1070.06	243	425.383	294	1070.06	896	425.383	1024
844.95	22	1070.21	235	425.397	286	1070.21	854	425.397	1001
845.082	20	1070.36	242	425.41	327	1070.36	891	425.41	948
845.214	18	1070.51	237	425.423	281	1070.51	888	425.423	790
845.347	16	1070.66	267	425.436	323	1070.66	900	425.436	862
845.479	14	1070.81	248	425.449	327	1070.81	864	425.449	823
845.611	12	1070.95	267	425.462	302	1070.95	876	425.462	886
845.743	10	1071.1	262	425.476	317	1071.1	890	425.476	693
845.876	8	1071.25	280	425.489	289	1071.25	884	425.489	740
846.008	6	1071.4	278	425.502	263	1071.4	915	425.502	762
846.14	5	1071.55	269	425.515	213	1071.55	935	425.515	724
846.273	3	1071.7	282	425.528	271	1071.7	970	425.528	731
846.405	2	1071.85	305	425.541	258	1071.85	988	425.541	782
846.537	1	1072	283	425.555	293	1072	971	425.555	752
846.67	0	1072.14	263	425.568	239	1072.14	974	425.568	762
846.802	-1	1072.29	264	425.581	272	1072.29	984	425.581	800
846.935	-1	1072.44	238	425.594	287	1072.44	997	425.594	733
847.067	-1	1072.59	224	425.607	202	1072.59	1025	425.607	742
847.199	-1	1072.74	246	425.621	221	1072.74	1026	425.621	672
847.332	-1	1072.89	249	425.634	225	1072.89	980	425.634	716
847.464	-1	1073.04	266	425.647	239	1073.04	972	425.647	716
847.597	-1	1073.19	247	425.66	222	1073.19	989	425.66	723
847.729	0	1073.34	265	425.673	206	1073.34	968	425.673	670
847.862	0	1073.48	287	425.686	216	1073.48	986	425.686	588
847.994	1	1073.63	278	425.7	259	1073.63	966	425.7	649
848.127	2	1073.78	282	425.713	233	1073.78	943	425.713	714
848.259	3	1073.93	278	425.726	269	1073.93	912	425.726	690
848.392	3	1074.08	266	425.739	227	1074.08	988	425.739	628
848.524	4	1074.23	274	425.752	203	1074.23	1035	425.752	591
848.657	5	1074.38	274	425.765	228	1074.38	1046	425.765	646
848.789	6	1074.53	276	425.779	277	1074.53	1055	425.779	624
848.922	7	1074.68	255	425.792	217	1074.68	1085	425.792	734
849.054	7	1074.83	261	425.805	206	1074.83	1047	425.805	741
849.187	8	1074.97	253	425.818	242	1074.97	1019	425.818	674
849.32	9	1075.12	224	425.831	229	1075.12	1028	425.831	591
[truncated: 63,536 more rows]

## Sheet: Lys monomer
m/z	Intensity (a.u.)	m/z	Intensity (a.u.)		x 10\+(4)	m/z	Intensity (a.u.)
	Monomer before		Gastric (big)		Lys gastric (small)		Intestinal (big)		Lys intestinal (small)
605.069	1	605.069	9	399.903	116	605.069	-3	399.903	168
605.181	1	605.181	8	399.916	119	605.181	-2	399.916	107
605.293	2	605.293	6	399.929	101	605.293	-1	399.929	147
605.405	2	605.405	4	399.942	82	605.405	0	399.942	155
605.517	2	605.517	3	399.955	95	605.517	0	399.955	170
605.629	2	605.629	2	399.967	100	605.629	1	399.967	135
605.741	2	605.741	0	399.98	92	605.741	2	399.98	120
605.853	2	605.853	0	399.993	109	605.853	2	399.993	167
605.965	2	605.965	-1	400.006	115	605.965	3	400.006	188
606.077	2	606.077	-2	400.018	114	606.077	3	400.018	150
606.189	3	606.189	-2	400.031	134	606.189	4	400.031	150
606.301	3	606.301	-3	400.044	135	606.301	4	400.044	152
606.413	3	606.413	-3	400.057	200	606.413	4	400.057	141
606.525	3	606.525	-3	400.07	294	606.525	4	400.07	158
606.637	3	606.637	-2	400.082	540	606.637	4	400.082	168
606.749	3	606.749	-2	400.095	644	606.749	5	400.095	209
606.861	3	606.861	-1	400.108	761	606.861	5	400.108	278
606.973	3	606.973	-1	400.121	883	606.973	4	400.121	323
607.085	3	607.085	0	400.133	1032	607.085	4	400.133	466
607.197	2	607.197	1	400.146	1072	607.197	4	400.146	482
607.309	2	607.309	2	400.159	1009	607.309	4	400.159	643
607.422	2	607.422	4	400.172	953	607.422	4	400.172	735
607.534	3	607.534	5	400.184	722	607.534	4	400.184	762
607.646	3	607.646	6	400.197	637	607.646	3	400.197	911
607.758	3	607.758	7	400.21	487	607.758	3	400.21	862
607.87	3	607.87	9	400.223	447	607.87	3	400.223	838
607.982	3	607.982	10	400.236	356	607.982	3	400.236	750
608.094	3	608.094	11	400.248	267	608.094	2	400.248	573
608.207	3	608.207	12	400.261	243	608.207	2	400.261	514
608.319	3	608.319	13	400.274	325	608.319	2	400.274	434
608.431	4	608.431	13	400.287	229	608.431	2	400.287	400
608.543	4	608.543	14	400.299	229	608.543	1	400.299	324
608.656	4	608.656	14	400.312	181	608.656	1	400.312	293
608.768	4	608.768	15	400.325	182	608.768	1	400.325	273
608.88	5	608.88	15	400.338	145	608.88	1	400.338	298
608.992	5	608.992	15	400.351	201	608.992	0	400.351	277
609.105	5	609.105	15	400.363	183	609.105	0	400.363	222
609.217	5	609.217	15	400.376	183	609.217	0	400.376	249
609.329	6	609.329	15	400.389	152	609.329	0	400.389	281
609.441	6	609.441	14	400.402	137	609.441	0	400.402	203
609.554	6	609.554	14	400.415	133	609.554	1	400.415	189
609.666	6	609.666	14	400.427	137	609.666	1	400.427	199
609.778	6	609.778	14	400.44	128	609.778	1	400.44	169
609.891	7	609.891	13	400.453	109	609.891	2	400.453	207
610.003	7	610.003	13	400.466	120	610.003	3	400.466	206
610.116	7	610.116	13	400.478	117	610.116	3	400.478	234
610.228	7	610.228	13	400.491	123	610.228	4	400.491	179
610.34	7	610.34	12	400.504	126	610.34	5	400.504	197
610.453	7	610.453	12	400.517	106	610.453	6	400.517	163
610.565	7	610.565	12	400.53	142	610.565	7	400.53	203
610.678	7	610.678	12	400.542	110	610.678	8	400.542	159
610.79	6	610.79	12	400.555	135	610.79	8	400.555	152
610.902	6	610.902	11	400.568	109	610.902	9	400.568	169
611.015	6	611.015	11	400.581	118	611.015	9	400.581	174
611.127	6	611.127	11	400.593	105	611.127	9	400.593	126
611.24	6	611.24	11	400.606	101	611.24	10	400.606	153
611.352	5	611.352	11	400.619	120	611.352	9	400.619	188
611.465	5	611.465	11	400.632	118	611.465	9	400.632	173
611.577	5	611.577	11	400.645	145	611.577	9	400.645	167
611.69	5	611.69	11	400.657	100	611.69	8	400.657	152
611.802	4	611.802	11	400.67	109	611.802	7	400.67	113
611.915	4	611.915	10	400.683	130	611.915	6	400.683	147
612.027	4	612.027	10	400.696	138	612.027	5	400.696	176
612.14	4	612.14	10	400.709	122	612.14	4	400.709	156
612.253	3	612.253	10	400.721	102	612.253	3	400.721	177
612.365	3	612.365	10	400.734	127	612.365	3	400.734	209
612.478	3	612.478	9	400.747	98	612.478	2	400.747	217
612.59	3	612.59	9	400.76	124	612.59	1	400.76	162
612.703	2	612.703	9	400.772	115	612.703	0	400.772	181
612.815	2	612.815	9	400.785	124	612.815	0	400.785	163
612.928	2	612.928	8	400.798	128	612.928	0	400.798	148
613.041	2	613.041	8	400.811	95	613.041	-1	400.811	138
613.153	2	613.153	8	400.824	134	613.153	-1	400.824	165
613.266	2	613.266	7	400.836	96	613.266	-1	400.836	224
613.379	2	613.379	7	400.849	118	613.379	-1	400.849	145
613.491	2	613.491	7	400.862	140	613.491	-1	400.862	160
613.604	2	613.604	7	400.875	137	613.604	-1	400.875	150
613.717	2	613.717	7	400.888	150	613.717	-1	400.888	157
613.83	2	613.83	7	400.9	136	613.83	0	400.9	173
613.942	2	613.942	7	400.913	95	613.942	0	400.913	185
614.055	2	614.055	7	400.926	114	614.055	0	400.926	219
614.168	2	614.168	7	400.939	104	614.168	0	400.939	235
614.28	2	614.28	7	400.951	123	614.28	0	400.951	177
614.393	3	614.393	7	400.964	129	614.393	0	400.964	149
614.506	3	614.506	8	400.977	140	614.506	0	400.977	170
614.619	3	614.619	8	400.99	130	614.619	0	400.99	130
614.732	3	614.732	8	401.003	167	614.732	0	401.003	158
614.844	3	614.844	9	401.015	186	614.844	0	401.015	177
614.957	4	614.957	9	401.028	211	614.957	0	401.028	180
615.07	4	615.07	10	401.041	377	615.07	0	401.041	150
615.183	4	615.183	10	401.054	542	615.183	0	401.054	307
615.296	4	615.296	11	401.067	636	615.296	0	401.067	384
615.409	4	615.409	12	401.079	755	615.409	0	401.079	446
615.521	5	615.521	12	401.092	885	615.521	0	401.092	618
615.634	5	615.634	13	401.105	912	615.634	0	401.105	592
615.747	5	615.747	14	401.118	953	615.747	0	401.118	961
615.86	5	615.86	15	401.131	810	615.86	0	401.131	1100
615.973	5	615.973	16	401.143	703	615.973	0	401.143	1550
616.086	5	616.086	16	401.156	792	616.086	0	401.156	2159
616.199	5	616.199	17	401.169	661	616.199	0	401.169	2381
616.312	5	616.312	18	401.182	525	616.312	1	401.182	2494
616.425	5	616.425	18	401.195	435	616.425	1	401.195	2124
616.538	5	616.538	19	401.207	363	616.538	1	401.207	2172
616.651	5	616.651	19	401.22	320	616.651	1	401.22	1727
616.764	4	616.764	19	401.233	244	616.764	1	401.233	1484
616.877	4	616.877	19	401.246	269	616.877	1	401.246	1269
616.99	4	616.99	19	401.258	190	616.99	1	401.258	972
617.103	4	617.103	19	401.271	218	617.103	1	401.271	827
617.216	4	617.216	19	401.284	194	617.216	1	401.284	569
617.329	3	617.329	18	401.297	179	617.329	1	401.297	516
617.442	3	617.442	18	401.31	213	617.442	1	401.31	399
617.555	3	617.555	17	401.322	169	617.555	1	401.322	384
617.668	3	617.668	17	401.335	162	617.668	1	401.335	409
617.781	3	617.781	16	401.348	160	617.781	1	401.348	281
617.894	3	617.894	16	401.361	141	617.894	1	401.361	295
618.007	3	618.007	15	401.374	130	618.007	0	401.374	280
618.12	3	618.12	15	401.386	148	618.12	0	401.386	207
618.233	3	618.233	15	401.399	147	618.233	0	401.399	245
618.346	3	618.346	14	401.412	113	618.346	0	401.412	208
618.46	4	618.46	14	401.425	118	618.46	0	401.425	196
618.573	4	618.573	14	401.438	99	618.573	0	401.438	213
618.686	4	618.686	14	401.45	94	618.686	0	401.45	194
618.799	4	618.799	14	401.463	114	618.799	1	401.463	160
618.912	5	618.912	14	401.476	112	618.912	1	401.476	185
619.025	5	619.025	14	401.489	114	619.025	2	401.489	182
619.139	5	619.139	14	401.502	133	619.139	2	401.502	179
619.252	5	619.252	14	401.514	126	619.252	3	401.514	211
619.365	5	619.365	14	401.527	131	619.365	4	401.527	236
619.478	5	619.478	14	401.54	100	619.478	5	401.54	158
619.592	5	619.592	14	401.553	108	619.592	6	401.553	179
619.705	5	619.705	14	401.566	109	619.705	6	401.566	159
619.818	5	619.818	14	401.578	102	619.818	7	401.578	188
619.931	5	619.931	14	401.591	109	619.931	8	401.591	171
620.045	5	620.045	13	401.604	106	620.045	9	401.604	149
620.158	5	620.158	13	401.617	129	620.158	10	401.617	148
620.271	4	620.271	12	401.63	142	620.271	11	401.63	174
620.384	4	620.384	12	401.642	115	620.384	11	401.642	180
620.498	4	620.498	11	401.655	112	620.498	12	401.655	152
620.611	4	620.611	11	401.668	85	620.611	12	401.668	177
620.724	3	620.724	11	401.681	112	620.724	12	401.681	175
620.838	3	620.838	11	401.694	99	620.838	12	401.694	128
620.951	3	620.951	10	401.706	115	620.951	12	401.706	127
621.065	3	621.065	10	401.719	92	621.065	12	401.719	134
621.178	3	621.178	10	401.732	108	621.178	11	401.732	156
621.291	2	621.291	11	401.745	137	621.291	11	401.745	139
621.405	2	621.405	11	401.758	103	621.405	10	401.758	158
621.518	2	621.518	11	401.77	119	621.518	10	401.77	153
621.632	3	621.632	12	401.783	111	621.632	9	401.783	113
621.745	3	621.745	12	401.796	87	621.745	8	401.796	104
621.858	3	621.858	12	401.809	89	621.858	8	401.809	136
621.972	3	621.972	13	401.822	85	621.972	7	401.822	135
622.085	3	622.085	13	401.834	120	622.085	7	401.834	161
622.199	3	622.199	13	401.847	70	622.199	6	401.847	142
622.312	3	622.312	13	401.86	100	622.312	6	401.86	160
622.426	4	622.426	13	401.873	86	622.426	6	401.873	151
622.539	4	622.539	12	401.886	115	622.539	5	401.886	144
622.653	4	622.653	12	401.898	98	622.653	5	401.898	158
622.766	4	622.766	11	401.911	93	622.766	5	401.911	109
622.88	4	622.88	11	401.924	85	622.88	5	401.924	130
622.993	4	622.993	10	401.937	78	622.993	5	401.937	128
623.107	4	623.107	9	401.95	110	623.107	5	401.95	140
623.221	4	623.221	9	401.962	91	623.221	4	401.962	145
623.334	4	623.334	8	401.975	103	623.334	4	401.975	116
623.448	4	623.448	8	401.988	116	623.448	4	401.988	145
623.561	4	623.561	7	402.001	119	623.561	4	402.001	141
623.675	4	623.675	7	402.014	77	623.675	4	402.014	156
623.789	4	623.789	7	402.027	98	623.789	3	402.027	157
623.902	4	623.902	7	402.039	168	623.902	3	402.039	148
624.016	4	624.016	7	402.052	211	624.016	3	402.052	145
624.13	4	624.13	7	402.065	211	624.13	2	402.065	217
624.243	4	624.243	7	402.078	230	624.243	2	402.078	203
624.357	3	624.357	7	402.091	226	624.357	2	402.091	250
624.471	3	624.471	7	402.103	260	624.471	2	402.103	280
624.584	3	624.584	7	402.116	334	624.584	1	402.116	272
624.698	3	624.698	7	402.129	299	624.698	1	402.129	311
624.812	3	624.812	7	402.142	237	624.812	1	402.142	337
624.925	3	624.925	8	402.155	225	624.925	0	402.155	433
625.039	3	625.039	8	402.167	218	625.039	0	402.167	650
625.153	3	625.153	8	402.18	185	625.153	0	402.18	592
625.267	3	625.267	8	402.193	173	625.267	0	402.193	552
625.38	3	625.38	8	402.206	177	625.38	0	402.206	495
625.494	3	625.494	8	402.219	205	625.494	0	402.219	499
625.608	3	625.608	8	402.231	167	625.608	0	402.231	502
625.722	3	625.722	8	402.244	183	625.722	0	402.244	381
625.836	3	625.836	9	402.257	201	625.836	0	402.257	357
625.949	3	625.949	9	402.27	124	625.949	0	402.27	334
626.063	3	626.063	10	402.283	120	626.063	0	402.283	250
626.177	2	626.177	10	402.295	118	626.177	0	402.295	249
626.291	2	626.291	11	402.308	144	626.291	0	402.308	241
626.405	2	626.405	11	402.321	118	626.405	0	402.321	226
626.519	2	626.519	12	402.334	121	626.519	1	402.334	228
626.633	2	626.633	12	402.347	135	626.633	1	402.347	198
626.746	2	626.746	12	402.36	150	626.746	2	402.36	187
626.86	2	626.86	13	402.372	122	626.86	2	402.372	196
626.974	1	626.974	13	402.385	136	626.974	3	402.385	162
627.088	1	627.088	12	402.398	152	627.088	3	402.398	205
627.202	1	627.202	12	402.411	104	627.202	4	402.411	227
627.316	1	627.316	11	402.424	132	627.316	4	402.424	193
627.43	1	627.43	10	402.436	118	627.43	5	402.436	184
627.544	1	627.544	9	402.449	119	627.544	5	402.449	133
627.658	1	627.658	8	402.462	93	627.658	6	402.462	182
627.772	1	627.772	6	402.475	114	627.772	6	402.475	192
627.886	1	627.886	5	402.488	135	627.886	7	402.488	158
628	1	628	3	402.5	101	628	7	402.5	205
628.114	1	628.114	1	402.513	109	628.114	7	402.513	164
628.228	1	628.228	0	402.526	97	628.228	7	402.526	174
628.342	1	628.342	-2	402.539	112	628.342	7	402.539	136
628.456	1	628.456	-4	402.552	106	628.456	7	402.552	151
628.57	2	628.57	-5	402.565	108	628.57	7	402.565	131
628.684	2	628.684	-6	402.577	118	628.684	7	402.577	163
628.798	2	628.798	-7	402.59	100	628.798	7	402.59	165
628.912	2	628.912	-7	402.603	100	628.912	7	402.603	154
629.026	2	629.026	-7	402.616	113	629.026	7	402.616	141
629.14	2	629.14	-7	402.629	96	629.14	7	402.629	121
629.255	3	629.255	-7	402.641	104	629.255	7	402.641	159
629.369	3	629.369	-6	402.654	112	629.369	7	402.654	123
629.483	3	629.483	-5	402.667	115	629.483	6	402.667	162
629.597	3	629.597	-4	402.68	126	629.597	6	402.68	163
629.711	3	629.711	-2	402.693	99	629.711	6	402.693	156
629.825	3	629.825	0	402.706	137	629.825	6	402.706	140
629.94	4	629.94	2	402.718	95	629.94	6	402.718	147
630.054	4	630.054	4	402.731	87	630.054	6	402.731	172
630.168	4	630.168	5	402.744	98	630.168	5	402.744	155
630.282	4	630.282	7	402.757	69	630.282	5	402.757	137
630.396	4	630.396	9	402.77	100	630.396	5	402.77	169
630.511	4	630.511	11	402.782	87	630.511	5	402.782	154
630.625	4	630.625	12	402.795	79	630.625	4	402.795	207
630.739	4	630.739	14	402.808	98	630.739	4	402.808	169
630.853	4	630.853	15	402.821	99	630.853	4	402.821	126
630.968	4	630.968	16	402.834	123	630.968	3	402.834	160
631.082	5	631.082	16	402.847	73	631.082	3	402.847	160
631.196	5	631.196	17	402.859	94	631.196	3	402.859	178
631.311	5	631.311	17	402.872	97	631.311	2	402.872	141
631.425	5	631.425	17	402.885	117	631.425	2	402.885	172
631.539	5	631.539	17	402.898	86	631.539	1	402.898	191
631.653	5	631.653	17	402.911	130	631.653	1	402.911	151
631.768	5	631.768	17	402.923	94	631.768	0	402.923	143
631.882	5	631.882	16	402.936	106	631.882	0	402.936	160
631.997	5	631.997	16	402.949	112	631.997	0	402.949	180
632.111	5	632.111	15	402.962	106	632.111	0	402.962	192
632.225	5	632.225	15	402.975	98	632.225	0	402.975	171
632.34	5	632.34	14	402.988	92	632.34	-1	402.988	165
632.454	5	632.454	14	403	88	632.454	0	403	162
632.569	5	632.569	13	403.013	106	632.569	0	403.013	154
632.683	5	632.683	13	403.026	131	632.683	0	403.026	136
632.797	5	632.797	12	403.039	107	632.797	0	403.039	186
632.912	5	632.912	11	403.052	111	632.912	0	403.052	170
633.026	5	633.026	10	403.065	140	633.026	1	403.065	161
633.141	4	633.141	9	403.077	145	633.141	1	403.077	220
633.255	4	633.255	8	403.09	160	633.255	2	403.09	211
633.37	4	633.37	7	403.103	178	633.37	2	403.103	233
633.484	4	633.484	6	403.116	174	633.484	3	403.116	272
633.599	3	633.599	5	403.129	209	633.599	3	403.129	231
633.713	3	633.713	4	403.141	118	633.713	3	403.141	353
633.828	3	633.828	3	403.154	112	633.828	4	403.154	341
633.942	2	633.942	2	403.167	167	633.942	4	403.167	393
634.057	2	634.057	1	403.18	187	634.057	5	403.18	416
634.171	2	634.171	0	403.193	147	634.171	5	403.193	399
634.286	2	634.286	-1	403.206	159	634.286	5	403.206	318
634.401	1	634.401	-2	403.218	146	634.401	5	403.218	298
634.515	1	634.515	-2	403.231	160	634.515	5	403.231	292
634.63	1	634.63	-2	403.244	176	634.63	5	403.244	280
634.744	1	634.744	-3	403.257	182	634.744	5	403.257	299
634.859	1	634.859	-3	403.27	167	634.859	5	403.27	244
634.974	1	634.974	-2	403.283	119	634.974	5	403.283	218
635.088	1	635.088	-2	403.295	134	635.088	5	403.295	187
635.203	1	635.203	-1	403.308	149	635.203	4	403.308	224
635.318	1	635.318	-1	403.321	143	635.318	4	403.321	223
635.432	1	635.432	0	403.334	101	635.432	4	403.334	262
635.547	1	635.547	1	403.347	142	635.547	4	403.347	278
635.662	1	635.662	2	403.359	148	635.662	3	403.359	186
635.776	2	635.776	3	403.372	126	635.776	3	403.372	205
635.891	2	635.891	3	403.385	126	635.891	3	403.385	202
636.006	2	636.006	4	403.398	117	636.006	2	403.398	196
636.121	2	636.121	5	403.411	113	636.121	2	403.411	265
636.235	3	636.235	5	403.424	110	636.235	2	403.424	215
636.35	3	636.35	5	403.436	122	636.35	2	403.436	209
636.465	3	636.465	6	403.449	90	636.465	2	403.449	216
636.58	4	636.58	6	403.462	96	636.58	2	403.462	146
636.695	4	636.695	6	403.475	104	636.695	2	403.475	163
636.809	4	636.809	6	403.488	113	636.809	2	403.488	163
636.924	4	636.924	5	403.501	80	636.924	2	403.501	161
637.039	5	637.039	5	403.513	119	637.039	2	403.513	181
637.154	5	637.154	5	403.526	93	637.154	2	403.526	152
637.269	5	637.269	5	403.539	79	637.269	2	403.539	139
637.383	5	637.383	5	403.552	115	637.383	3	403.552	107
637.498	5	637.498	5	403.565	93	637.498	3	403.565	150
637.613	5	637.613	5	403.578	104	637.613	3	403.578	143
637.728	6	637.728	5	403.59	88	637.728	3	403.59	134
637.843	6	637.843	5	403.603	94	637.843	4	403.603	155
637.958	6	637.958	5	403.616	89	637.958	4	403.616	137
638.073	6	638.073	6	403.629	85	638.073	4	403.629	189
638.188	6	638.188	6	403.642	109	638.188	4	403.642	152
638.303	6	638.303	7	403.655	95	638.303	5	403.655	134
638.418	6	638.418	7	403.667	118	638.418	5	403.667	164
638.533	6	638.533	8	403.68	107	638.533	5	403.68	190
638.648	6	638.648	8	403.693	97	638.648	6	403.693	186
638.763	6	638.763	9	403.706	94	638.763	6	403.706	132
638.878	6	638.878	9	403.719	140	638.878	7	403.719	181
638.993	6	638.993	9	403.732	126	638.993	7	403.732	138
639.108	6	639.108	9	403.744	90	639.108	8	403.744	131
639.223	6	639.223	8	403.757	106	639.223	8	403.757	139
639.338	6	639.338	8	403.77	91	639.338	9	403.77	181
639.453	6	639.453	7	403.783	118	639.453	9	403.783	146
639.568	6	639.568	7	403.796	133	639.568	10	403.796	168
639.683	6	639.683	6	403.809	82	639.683	10	403.809	130
639.798	6	639.798	5	403.821	101	639.798	10	403.821	168
639.913	6	639.913	4	403.834	103	639.913	10	403.834	124
640.028	6	640.028	4	403.847	99	640.028	10	403.847	169
640.143	6	640.143	3	403.86	123	640.143	10	403.86	155
640.258	6	640.258	2	403.873	94	640.258	10	403.873	138
640.373	6	640.373	1	403.886	94	640.373	9	403.886	119
640.488	6	640.488	1	403.898	124	640.488	9	403.898	134
640.604	5	640.604	0	403.911	102	640.604	8	403.911	157
640.719	5	640.719	0	403.924	100	640.719	7	403.924	142
640.834	5	640.834	-1	403.937	114	640.834	6	403.937	160
640.949	5	640.949	-1	403.95	76	640.949	5	403.95	143
641.064	5	641.064	-2	403.963	123	641.064	4	403.963	139
641.179	5	641.179	-2	403.975	114	641.179	3	403.975	136
641.295	4	641.295	-2	403.988	85	641.295	2	403.988	166
641.41	4	641.41	-3	404.001	111	641.41	1	404.001	175
641.525	4	641.525	-3	404.014	95	641.525	1	404.014	146
641.64	4	641.64	-4	404.027	100	641.64	0	404.027	192
641.756	3	641.756	-4	404.04	134	641.756	0	404.04	130
641.871	3	641.871	-5	404.052	134	641.871	0	404.052	179
641.986	3	641.986	-5	404.065	118	641.986	0	404.065	159
642.101	3	642.101	-5	404.078	107	642.101	1	404.078	141
642.217	3	642.217	-5	404.091	101	642.217	2	404.091	188
642.332	3	642.332	-5	404.104	146	642.332	4	404.104	186
642.447	3	642.447	-5	404.117	127	642.447	6	404.117	204
642.563	3	642.563	-4	404.13	139	642.563	8	404.13	207
642.678	3	642.678	-3	404.142	131	642.678	10	404.142	181
642.793	3	642.793	-3	404.155	96	642.793	13	404.155	191
642.909	3	642.909	-2	404.168	137	642.909	17	404.168	203
643.024	3	643.024	-1	404.181	103	643.024	20	404.181	197
643.139	3	643.139	1	404.194	129	643.139	24	404.194	269
643.255	3	643.255	2	404.207	107	643.255	27	404.207	215
643.37	3	643.37	3	404.219	119	643.37	31	404.219	223
643.486	4	643.486	4	404.232	130	643.486	34	404.232	241
643.601	4	643.601	5	404.245	132	643.601	38	404.245	197
643.716	4	643.716	7	404.258	150	643.716	41	404.258	178
643.832	4	643.832	8	404.271	116	643.832	43	404.271	223
643.947	4	643.947	8	404.284	105	643.947	45	404.284	255
644.063	5	644.063	9	404.296	114	644.063	47	404.296	182
644.178	5	644.178	10	404.309	112	644.178	48	404.309	192
644.294	5	644.294	10	404.322	108	644.294	48	404.322	225
644.409	5	644.409	11	404.335	123	644.409	48	404.335	166
644.525	5	644.525	11	404.348	122	644.525	47	404.348	194
644.64	6	644.64	11	404.361	130	644.64	46	404.361	183
644.756	6	644.756	11	404.374	118	644.756	44	404.374	199
644.871	6	644.871	11	404.386	95	644.871	41	404.386	187
644.987	6	644.987	11	404.399	100	644.987	39	404.399	192
645.102	6	645.102	11	404.412	109	645.102	36	404.412	197
645.218	6	645.218	10	404.425	111	645.218	33	404.425	175
645.333	6	645.333	10	404.438	115	645.333	30	404.438	186
645.449	6	645.449	10	404.451	82	645.449	27	404.451	195
645.564	6	645.564	10	404.463	107	645.564	24	404.463	217
645.68	5	645.68	11	404.476	83	645.68	22	404.476	159
645.796	5	645.796	11	404.489	94	645.796	19	404.489	200
645.911	5	645.911	11	404.502	71	645.911	17	404.502	160
646.027	5	646.027	11	404.515	74	646.027	16	404.515	151
646.143	5	646.143	11	404.528	96	646.143	14	404.528	154
646.258	4	646.258	11	404.541	72	646.258	13	404.541	184
646.374	4	646.374	11	404.553	71	646.374	12	404.553	149
646.49	4	646.49	11	404.566	104	646.49	12	404.566	157
646.605	4	646.605	11	404.579	94	646.605	12	404.579	120
646.721	3	646.721	10	404.592	79	646.721	12	404.592	154
646.837	3	646.837	10	404.605	97	646.837	12	404.605	142
646.952	3	646.952	10	404.618	128	646.952	12	404.618	130
647.068	3	647.068	9	404.63	91	647.068	12	404.63	147
647.184	3	647.184	8	404.643	90	647.184	12	404.643	162
647.3	3	647.3	8	404.656	77	647.3	12	404.656	144
647.415	2	647.415	7	404.669	95	647.415	12	404.669	125
647.531	2	647.531	6	404.682	110	647.531	12	404.682	120
647.647	2	647.647	5	404.695	94	647.647	12	404.695	152
647.763	2	647.763	5	404.708	107	647.763	11	404.708	149
647.878	2	647.878	4	404.72	77	647.878	11	404.72	160
647.994	2	647.994	3	404.733	95	647.994	10	404.733	145
648.11	2	648.11	2	404.746	90	648.11	10	404.746	163
648.226	2	648.226	2	404.759	130	648.226	9	404.759	172
648.342	2	648.342	1	404.772	82	648.342	8	404.772	173
648.458	2	648.458	1	404.785	96	648.458	7	404.785	147
648.573	1	648.573	0	404.797	105	648.573	7	404.797	134
648.689	1	648.689	0	404.81	124	648.689	6	404.81	180
648.805	1	648.805	0	404.823	83	648.805	6	404.823	162
648.921	1	648.921	0	404.836	115	648.921	5	404.836	150
649.037	1	649.037	-1	404.849	104	649.037	5	404.849	131
649.153	1	649.153	-1	404.862	113	649.153	4	404.862	150
649.269	1	649.269	-1	404.875	109	649.269	4	404.875	138
649.385	1	649.385	0	404.887	98	649.385	4	404.887	160
649.501	1	649.501	0	404.9	108	649.501	4	404.9	138
649.617	1	649.617	0	404.913	110	649.617	4	404.913	131
649.733	1	649.733	0	404.926	94	649.733	3	404.926	127
649.849	1	649.849	0	404.939	79	649.849	3	404.939	140
649.965	1	649.965	0	404.952	104	649.965	3	404.952	147
650.081	1	650.081	1	404.965	81	650.081	3	404.965	133
650.197	2	650.197	1	404.977	88	650.197	2	404.977	140
650.313	2	650.313	1	404.99	88	650.313	2	404.99	131
650.429	2	650.429	2	405.003	88	650.429	1	405.003	170
650.545	3	650.545	2	405.016	109	650.545	1	405.016	137
650.661	3	650.661	3	405.029	127	650.661	1	405.029	137
650.777	3	650.777	3	405.042	107	650.777	0	405.042	166
650.893	4	650.893	3	405.055	139	650.893	0	405.055	128
651.009	4	651.009	4	405.067	105	651.009	-1	405.067	161
651.125	5	651.125	4	405.08	108	651.125	-1	405.08	155
651.241	5	651.241	4	405.093	96	651.241	-1	405.093	139
651.357	5	651.357	4	405.106	106	651.357	-2	405.106	159
651.473	6	651.473	5	405.119	95	651.473	-2	405.119	171
651.589	6	651.589	5	405.132	112	651.589	-2	405.132	164
651.705	6	651.705	5	405.145	102	651.705	-2	405.145	183
651.822	6	651.822	6	405.157	124	651.822	-2	405.157	176
651.938	6	651.938	6	405.17	146	651.938	-1	405.17	234
652.054	6	652.054	6	405.183	144	652.054	-1	405.183	251
652.17	6	652.17	7	405.196	114	652.17	-1	405.196	209
652.286	6	652.286	8	405.209	87	652.286	0	405.209	201
652.403	6	652.403	8	405.222	124	652.403	0	405.222	222
652.519	6	652.519	9	405.235	110	652.519	0	405.235	172
652.635	6	652.635	10	405.247	97	652.635	1	405.247	245
652.751	6	652.751	11	405.26	98	652.751	1	405.26	171
652.867	5	652.867	12	405.273	129	652.867	1	405.273	223
652.984	5	652.984	14	405.286	92	652.984	2	405.286	260
653.1	5	653.1	15	405.299	121	653.1	2	405.299	210
653.216	5	653.216	16	405.312	90	653.216	2	405.312	210
653.332	5	653.332	17	405.325	81	653.332	2	405.325	193
653.449	5	653.449	18	405.337	123	653.449	2	405.337	246
653.565	5	653.565	19	405.35	115	653.565	2	405.35	225
653.681	5	653.681	20	405.363	92	653.681	2	405.363	214
653.798	5	653.798	20	405.376	140	653.798	1	405.376	207
653.914	5	653.914	20	405.389	131	653.914	1	405.389	174
654.03	5	654.03	20	405.402	116	654.03	1	405.402	168
654.147	5	654.147	20	405.415	92	654.147	1	405.415	169
654.263	5	654.263	20	405.427	136	654.263	0	405.427	155
654.379	5	654.379	19	405.44	103	654.379	0	405.44	149
654.496	5	654.496	18	405.453	99	654.496	0	405.453	209
654.612	5	654.612	17	405.466	118	654.612	0	405.466	177
654.729	5	654.729	16	405.479	120	654.729	0	405.479	137
654.845	5	654.845	15	405.492	119	654.845	-1	405.492	168
654.961	5	654.961	14	405.505	122	654.961	0	405.505	167
655.078	5	655.078	13	405.517	95	655.078	0	405.517	151
655.194	5	655.194	11	405.53	96	655.194	0	405.53	166
655.311	5	655.311	10	405.543	96	655.311	0	405.543	141
655.427	5	655.427	9	405.556	101	655.427	0	405.556	151
655.544	5	655.544	8	405.569	103	655.544	0	405.569	126
655.66	5	655.66	7	405.582	104	655.66	1	405.582	135
655.777	5	655.777	6	405.595	130	655.777	1	405.595	149
655.893	5	655.893	6	405.607	100	655.893	1	405.607	122
656.01	5	656.01	5	405.62	120	656.01	1	405.62	177
656.126	5	656.126	4	405.633	107	656.126	2	405.633	156
656.243	5	656.243	4	405.646	127	656.243	2	405.646	148
656.359	5	656.359	4	405.659	124	656.359	2	405.659	129
656.476	5	656.476	3	405.672	100	656.476	2	405.672	142
656.593	5	656.593	3	405.685	97	656.593	2	405.685	149
656.709	5	656.709	3	405.698	114	656.709	2	405.698	154
656.826	5	656.826	3	405.71	99	656.826	2	405.71	135
656.942	5	656.942	3	405.723	108	656.942	2	405.723	161
657.059	5	657.059	3	405.736	116	657.059	2	405.736	124
657.176	5	657.176	3	405.749	101	657.176	2	405.749	129
657.292	5	657.292	3	405.762	93	657.292	2	405.762	145
657.409	5	657.409	3	405.775	127	657.409	2	405.775	153
657.525	5	657.525	3	405.788	86	657.525	2	405.788	116
657.642	6	657.642	3	405.8	106	657.642	3	405.8	143
657.759	6	657.759	3	405.813	81	657.759	3	405.813	162
657.876	6	657.876	3	405.826	106	657.876	4	405.826	155
657.992	6	657.992	3	405.839	87	657.992	4	405.839	150
658.109	6	658.109	2	405.852	76	658.109	5	405.852	147
658.226	6	658.226	2	405.865	112	658.226	6	405.865	144
658.342	7	658.342	2	405.878	121	658.342	7	405.878	146
658.459	7	658.459	1	405.891	87	658.459	8	405.891	136
658.576	7	658.576	1	405.903	135	658.576	10	405.903	166
658.693	7	658.693	0	405.916	136	658.693	11	405.916	161
658.809	7	658.809	0	405.929	118	658.809	12	405.929	152
658.926	7	658.926	0	405.942	99	658.926	13	405.942	122
659.043	7	659.043	0	405.955	101	659.043	15	405.955	126
659.16	7	659.16	0	405.968	107	659.16	16	405.968	172
659.277	7	659.277	0	405.981	106	659.277	17	405.981	166
659.393	7	659.393	0	405.993	101	659.393	18	405.993	138
659.51	7	659.51	0	406.006	104	659.51	19	406.006	144
659.627	7	659.627	1	406.019	134	659.627	20	406.019	153
659.744	7	659.744	1	406.032	107	659.744	21	406.032	173
659.861	6	659.861	2	406.045	139	659.861	22	406.045	170
659.978	6	659.978	2	406.058	146	659.978	22	406.058	120
660.094	6	660.094	3	406.071	130	660.094	23	406.071	163
660.211	6	660.211	4	406.084	111	660.211	23	406.084	176
660.328	5	660.328	4	406.096	100	660.328	23	406.096	213
660.445	5	660.445	5	406.109	113	660.445	23	406.109	199
660.562	5	660.562	5	406.122	114	660.562	23	406.122	225
660.679	4	660.679	6	406.135	105	660.679	22	406.135	209
660.796	4	660.796	6	406.148	139	660.796	22	406.148	193
660.913	4	660.913	6	406.161	149	660.913	21	406.161	244
661.03	4	661.03	6	406.174	129	661.03	21	406.174	214
661.147	3	661.147	5	406.187	126	661.147	20	406.187	236
661.264	3	661.264	5	406.199	117	661.264	19	406.199	259
661.381	3	661.381	4	406.212	170	661.381	18	406.212	269
661.498	3	661.498	3	406.225	139	661.498	17	406.225	274
661.615	2	661.615	3	406.238	153	661.615	16	406.238	266
661.732	2	661.732	2	406.251	101	661.732	15	406.251	226
661.849	2	661.849	2	406.264	113	661.849	14	406.264	207
661.966	2	661.966	1	406.277	168	661.966	13	406.277	225
662.083	2	662.083	1	406.29	177	662.083	12	406.29	223
662.2	2	662.2	1	406.302	119	662.2	11	406.302	216
662.317	2	662.317	1	406.315	111	662.317	10	406.315	211
662.434	2	662.434	2	406.328	137	662.434	9	406.328	214
662.551	2	662.551	3	406.341	107	662.551	8	406.341	240
662.668	1	662.668	4	406.354	109	662.668	7	406.354	223
662.786	1	662.786	5	406.367	104	662.786	6	406.367	203
662.903	1	662.903	6	406.38	93	662.903	6	406.38	213
663.02	1	663.02	8	406.393	132	663.02	5	406.393	212
663.137	1	663.137	9	406.405	88	663.137	4	406.405	211
663.254	1	663.254	11	406.418	102	663.254	4	406.418	215
663.371	1	663.371	12	406.431	137	663.371	3	406.431	197
663.489	1	663.489	13	406.444	115	663.489	3	406.444	195
663.606	2	663.606	14	406.457	101	663.606	2	406.457	165
663.723	2	663.723	15	406.47	107	663.723	2	406.47	175
663.84	2	663.84	15	406.483	134	663.84	2	406.483	153
663.957	2	663.957	15	406.496	90	663.957	2	406.496	192
664.075	2	664.075	15	406.508	120	664.075	2	406.508	176
664.192	2	664.192	15	406.521	107	664.192	2	406.521	143
664.309	2	664.309	14	406.534	108	664.309	2	406.534	117
664.426	2	664.426	13	406.547	99	664.426	2	406.547	174
664.544	2	664.544	12	406.56	90	664.544	2	406.56	155
664.661	2	664.661	11	406.573	94	664.661	3	406.573	134
664.778	3	664.778	10	406.586	98	664.778	3	406.586	151
664.896	3	664.896	9	406.599	102	664.896	3	406.599	155
665.013	3	665.013	8	406.611	134	665.013	3	406.611	200
665.13	3	665.13	7	406.624	83	665.13	3	406.624	195
665.248	3	665.248	6	406.637	120	665.248	4	406.637	187
665.365	3	665.365	6	406.65	99	665.365	4	406.65	153
665.482	3	665.482	5	406.663	93	665.482	4	406.663	158
665.6	3	665.6	5	406.676	101	665.6	4	406.676	152
665.717	3	665.717	5	406.689	112	665.717	4	406.689	127
665.834	3	665.834	6	406.702	100	665.834	4	406.702	163
665.952	4	665.952	6	406.715	105	665.952	4	406.715	133
666.069	4	666.069	6	406.727	94	666.069	4	406.727	166
666.187	3	666.187	7	406.74	98	666.187	4	406.74	155
666.304	3	666.304	7	406.753	92	666.304	4	406.753	127
666.421	3	666.421	8	406.766	95	666.421	4	406.766	152
666.539	3	666.539	8	406.779	95	666.539	4	406.779	162
666.656	3	666.656	8	406.792	105	666.656	4	406.792	176
666.774	3	666.774	8	406.805	109	666.774	4	406.805	144
666.891	3	666.891	8	406.818	98	666.891	4	406.818	139
667.009	3	667.009	7	406.83	101	667.009	4	406.83	162
667.126	3	667.126	6	406.843	103	667.126	4	406.843	88
667.244	3	667.244	6	406.856	112	667.244	4	406.856	109
667.361	3	667.361	5	406.869	105	667.361	3	406.869	136
667.479	2	667.479	4	406.882	105	667.479	3	406.882	139
667.596	2	667.596	3	406.895	126	667.596	3	406.895	146
667.714	2	667.714	2	406.908	138	667.714	3	406.908	135
667.832	2	667.832	1	406.921	121	667.832	2	406.921	159
667.949	2	667.949	1	406.934	104	667.949	2	406.934	145
668.067	2	668.067	0	406.946	93	668.067	2	406.946	133
668.184	2	668.184	0	406.959	118	668.184	1	406.959	118
668.302	3	668.302	0	406.972	93	668.302	1	406.972	132
668.42	3	668.42	0	406.985	94	668.42	1	406.985	177
668.537	3	668.537	0	406.998	145	668.537	0	406.998	146
668.655	3	668.655	0	407.011	108	668.655	0	407.011	164
668.772	3	668.772	1	407.024	97	668.772	0	407.024	130
668.89	3	668.89	2	407.037	103	668.89	-1	407.037	157
669.008	3	669.008	3	407.049	92	669.008	-1	407.049	132
669.125	4	669.125	4	407.062	114	669.125	-1	407.062	134
669.243	4	669.243	5	407.075	120	669.243	-1	407.075	143
669.361	4	669.361	6	407.088	86	669.361	-2	407.088	167
669.479	4	669.479	7	407.101	120	669.479	-2	407.101	170
669.596	4	669.596	7	407.114	114	669.596	-2	407.114	186
669.714	4	669.714	8	407.127	113	669.714	-2	407.127	160
669.832	4	669.832	9	407.14	117	669.832	-2	407.14	181
669.949	4	669.949	9	407.153	135	669.949	-2	407.153	180
670.067	4	670.067	9	407.165	157	670.067	-2	407.165	187
670.185	4	670.185	9	407.178	106	670.185	-2	407.178	208
670.303	4	670.303	9	407.191	130	670.303	-2	407.191	177
670.421	4	670.421	9	407.204	88	670.421	-2	407.204	144
670.538	4	670.538	8	407.217	167	670.538	-1	407.217	148
670.656	4	670.656	8	407.23	130	670.656	-1	407.23	164
670.774	4	670.774	7	407.243	116	670.774	-1	407.243	231
670.892	4	670.892	7	407.256	143	670.892	-1	407.256	224
671.01	4	671.01	6	407.269	126	671.01	-1	407.269	228
671.128	4	671.128	6	407.281	109	671.128	-1	407.281	205
671.245	4	671.245	5	407.294	134	671.245	-1	407.294	209
671.363	4	671.363	5	407.307	114	671.363	-1	407.307	236
671.481	5	671.481	5	407.32	98	671.481	-1	407.32	213
671.599	5	671.599	5	407.333	95	671.599	-1	407.333	217
671.717	5	671.717	5	407.346	114	671.717	-1	407.346	191
671.835	5	671.835	5	407.359	104	671.835	-1	407.359	183
671.953	5	671.953	5	407.372	118	671.953	-1	407.372	164
672.071	5	672.071	5	407.385	120	672.071	-1	407.385	195
672.189	5	672.189	6	407.397	101	672.189	-1	407.397	218
672.307	5	672.307	6	407.41	122	672.307	-1	407.41	240
672.425	5	672.425	6	407.423	86	672.425	0	407.423	191
672.543	6	672.543	6	407.436	114	672.543	0	407.436	135
672.661	6	672.661	6	407.449	127	672.661	0	407.449	209
672.779	6	672.779	6	407.462	121	672.779	0	407.462	191
672.897	6	672.897	6	407.475	101	672.897	0	407.475	223
673.015	5	673.015	6	407.488	85	673.015	1	407.488	181
673.133	5	673.133	5	407.501	104	673.133	1	407.501	166
673.251	5	673.251	5	407.514	87	673.251	1	407.514	150
673.369	5	673.369	4	407.526	120	673.369	1	407.526	155
673.487	5	673.487	4	407.539	82	673.487	1	407.539	166
673.605	5	673.605	3	407.552	74	673.605	1	407.552	173
673.723	5	673.723	3	407.565	96	673.723	1	407.565	172
673.841	5	673.841	3	407.578	95	673.841	1	407.578	155
673.959	5	673.959	3	407.591	104	673.959	1	407.591	154
674.077	5	674.077	3	407.604	118	674.077	1	407.604	181
674.195	5	674.195	3	407.617	88	674.195	1	407.617	164
674.314	5	674.314	3	407.63	85	674.314	1	407.63	142
674.432	6	674.432	3	407.642	118	674.432	1	407.642	165
674.55	6	674.55	3	407.655	115	674.55	0	407.655	160
674.668	6	674.668	4	407.668	110	674.668	0	407.668	138
674.786	6	674.786	4	407.681	86	674.786	0	407.681	139
674.904	6	674.904	5	407.694	106	674.904	0	407.694	194
675.023	6	675.023	5	407.707	100	675.023	0	407.707	142
675.141	6	675.141	5	407.72	106	675.141	0	407.72	132
675.259	6	675.259	5	407.733	88	675.259	0	407.733	146
675.377	6	675.377	5	407.746	101	675.377	0	407.746	167
675.495	5	675.495	5	407.759	89	675.495	0	407.759	141
675.614	5	675.614	5	407.771	104	675.614	0	407.771	139
675.732	5	675.732	5	407.784	103	675.732	0	407.784	186
675.85	5	675.85	4	407.797	119	675.85	0	407.797	157
675.968	5	675.968	4	407.81	93	675.968	1	407.81	138
676.087	4	676.087	3	407.823	87	676.087	1	407.823	150
676.205	4	676.205	2	407.836	84	676.205	1	407.836	171
676.323	4	676.323	2	407.849	102	676.323	1	407.849	158
676.442	3	676.442	1	407.862	113	676.442	1	407.862	162
676.56	3	676.56	0	407.875	77	676.56	1	407.875	140
676.678	3	676.678	-1	407.888	89	676.678	1	407.888	123
676.797	3	676.797	-1	407.9	116	676.797	1	407.9	137
676.915	3	676.915	-2	407.913	102	676.915	2	407.913	143
677.033	2	677.033	-2	407.926	109	677.033	2	407.926	111
677.152	2	677.152	-3	407.939	83	677.152	2	407.939	122
677.27	2	677.27	-3	407.952	90	677.27	2	407.952	165
677.389	2	677.389	-3	407.965	120	677.389	2	407.965	153
677.507	2	677.507	-3	407.978	106	677.507	2	407.978	120
677.625	2	677.625	-3	407.991	95	677.625	2	407.991	126
677.744	2	677.744	-3	408.004	97	677.744	2	408.004	127
677.862	2	677.862	-3	408.017	121	677.862	2	408.017	131
677.981	2	677.981	-3	408.029	103	677.981	2	408.029	122
678.099	2	678.099	-3	408.042	105	678.099	2	408.042	127
678.218	2	678.218	-2	408.055	123	678.218	2	408.055	162
678.336	2	678.336	-2	408.068	102	678.336	2	408.068	159
678.455	2	678.455	-2	408.081	119	678.455	2	408.081	187
678.573	2	678.573	-1	408.094	92	678.573	2	408.094	157
678.692	2	678.692	-1	408.107	77	678.692	2	408.107	151
678.81	2	678.81	0	408.12	128	678.81	2	408.12	173
678.929	2	678.929	0	408.133	119	678.929	2	408.133	190
679.047	2	679.047	1	408.146	114	679.047	1	408.146	192
679.166	2	679.166	1	408.158	120	679.166	1	408.158	218
679.284	2	679.284	2	408.171	127	679.284	1	408.171	215
679.403	2	679.403	3	408.184	121	679.403	1	408.184	268
679.522	2	679.522	4	408.197	126	679.522	1	408.197	266
679.64	2	679.64	4	408.21	178	679.64	0	408.21	265
679.759	2	679.759	5	408.223	135	679.759	0	408.223	215
679.877	2	679.877	6	408.236	117	679.877	0	408.236	309
679.996	2	679.996	7	408.249	130	679.996	0	408.249	283
680.115	2	680.115	8	408.262	146	680.115	0	408.262	249
680.233	2	680.233	8	408.275	153	680.233	0	408.275	267
680.352	2	680.352	9	408.288	114	680.352	0	408.288	214
680.471	2	680.471	10	408.3	105	680.471	1	408.3	208
680.589	2	680.589	10	408.313	134	680.589	1	408.313	243
680.708	2	680.708	11	408.326	97	680.708	1	408.326	217
680.827	2	680.827	11	408.339	76	680.827	2	408.339	186
680.946	2	680.946	12	408.352	117	680.946	2	408.352	184
681.064	3	681.064	12	408.365	136	681.064	2	408.365	199
681.183	3	681.183	13	408.378	118	681.183	3	408.378	195
681.302	3	681.302	13	408.391	109	681.302	3	408.391	200
681.42	3	681.42	13	408.404	81	681.42	4	408.404	203
681.539	3	681.539	13	408.417	113	681.539	4	408.417	192
681.658	4	681.658	13	408.43	75	681.658	4	408.43	229
681.777	4	681.777	14	408.442	78	681.777	5	408.442	159
681.896	4	681.896	14	408.455	99	681.896	5	408.455	157
682.014	4	682.014	14	408.468	60	682.014	5	408.468	160
682.133	5	682.133	14	408.481	81	682.133	5	408.481	150
682.252	5	682.252	14	408.494	115	682.252	5	408.494	147
682.371	5	682.371	15	408.507	122	682.371	5	408.507	149
682.49	5	682.49	15	408.52	83	682.49	5	408.52	173
682.609	5	682.609	15	408.533	118	682.609	5	408.533	171
682.727	5	682.727	15	408.546	80	682.727	4	408.546	206
682.846	5	682.846	15	408.559	102	682.846	4	408.559	169
682.965	6	682.965	15	408.572	80	682.965	4	408.572	174
683.084	6	683.084	14	408.584	65	683.084	4	408.584	151
683.203	6	683.203	14	408.597	92	683.203	4	408.597	155
683.322	6	683.322	14	408.61	120	683.322	4	408.61	146
683.441	6	683.441	13	408.623	122	683.441	4	408.623	144
683.56	5	683.56	12	408.636	95	683.56	4	408.636	116
683.679	5	683.679	11	408.649	73	683.679	4	408.649	131
683.798	5	683.798	10	408.662	95	683.798	4	408.662	171
683.917	5	683.917	9	408.675	99	683.917	3	408.675	156
684.036	5	684.036	8	408.688	85	684.036	3	408.688	143
684.155	5	684.155	7	408.701	105	684.155	3	408.701	159
684.274	5	684.274	6	408.714	86	684.274	3	408.714	159
684.393	5	684.393	4	408.726	105	684.393	3	408.726	141
684.512	5	684.512	3	408.739	91	684.512	3	408.739	172
684.631	4	684.631	2	408.752	88	684.631	3	408.752	158
684.75	4	684.75	1	408.765	101	684.75	3	408.765	123
684.869	4	684.869	0	408.778	121	684.869	3	408.778	147
684.988	4	684.988	-1	408.791	98	684.988	2	408.791	141
685.107	4	685.107	-1	408.804	102	685.107	2	408.804	116
685.226	4	685.226	-2	408.817	83	685.226	2	408.817	137
685.345	4	685.345	-3	408.83	102	685.345	1	408.83	119
685.464	4	685.464	-3	408.843	96	685.464	1	408.843	149
685.583	4	685.583	-3	408.856	91	685.583	1	408.856	133
685.703	4	685.703	-4	408.869	94	685.703	0	408.869	138
685.822	4	685.822	-4	408.881	93	685.822	0	408.881	138
685.941	4	685.941	-4	408.894	99	685.941	-1	408.894	133
686.06	4	686.06	-4	408.907	105	686.06	-1	408.907	137
686.179	4	686.179	-4	408.92	102	686.179	-2	408.92	122
686.298	4	686.298	-4	408.933	101	686.298	-2	408.933	155
686.418	4	686.418	-4	408.946	104	686.418	-2	408.946	162
686.537	4	686.537	-3	408.959	127	686.537	-3	408.959	163
686.656	5	686.656	-3	408.972	104	686.656	-3	408.972	158
686.775	5	686.775	-3	408.985	103	686.775	-3	408.985	151
686.894	5	686.894	-2	408.998	97	686.894	-3	408.998	156
687.014	5	687.014	-2	409.011	100	687.014	-3	409.011	157
687.133	5	687.133	-1	409.024	101	687.133	-3	409.024	154
687.252	5	687.252	-1	409.036	121	687.252	-3	409.036	175
687.371	6	687.371	0	409.049	105	687.371	-2	409.049	169
687.491	6	687.491	0	409.062	107	687.491	-2	409.062	161
687.61	6	687.61	0	409.075	135	687.61	-1	409.075	175
687.729	6	687.729	1	409.088	126	687.729	-1	409.088	199
687.849	7	687.849	1	409.101	110	687.849	0	409.101	206
687.968	7	687.968	2	409.114	118	687.968	1	409.114	269
688.087	7	688.087	2	409.127	108	688.087	1	409.127	269
688.207	7	688.207	3	409.14	117	688.207	2	409.14	246
688.326	8	688.326	3	409.153	163	688.326	3	409.153	272
688.445	8	688.445	4	409.166	158	688.445	3	409.166	222
688.565	8	688.565	4	409.179	131	688.565	4	409.179	252
688.684	8	688.684	5	409.191	165	688.684	4	409.191	258
688.804	8	688.804	5	409.204	182	688.804	4	409.204	271
688.923	8	688.923	5	409.217	163	688.923	5	409.217	263
689.042	8	689.042	5	409.23	140	689.042	5	409.23	214
689.162	8	689.162	6	409.243	121	689.162	5	409.243	209
689.281	7	689.281	6	409.256	107	689.281	5	409.256	243
689.401	7	689.401	6	409.269	110	689.401	5	409.269	250
689.52	7	689.52	6	409.282	130	689.52	5	409.282	215
689.64	6	689.64	5	409.295	116	689.64	4	409.295	213
689.759	6	689.759	5	409.308	111	689.759	4	409.308	259
689.879	6	689.879	5	409.321	114	689.879	4	409.321	236
689.998	5	689.998	5	409.334	106	689.998	4	409.334	223
690.118	5	690.118	4	409.347	124	690.118	4	409.347	188
690.237	4	690.237	4	409.359	110	690.237	3	409.359	196
690.357	4	690.357	4	409.372	110	690.357	3	409.372	193
690.476	3	690.476	3	409.385	90	690.476	3	409.385	291
690.596	3	690.596	3	409.398	99	690.596	3	409.398	225
690.715	2	690.715	2	409.411	95	690.715	3	409.411	187
690.835	2	690.835	1	409.424	92	690.835	3	409.424	177
690.954	2	690.954	1	409.437	102	690.954	3	409.437	167
691.074	1	691.074	0	409.45	91	691.074	3	409.45	176
691.194	1	691.194	-1	409.463	89	691.194	3	409.463	180
691.313	1	691.313	-1	409.476	128	691.313	3	409.476	169
691.433	1	691.433	-2	409.489	109	691.433	3	409.489	169
691.552	1	691.552	-3	409.502	116	691.552	3	409.502	155
691.672	0	691.672	-3	409.515	97	691.672	3	409.515	158
691.792	0	691.792	-4	409.527	92	691.792	3	409.527	125
691.911	0	691.911	-5	409.54	111	691.911	3	409.54	146
692.031	0	692.031	-5	409.553	108	692.031	3	409.553	144
692.151	1	692.151	-5	409.566	95	692.151	3	409.566	142
692.27	1	692.27	-5	409.579	93	692.27	3	409.579	187
692.39	1	692.39	-5	409.592	91	692.39	3	409.592	160
692.51	1	692.51	-5	409.605	92	692.51	2	409.605	169
692.63	1	692.63	-5	409.618	110	692.63	2	409.618	146
692.749	1	692.749	-4	409.631	98	692.749	2	409.631	148
692.869	1	692.869	-4	409.644	106	692.869	2	409.644	154
692.989	1	692.989	-3	409.657	96	692.989	2	409.657	162
693.109	2	693.109	-2	409.67	87	693.109	2	409.67	147
693.228	2	693.228	-2	409.683	78	693.228	1	409.683	140
693.348	2	693.348	-1	409.696	94	693.348	1	409.696	141
693.468	2	693.468	0	409.708	121	693.468	1	409.708	136
693.588	2	693.588	1	409.721	90	693.588	1	409.721	155
693.708	2	693.708	2	409.734	85	693.708	1	409.734	160
693.827	3	693.827	3	409.747	103	693.827	1	409.747	173
693.947	3	693.947	3	409.76	98	693.947	1	409.76	179
694.067	3	694.067	4	409.773	109	694.067	0	409.773	180
694.187	3	694.187	4	409.786	79	694.187	0	409.786	156
694.307	3	694.307	4	409.799	60	694.307	0	409.799	125
694.427	3	694.427	5	409.812	76	694.427	0	409.812	137
694.547	3	694.547	5	409.825	98	694.547	0	409.825	116
694.667	3	694.667	5	409.838	120	694.667	0	409.838	165
694.787	3	694.787	5	409.851	108	694.787	0	409.851	115
694.906	3	694.906	5	409.864	100	694.906	-1	409.864	147
695.026	3	695.026	5	409.877	94	695.026	-1	409.877	134
695.146	3	695.146	5	409.889	113	695.146	-1	409.889	121
695.266	3	695.266	5	409.902	77	695.266	-1	409.902	132
695.386	3	695.386	5	409.915	105	695.386	-1	409.915	119
695.506	3	695.506	6	409.928	120	695.506	-1	409.928	184
695.626	3	695.626	6	409.941	96	695.626	-1	409.941	183
695.746	3	695.746	6	409.954	113	695.746	0	409.954	144
695.866	3	695.866	6	409.967	86	695.866	0	409.967	141
695.986	3	695.986	7	409.98	79	695.986	0	409.98	78
696.106	3	696.106	7	409.993	106	696.106	0	409.993	155
696.226	3	696.226	7	410.006	114	696.226	0	410.006	149
696.346	3	696.346	7	410.019	109	696.346	1	410.019	134
696.466	3	696.466	7	410.032	86	696.466	1	410.032	188
696.586	3	696.586	7	410.045	112	696.586	1	410.045	159
696.707	3	696.707	7	410.058	114	696.707	1	410.058	166
696.827	3	696.827	6	410.071	94	696.827	1	410.071	175
696.947	3	696.947	6	410.083	118	696.947	1	410.083	145
697.067	3	697.067	6	410.096	118	697.067	1	410.096	164
697.187	3	697.187	5	410.109	122	697.187	1	410.109	184
697.307	3	697.307	5	410.122	137	697.307	1	410.122	188
697.427	3	697.427	4	410.135	105	697.427	1	410.135	177
697.547	3	697.547	4	410.148	140	697.547	1	410.148	234
697.668	3	697.668	3	410.161	120	697.668	1	410.161	235
697.788	3	697.788	3	410.174	128	697.788	0	410.174	167
697.908	3	697.908	3	410.187	114	697.908	0	410.187	275
698.028	3	698.028	4	410.2	106	698.028	0	410.2	228
698.148	3	698.148	4	410.213	93	698.148	0	410.213	227
698.269	3	698.269	5	410.226	133	698.269	0	410.226	184
698.389	3	698.389	5	410.239	118	698.389	0	410.239	206
698.509	3	698.509	6	410.252	116	698.509	1	410.252	217
698.629	3	698.629	6	410.265	105	698.629	1	410.265	216
698.749	3	698.749	7	410.278	106	698.749	1	410.278	257
698.87	3	698.87	8	410.29	115	698.87	1	410.29	180
698.99	3	698.99	8	410.303	120	698.99	1	410.303	232
699.11	3	699.11	8	410.316	141	699.11	1	410.316	195
699.231	3	699.231	9	410.329	99	699.231	1	410.329	216
699.351	3	699.351	8	410.342	111	699.351	1	410.342	196
699.471	3	699.471	8	410.355	92	699.471	1	410.355	229
699.592	3	699.592	8	410.368	87	699.592	1	410.368	138
699.712	3	699.712	7	410.381	106	699.712	1	410.381	209
699.832	3	699.832	6	410.394	113	699.832	1	410.394	159
699.953	2	699.953	5	410.407	108	699.953	1	410.407	187
700.073	2	700.073	4	410.42	119	700.073	1	410.42	175
700.193	2	700.193	3	410.433	99	700.193	1	410.433	153
700.314	2	700.314	2	410.446	86	700.314	1	410.446	159
700.434	2	700.434	1	410.459	120	700.434	1	410.459	139
700.555	1	700.555	0	410.472	101	700.555	1	410.472	154
700.675	1	700.675	0	410.485	92	700.675	2	410.485	140
700.795	1	700.795	-1	410.497	89	700.795	2	410.497	141
700.916	1	700.916	-1	410.51	104	700.916	2	410.51	181
701.036	1	701.036	-1	410.523	99	701.036	3	410.523	157
701.157	1	701.157	-1	410.536	91	701.157	3	410.536	121
701.277	1	701.277	-1	410.549	98	701.277	4	410.549	149
701.398	1	701.398	-1	410.562	89	701.398	4	410.562	135
701.518	1	701.518	-1	410.575	72	701.518	5	410.575	133
701.639	2	701.639	0	410.588	83	701.639	5	410.588	161
701.759	2	701.759	1	410.601	99	701.759	5	410.601	144
701.88	2	701.88	1	410.614	102	701.88	6	410.614	113
702	3	702	2	410.627	83	702	6	410.627	128
702.121	3	702.121	3	410.64	87	702.121	6	410.64	172
702.241	3	702.241	4	410.653	103	702.241	6	410.653	150
702.362	4	702.362	4	410.666	106	702.362	6	410.666	135
702.483	4	702.483	5	410.679	90	702.483	5	410.679	143
702.603	5	702.603	5	410.692	120	702.603	5	410.692	180
702.724	5	702.724	6	410.705	98	702.724	4	410.705	163
702.844	6	702.844	6	410.718	89	702.844	4	410.718	153
702.965	6	702.965	6	410.73	118	702.965	4	410.73	128
703.086	7	703.086	6	410.743	82	703.086	3	410.743	131
703.206	7	703.206	5	410.756	94	703.206	3	410.756	137
703.327	7	703.327	5	410.769	88	703.327	3	410.769	167
703.447	7	703.447	4	410.782	88	703.447	2	410.782	148
703.568	8	703.568	4	410.795	92	703.568	2	410.795	163
703.689	8	703.689	3	410.808	85	703.689	2	410.808	175
703.81	8	703.81	2	410.821	104	703.81	2	410.821	140
703.93	8	703.93	1	410.834	95	703.93	2	410.834	143
704.051	8	704.051	0	410.847	93	704.051	2	410.847	122
704.172	8	704.172	-1	410.86	88	704.172	2	410.86	129
704.292	8	704.292	-1	410.873	104	704.292	2	410.873	164
704.413	7	704.413	-2	410.886	99	704.413	2	410.886	140
704.534	7	704.534	-2	410.899	89	704.534	3	410.899	161
704.655	7	704.655	-2	410.912	96	704.655	3	410.912	163
704.775	6	704.775	-2	410.925	74	704.775	3	410.925	114
704.896	6	704.896	-2	410.938	92	704.896	3	410.938	134
705.017	6	705.017	-2	410.951	99	705.017	2	410.951	148
705.138	5	705.138	-2	410.963	96	705.138	2	410.963	139
705.259	5	705.259	-1	410.976	116	705.259	2	410.976	147
705.379	5	705.379	-1	410.989	95	705.379	2	410.989	138
705.5	4	705.5	0	411.002	122	705.5	1	411.002	184
705.621	4	705.621	1	411.015	125	705.621	1	411.015	155
705.742	4	705.742	1	411.028	113	705.742	0	411.028	157
705.863	3	705.863	2	411.041	122	705.863	0	411.041	161
705.984	3	705.984	2	411.054	157	705.984	0	411.054	173
706.105	3	706.105	3	411.067	109	706.105	-1	411.067	201
706.226	3	706.226	3	411.08	102	706.226	-1	411.08	163
706.346	2	706.346	3	411.093	120	706.346	-1	411.093	157
706.467	2	706.467	4	411.106	137	706.467	-2	411.106	170
706.588	2	706.588	4	411.119	139	706.588	-2	411.119	156
706.709	2	706.709	4	411.132	125	706.709	-2	411.132	173
706.83	2	706.83	4	411.145	106	706.83	-2	411.145	185
706.951	2	706.951	4	411.158	141	706.951	-2	411.158	218
707.072	2	707.072	4	411.171	120	707.072	-2	411.171	227
707.193	2	707.193	5	411.184	119	707.193	-2	411.184	206
707.314	2	707.314	5	411.197	104	707.314	-2	411.197	190
707.435	2	707.435	5	411.21	123	707.435	-2	411.21	153
707.556	2	707.556	6	411.223	162	707.556	-2	411.223	200
707.677	2	707.677	6	411.235	149	707.677	-1	411.235	222
707.798	2	707.798	7	411.248	97	707.798	-1	411.248	236
707.919	2	707.919	7	411.261	104	707.919	-1	411.261	268
708.04	2	708.04	8	411.274	119	708.04	-1	411.274	274
708.161	1	708.161	8	411.287	97	708.161	-1	411.287	243
708.282	1	708.282	9	411.3	111	708.282	0	411.3	207
708.403	1	708.403	9	411.313	82	708.403	0	411.313	214
708.525	1	708.525	9	411.326	105	708.525	0	411.326	184
708.646	1	708.646	9	411.339	112	708.646	0	411.339	153
708.767	1	708.767	10	411.352	133	708.767	0	411.352	210
708.888	1	708.888	10	411.365	72	708.888	1	411.365	199
709.009	1	709.009	10	411.378	100	709.009	1	411.378	191
709.13	1	709.13	9	411.391	115	709.13	1	411.391	163
709.251	1	709.251	9	411.404	108	709.251	1	411.404	168
709.372	1	709.372	9	411.417	100	709.372	1	411.417	156
709.494	1	709.494	9	411.43	113	709.494	1	411.43	164
709.615	1	709.615	9	411.443	118	709.615	1	411.443	126
709.736	1	709.736	9	411.456	97	709.736	1	411.456	184
709.857	1	709.857	9	411.469	118	709.857	1	411.469	177
709.978	1	709.978	10	411.482	108	709.978	0	411.482	179
710.1	1	710.1	10	411.495	136	710.1	0	411.495	210
710.221	1	710.221	10	411.508	103	710.221	0	411.508	152
710.342	1	710.342	11	411.52	106	710.342	0	411.52	151
710.463	1	710.463	11	411.533	119	710.463	0	411.533	135
710.585	1	710.585	11	411.546	102	710.585	0	411.546	166
710.706	1	710.706	12	411.559	79	710.706	0	411.559	174
710.827	1	710.827	12	411.572	72	710.827	-1	411.572	191
710.949	1	710.949	12	411.585	86	710.949	-1	411.585	174
711.07	1	711.07	12	411.598	84	711.07	-1	411.598	150
711.191	1	711.191	12	411.611	121	711.191	-1	411.611	141
711.313	1	711.313	11	411.624	99	711.313	-1	411.624	136
711.434	1	711.434	11	411.637	113	711.434	-1	411.637	172
711.555	1	711.555	10	411.65	111	711.555	-1	411.65	152
711.677	1	711.677	9	411.663	102	711.677	-1	411.663	170
711.798	1	711.798	8	411.676	110	711.798	-1	411.676	136
711.919	1	711.919	7	411.689	101	711.919	-1	411.689	145
712.041	2	712.041	6	411.702	97	712.041	-1	411.702	177
712.162	2	712.162	5	411.715	98	712.162	-1	411.715	129
712.284	2	712.284	3	411.728	125	712.284	-1	411.728	121
712.405	3	712.405	2	411.741	91	712.405	-1	411.741	190
712.526	3	712.526	2	411.754	100	712.526	-1	411.754	123
712.648	3	712.648	1	411.767	123	712.648	0	411.767	130
712.769	4	712.769	1	411.78	104	712.769	0	411.78	107
712.891	4	712.891	0	411.793	112	712.891	0	411.793	110
713.012	5	713.012	0	411.806	122	713.012	0	411.806	141
713.134	5	713.134	1	411.819	93	713.134	0	411.819	157
713.255	6	713.255	1	411.831	81	713.255	1	411.831	134
713.377	6	713.377	1	411.844	94	713.377	1	411.844	170
713.498	7	713.498	2	411.857	92	713.498	1	411.857	163
713.62	7	713.62	3	411.87	81	713.62	1	411.87	169
713.741	7	713.741	4	411.883	122	713.741	1	411.883	137
713.863	7	713.863	5	411.896	108	713.863	2	411.896	159
713.984	7	713.984	6	411.909	103	713.984	2	411.909	158
714.106	7	714.106	7	411.922	106	714.106	2	411.922	135
714.228	7	714.228	7	411.935	97	714.228	2	411.935	140
714.349	7	714.349	8	411.948	84	714.349	2	411.948	167
714.471	7	714.471	9	411.961	115	714.471	2	411.961	116
714.592	7	714.592	10	411.974	86	714.592	2	411.974	112
714.714	6	714.714	11	411.987	101	714.714	2	411.987	107
714.836	6	714.836	11	412	145	714.836	2	412	189
714.957	6	714.957	11	412.013	127	714.957	2	412.013	138
715.079	5	715.079	12	412.026	124	715.079	2	412.026	172
715.201	5	715.201	12	412.039	90	715.201	1	412.039	160
715.322	4	715.322	12	412.052	102	715.322	1	412.052	138
715.444	4	715.444	12	412.065	108	715.444	1	412.065	160
715.566	3	715.566	12	412.078	122	715.566	1	412.078	174
715.687	3	715.687	11	412.091	108	715.687	1	412.091	158
715.809	2	715.809	11	412.104	108	715.809	1	412.104	178
715.931	2	715.931	10	412.117	141	715.931	1	412.117	175
716.053	1	716.053	9	412.13	196	716.053	1	412.13	148
716.174	1	716.174	9	412.143	146	716.174	1	412.143	191
716.296	1	716.296	8	412.156	187	716.296	1	412.156	183
716.418	1	716.418	7	412.169	133	716.418	1	412.169	182
716.54	1	716.54	6	412.182	136	716.54	1	412.182	189
716.661	1	716.661	5	412.195	122	716.661	2	412.195	243
716.783	0	716.783	4	412.207	123	716.783	2	412.207	239
716.905	0	716.905	3	412.22	167	716.905	2	412.22	213
717.027	1	717.027	2	412.233	103	717.027	2	412.233	228
717.149	1	717.149	2	412.246	105	717.149	3	412.246	218
717.27	1	717.27	1	412.259	123	717.27	3	412.259	223
717.392	1	717.392	1	412.272	100	717.392	3	412.272	234
717.514	1	717.514	1	412.285	126	717.514	3	412.285	255
717.636	1	717.636	1	412.298	112	717.636	3	412.298	208
717.758	1	717.758	2	412.311	96	717.758	3	412.311	174
717.88	2	717.88	2	412.324	150	717.88	3	412.324	224
718.002	2	718.002	3	412.337	124	718.002	3	412.337	177
718.124	2	718.124	4	412.35	103	718.124	3	412.35	189
718.246	2	718.246	5	412.363	111	718.246	3	412.363	214
718.367	3	718.367	6	412.376	106	718.367	3	412.376	202
718.489	3	718.489	7	412.389	117	718.489	2	412.389	179
718.611	3	718.611	8	412.402	104	718.611	2	412.402	192
718.733	3	718.733	9	412.415	124	718.733	2	412.415	183
718.855	3	718.855	9	412.428	115	718.855	3	412.428	126
718.977	3	718.977	10	412.441	130	718.977	3	412.441	175
719.099	4	719.099	10	412.454	131	719.099	3	412.454	127
719.221	4	719.221	10	412.467	89	719.221	3	412.467	178
719.343	4	719.343	10	412.48	126	719.343	3	412.48	161
719.465	4	719.465	9	412.493	108	719.465	3	412.493	151
719.587	4	719.587	8	412.506	88	719.587	3	412.506	156
719.709	4	719.709	7	412.519	101	719.709	3	412.519	173
719.831	4	719.831	6	412.532	91	719.831	3	412.532	154
719.954	4	719.954	5	412.545	131	719.954	3	412.545	151
720.076	4	720.076	4	412.558	91	720.076	3	412.558	153
720.198	4	720.198	3	412.571	97	720.198	3	412.571	149
720.32	4	720.32	2	412.584	88	720.32	3	412.584	154
720.442	4	720.442	1	412.597	108	720.442	2	412.597	133
720.564	4	720.564	0	412.61	78	720.564	2	412.61	151
720.686	3	720.686	-1	412.623	71	720.686	1	412.623	121
720.808	3	720.808	-1	412.636	91	720.808	1	412.636	124
720.93	3	720.93	-1	412.649	100	720.93	0	412.649	129
721.053	3	721.053	-1	412.661	107	721.053	0	412.661	126
721.175	3	721.175	-1	412.674	104	721.175	0	412.674	132
721.297	3	721.297	0	412.687	66	721.297	-1	412.687	145
721.419	3	721.419	0	412.7	79	721.419	-1	412.7	131
721.541	3	721.541	1	412.713	117	721.541	-1	412.713	163
721.664	2	721.664	2	412.726	98	721.664	-1	412.726	156
721.786	2	721.786	3	412.739	73	721.786	0	412.739	189
721.908	2	721.908	4	412.752	75	721.908	0	412.752	135
722.03	2	722.03	4	412.765	86	722.03	1	412.765	144
722.152	2	722.152	5	412.778	75	722.152	1	412.778	160
722.275	2	722.275	6	412.791	95	722.275	2	412.791	172
722.397	2	722.397	6	412.804	84	722.397	3	412.804	159
722.519	2	722.519	6	412.817	100	722.519	3	412.817	175
722.642	2	722.642	7	412.83	95	722.642	4	412.83	115
722.764	2	722.764	7	412.843	98	722.764	5	412.843	123
722.886	2	722.886	7	412.856	80	722.886	6	412.856	129
723.009	2	723.009	7	412.869	81	723.009	6	412.869	137
723.131	2	723.131	6	412.882	78	723.131	7	412.882	141
723.253	2	723.253	6	412.895	81	723.253	7	412.895	149
723.376	3	723.376	6	412.908	139	723.376	8	412.908	138
723.498	3	723.498	5	412.921	80	723.498	8	412.921	138
723.62	3	723.62	5	412.934	97	723.62	8	412.934	134
723.743	3	723.743	5	412.947	110	723.743	8	412.947	169
723.865	3	723.865	5	412.96	90	723.865	8	412.96	162
723.988	3	723.988	4	412.973	106	723.988	8	412.973	167
724.11	3	724.11	4	412.986	108	724.11	7	412.986	167
724.232	3	724.232	4	412.999	110	724.232	7	412.999	139
724.355	3	724.355	4	413.012	97	724.355	6	413.012	189
724.477	4	724.477	4	413.025	111	724.477	6	413.025	151
724.6	4	724.6	5	413.038	103	724.6	5	413.038	143
724.722	4	724.722	5	413.051	107	724.722	5	413.051	166
724.845	3	724.845	5	413.064	105	724.845	4	413.064	196
724.967	3	724.967	6	413.077	113	724.967	4	413.077	224
725.09	3	725.09	6	413.09	103	725.09	3	413.09	151
725.212	3	725.212	6	413.103	122	725.212	3	413.103	162
725.335	3	725.335	7	413.116	111	725.335	2	413.116	164
725.457	3	725.457	8	413.129	145	725.457	2	413.129	178
725.58	3	725.58	8	413.142	128	725.58	1	413.142	171
725.702	2	725.702	9	413.155	184	725.702	1	413.155	163
725.825	2	725.825	9	413.168	154	725.825	1	413.168	211
725.947	2	725.947	10	413.181	180	725.947	1	413.181	210
726.07	2	726.07	11	413.194	192	726.07	1	413.194	209
726.193	2	726.193	12	413.207	161	726.193	2	413.207	205
726.315	1	726.315	12	413.22	156	726.315	2	413.22	227
726.438	1	726.438	13	413.233	171	726.438	2	413.233	250
726.56	1	726.56	14	413.246	145	726.56	3	413.246	202
726.683	1	726.683	14	413.259	117	726.683	3	413.259	260
726.806	1	726.806	15	413.272	120	726.806	3	413.272	197
726.928	1	726.928	15	413.285	128	726.928	4	413.285	250
727.051	1	727.051	15	413.298	141	727.051	4	413.298	237
727.174	1	727.174	15	413.311	115	727.174	4	413.311	197
727.296	1	727.296	15	413.324	130	727.296	5	413.324	208
727.419	1	727.419	15	413.336	146	727.419	5	413.336	206
727.542	1	727.542	15	413.349	110	727.542	5	413.349	184
727.665	1	727.665	14	413.362	118	727.665	5	413.362	207
727.787	1	727.787	13	413.375	127	727.787	5	413.375	181
727.91	2	727.91	12	413.388	106	727.91	5	413.388	206
728.033	2	728.033	11	413.401	119	728.033	5	413.401	183
728.156	2	728.156	9	413.414	127	728.156	4	413.414	218
728.278	2	728.278	8	413.427	109	728.278	4	413.427	187
728.401	2	728.401	6	413.44	140	728.401	4	413.44	156
728.524	2	728.524	5	413.453	94	728.524	3	413.453	146
728.647	1	728.647	3	413.466	121	728.647	3	413.466	191
728.769	1	728.769	2	413.479	144	728.769	3	413.479	175
728.892	1	728.892	0	413.492	113	728.892	2	413.492	194
729.015	1	729.015	-1	413.505	130	729.015	2	413.505	181
729.138	1	729.138	-2	413.518	113	729.138	2	413.518	198
729.261	1	729.261	-3	413.531	102	729.261	2	413.531	190
729.384	1	729.384	-3	413.544	122	729.384	1	413.544	148
729.507	1	729.507	-3	413.557	118	729.507	1	413.557	187
729.629	1	729.629	-3	413.57	110	729.629	1	413.57	215
729.752	1	729.752	-3	413.583	106	729.752	1	413.583	177
729.875	1	729.875	-2	413.596	119	729.875	1	413.596	179
729.998	1	729.998	-2	413.609	135	729.998	1	413.609	182
730.121	1	730.121	-1	413.622	98	730.121	1	413.622	181
730.244	1	730.244	0	413.635	129	730.244	1	413.635	234
730.367	1	730.367	1	413.648	134	730.367	1	413.648	172
730.49	1	730.49	2	413.661	140	730.49	1	413.661	196
730.613	1	730.613	4	413.674	144	730.613	0	413.674	191
730.736	1	730.736	5	413.687	114	730.736	0	413.687	217
730.859	1	730.859	6	413.7	132	730.859	0	413.7	188
730.982	2	730.982	6	413.713	112	730.982	0	413.713	178
731.105	2	731.105	7	413.726	116	731.105	0	413.726	184
731.228	2	731.228	7	413.739	105	731.228	0	413.739	146
731.351	2	731.351	7	413.752	97	731.351	0	413.752	184
731.474	2	731.474	7	413.765	95	731.474	0	413.765	163
731.597	2	731.597	7	413.778	116	731.597	0	413.778	171
731.72	2	731.72	7	413.791	100	731.72	0	413.791	175
731.843	3	731.843	6	413.804	139	731.843	-1	413.804	189
731.966	3	731.966	6	413.817	108	731.966	-1	413.817	211
732.089	3	732.089	5	413.83	149	732.089	-1	413.83	163
732.212	3	732.212	4	413.843	111	732.212	0	413.843	146
732.336	3	732.336	4	413.856	125	732.336	0	413.856	145
732.459	3	732.459	3	413.869	130	732.459	0	413.869	159
732.582	3	732.582	2	413.882	137	732.582	0	413.882	150
732.705	3	732.705	1	413.895	128	732.705	0	413.895	128
732.828	3	732.828	0	413.908	106	732.828	0	413.908	171
732.951	2	732.951	-1	413.921	109	732.951	0	413.921	214
733.074	2	733.074	-1	413.934	106	733.074	0	413.934	185
733.198	2	733.198	-2	413.947	116	733.198	0	413.947	161
733.321	2	733.321	-3	413.96	111	733.321	0	413.96	147
733.444	2	733.444	-4	413.973	102	733.444	0	413.973	148
733.567	2	733.567	-5	413.986	94	733.567	0	413.986	198
733.69	2	733.69	-5	413.999	110	733.69	0	413.999	187
733.814	1	733.814	-6	414.012	90	733.814	0	414.012	146
733.937	1	733.937	-7	414.025	118	733.937	0	414.025	138
734.06	1	734.06	-7	414.038	84	734.06	0	414.038	133
734.183	1	734.183	-8	414.051	96	734.183	0	414.051	136
734.307	1	734.307	-8	414.064	108	734.307	0	414.064	175
734.43	1	734.43	-8	414.077	115	734.43	0	414.077	147
734.553	1	734.553	-8	414.09	152	734.553	0	414.09	152
734.677	1	734.677	-9	414.103	184	734.677	0	414.103	185
734.8	1	734.8	-9	414.116	135	734.8	0	414.116	124
734.923	1	734.923	-9	414.129	178	734.923	0	414.129	178
735.047	1	735.047	-8	414.142	212	735.047	1	414.142	189
735.17	1	735.17	-8	414.155	128	735.17	1	414.155	229
735.293	1	735.293	-8	414.168	141	735.293	1	414.168	185
735.417	1	735.417	-8	414.181	184	735.417	1	414.181	241
735.54	1	735.54	-7	414.194	154	735.54	1	414.194	209
735.663	1	735.663	-7	414.207	147	735.663	1	414.207	243
735.787	1	735.787	-7	414.22	134	735.787	2	414.22	270
735.91	1	735.91	-6	414.233	114	735.91	2	414.233	268
736.034	1	736.034	-6	414.246	134	736.034	2	414.246	245
736.157	1	736.157	-5	414.259	134	736.157	2	414.259	240
736.281	1	736.281	-5	414.272	158	736.281	2	414.272	224
736.404	1	736.404	-4	414.285	117	736.404	2	414.285	199
736.527	1	736.527	-3	414.298	100	736.527	2	414.298	253
736.651	1	736.651	-2	414.311	153	736.651	2	414.311	169
736.774	1	736.774	-1	414.324	130	736.774	2	414.324	219
736.898	2	736.898	0	414.337	155	736.898	1	414.337	195
737.021	2	737.021	1	414.35	117	737.021	1	414.35	188
737.145	2	737.145	2	414.363	127	737.145	1	414.363	189
737.268	2	737.268	4	414.376	105	737.268	1	414.376	198
737.392	3	737.392	5	414.389	129	737.392	1	414.389	207
737.516	3	737.516	7	414.402	113	737.516	1	414.402	173
737.639	3	737.639	8	414.415	82	737.639	0	414.415	150
737.763	4	737.763	10	414.428	125	737.763	0	414.428	157
737.886	4	737.886	11	414.441	99	737.886	1	414.441	188
738.01	4	738.01	12	414.454	104	738.01	1	414.454	183
738.133	5	738.133	13	414.467	106	738.133	1	414.467	145
738.257	5	738.257	13	414.48	116	738.257	2	414.48	172
738.381	6	738.381	13	414.493	99	738.381	2	414.493	165
738.504	6	738.504	13	414.506	96	738.504	3	414.506	183
738.628	6	738.628	13	414.519	115	738.628	4	414.519	169
738.752	6	738.752	12	414.532	115	738.752	5	414.532	145
738.875	6	738.875	11	414.545	89	738.875	6	414.545	159
738.999	7	738.999	10	414.558	86	738.999	7	414.558	137
739.123	7	739.123	9	414.571	101	739.123	8	414.571	165
739.246	7	739.246	7	414.584	111	739.246	9	414.584	164
739.37	6	739.37	6	414.597	98	739.37	10	414.597	173
739.494	6	739.494	4	414.61	144	739.494	11	414.61	151
739.617	6	739.617	3	414.623	128	739.617	11	414.623	141
739.741	6	739.741	2	414.636	111	739.741	12	414.636	149
739.865	6	739.865	1	414.649	125	739.865	12	414.649	156
739.989	5	739.989	0	414.662	94	739.989	12	414.662	165
740.112	5	740.112	-1	414.675	109	740.112	12	414.675	142
740.236	4	740.236	-1	414.688	92	740.236	12	414.688	107
740.36	4	740.36	-1	414.701	123	740.36	12	414.701	144
740.484	4	740.484	-1	414.714	119	740.484	11	414.714	168
740.608	3	740.608	-1	414.727	107	740.608	10	414.727	128
740.731	3	740.731	-1	414.74	85	740.731	9	414.74	163
740.855	3	740.855	-1	414.753	70	740.855	8	414.753	156
740.979	2	740.979	0	414.766	111	740.979	7	414.766	137
741.103	2	741.103	0	414.779	109	741.103	6	414.779	151
741.227	2	741.227	1	414.792	122	741.227	5	414.792	158
741.351	2	741.351	1	414.805	138	741.351	4	414.805	170
741.474	2	741.474	2	414.818	102	741.474	3	414.818	142
741.598	1	741.598	2	414.831	99	741.598	3	414.831	134
741.722	1	741.722	3	414.844	92	741.722	2	414.844	161
741.846	1	741.846	3	414.857	92	741.846	2	414.857	163
741.97	1	741.97	3	414.87	118	741.97	1	414.87	167
742.094	1	742.094	3	414.883	109	742.094	1	414.883	163
742.218	1	742.218	3	414.896	100	742.218	1	414.896	151
742.342	1	742.342	3	414.909	97	742.342	1	414.909	137
742.466	1	742.466	3	414.922	88	742.466	1	414.922	152
742.59	1	742.59	3	414.935	98	742.59	1	414.935	101
742.714	1	742.714	3	414.948	114	742.714	1	414.948	157
742.838	1	742.838	3	414.961	147	742.838	1	414.961	168
742.962	1	742.962	3	414.974	106	742.962	2	414.974	194
743.086	1	743.086	2	414.987	127	743.086	2	414.987	184
743.21	1	743.21	2	415	161	743.21	2	415	156
743.334	1	743.334	2	415.013	136	743.334	2	415.013	164
743.458	1	743.458	2	415.026	134	743.458	2	415.026	180
743.582	1	743.582	2	415.039	144	743.582	2	415.039	212
743.706	1	743.706	1	415.052	120	743.706	2	415.052	250
743.83	1	743.83	1	415.065	135	743.83	2	415.065	207
743.954	1	743.954	1	415.078	107	743.954	2	415.078	224
744.078	1	744.078	1	415.091	175	744.078	2	415.091	254
744.202	1	744.202	1	415.104	139	744.202	2	415.104	239
744.327	1	744.327	1	415.117	136	744.327	2	415.117	270
744.451	1	744.451	1	415.131	182	744.451	2	415.131	229
744.575	1	744.575	1	415.144	158	744.575	2	415.144	213
744.699	1	744.699	1	415.157	199	744.699	1	415.157	302
744.823	1	744.823	1	415.17	131	744.823	1	415.17	274
744.947	2	744.947	2	415.183	146	744.947	1	415.183	299
745.071	2	745.071	2	415.196	152	745.071	1	415.196	342
745.196	2	745.196	2	415.209	155	745.196	1	415.209	237
745.32	2	745.32	2	415.222	157	745.32	1	415.222	214
745.444	2	745.444	2	415.235	193	745.444	1	415.235	249
745.568	2	745.568	2	415.248	155	745.568	1	415.248	229
745.692	2	745.692	3	415.261	184	745.692	1	415.261	223
745.817	2	745.817	3	415.274	141	745.817	2	415.274	226
745.941	2	745.941	3	415.287	164	745.941	2	415.287	246
746.065	2	746.065	4	415.3	140	746.065	2	415.3	228
746.19	2	746.19	4	415.313	115	746.19	3	415.313	257
746.314	2	746.314	4	415.326	108	746.314	3	415.326	194
746.438	2	746.438	5	415.339	129	746.438	4	415.339	170
746.562	2	746.562	5	415.352	119	746.562	4	415.352	175
746.687	2	746.687	5	415.365	111	746.687	5	415.365	186
746.811	2	746.811	6	415.378	118	746.811	5	415.378	218
746.935	2	746.935	6	415.391	102	746.935	5	415.391	233
747.06	2	747.06	6	415.404	99	747.06	6	415.404	195
747.184	2	747.184	7	415.417	111	747.184	6	415.417	186
747.308	2	747.308	7	415.43	108	747.308	6	415.43	154
747.433	2	747.433	7	415.443	126	747.433	6	415.443	164
747.557	2	747.557	8	415.456	115	747.557	6	415.456	167
747.682	2	747.682	8	415.469	136	747.682	6	415.469	113
747.806	2	747.806	8	415.482	109	747.806	6	415.482	139
747.93	2	747.93	9	415.495	92	747.93	6	415.495	166
748.055	2	748.055	9	415.508	94	748.055	5	415.508	165
748.179	3	748.179	9	415.521	79	748.179	5	415.521	179
748.304	3	748.304	10	415.534	94	748.304	5	415.534	164
748.428	3	748.428	10	415.547	85	748.428	4	415.547	163
748.553	3	748.553	11	415.56	102	748.553	4	415.56	213
748.677	3	748.677	11	415.573	114	748.677	4	415.573	182
748.802	4	748.802	11	415.586	99	748.802	3	415.586	162
748.926	4	748.926	12	415.599	95	748.926	3	415.599	132
749.051	4	749.051	12	415.612	90	749.051	3	415.612	137
749.175	4	749.175	12	415.625	84	749.175	2	415.625	181
749.3	4	749.3	12	415.638	104	749.3	2	415.638	137
749.424	5	749.424	13	415.651	97	749.424	2	415.651	128
749.549	5	749.549	13	415.664	107	749.549	1	415.664	162
749.673	5	749.673	12	415.677	93	749.673	1	415.677	133
749.798	5	749.798	12	415.69	133	749.798	1	415.69	131
749.922	5	749.922	12	415.703	118	749.922	0	415.703	150
750.047	4	750.047	12	415.716	92	750.047	0	415.716	118
750.172	4	750.172	11	415.729	116	750.172	0	415.729	147
750.296	4	750.296	11	415.742	85	750.296	-1	415.742	183
750.421	4	750.421	10	415.755	98	750.421	-1	415.755	168
750.545	4	750.545	10	415.768	87	750.545	-1	415.768	125
750.67	4	750.67	9	415.781	108	750.67	-1	415.781	118
750.795	3	750.795	9	415.794	107	750.795	-2	415.794	149
750.919	3	750.919	8	415.808	82	750.919	-2	415.808	136
751.044	3	751.044	8	415.821	83	751.044	-2	415.821	155
751.169	3	751.169	7	415.834	106	751.169	-2	415.834	117
751.294	2	751.294	7	415.847	103	751.294	-2	415.847	181
751.418	2	751.418	7	415.86	99	751.418	-2	415.86	94
751.543	2	751.543	7	415.873	96	751.543	-2	415.873	121
751.668	2	751.668	7	415.886	86	751.668	-2	415.886	115
751.792	2	751.792	7	415.899	106	751.792	-2	415.899	162
751.917	1	751.917	7	415.912	112	751.917	-1	415.912	141
752.042	1	752.042	7	415.925	91	752.042	-1	415.925	167
752.167	1	752.167	7	415.938	112	752.167	-1	415.938	146
752.291	1	752.291	7	415.951	96	752.291	-1	415.951	129
752.416	1	752.416	7	415.964	122	752.416	-1	415.964	158
752.541	1	752.541	7	415.977	102	752.541	-1	415.977	161
752.666	1	752.666	7	415.99	86	752.666	-1	415.99	121
752.791	1	752.791	8	416.003	132	752.791	-1	416.003	161
752.915	1	752.915	8	416.016	78	752.915	0	416.016	156
753.04	1	753.04	8	416.029	103	753.04	0	416.029	153
753.165	1	753.165	8	416.042	77	753.165	0	416.042	139
753.29	1	753.29	8	416.055	118	753.29	0	416.055	148
753.415	1	753.415	8	416.068	135	753.415	0	416.068	202
753.54	1	753.54	8	416.081	160	753.54	0	416.081	173
753.665	1	753.665	8	416.094	148	753.665	0	416.094	176
753.79	2	753.79	9	416.107	113	753.79	0	416.107	177
753.914	2	753.914	9	416.12	162	753.914	-1	416.12	235
754.039	2	754.039	10	416.133	171	754.039	-1	416.133	245
754.164	2	754.164	10	416.146	145	754.164	-1	416.146	238
754.289	2	754.289	11	416.159	152	754.289	-1	416.159	224
754.414	2	754.414	11	416.172	153	754.414	-1	416.172	234
754.539	2	754.539	12	416.185	145	754.539	-1	416.185	203
754.664	2	754.664	13	416.198	117	754.664	-1	416.198	287
754.789	2	754.789	13	416.211	159	754.789	-1	416.211	306
754.914	3	754.914	14	416.224	151	754.914	0	416.224	262
755.039	3	755.039	14	416.237	225	755.039	0	416.237	275
755.164	3	755.164	14	416.25	183	755.164	0	416.25	287
755.289	3	755.289	14	416.264	180	755.289	0	416.264	236
755.414	3	755.414	14	416.277	244	755.414	0	416.277	221
755.539	3	755.539	13	416.29	232	755.539	0	416.29	218
755.664	3	755.664	13	416.303	219	755.664	0	416.303	230
755.789	3	755.789	12	416.316	222	755.789	0	416.316	209
755.914	3	755.914	11	416.329	194	755.914	1	416.329	193
756.04	3	756.04	9	416.342	183	756.04	1	416.342	197
756.165	3	756.165	8	416.355	224	756.165	1	416.355	199
756.29	3	756.29	7	416.368	245	756.29	1	416.368	172
756.415	3	756.415	5	416.381	168	756.415	1	416.381	215
756.54	3	756.54	4	416.394	193	756.54	1	416.394	196
756.665	3	756.665	2	416.407	166	756.665	2	416.407	180
756.79	3	756.79	1	416.42	156	756.79	2	416.42	161
756.915	3	756.915	0	416.433	138	756.915	2	416.433	212
757.041	2	757.041	-1	416.446	136	757.041	2	416.446	183
757.166	2	757.166	-2	416.459	128	757.166	2	416.459	204
757.291	2	757.291	-2	416.472	142	757.291	2	416.472	173
757.416	2	757.416	-3	416.485	99	757.416	2	416.485	185
757.541	2	757.541	-3	416.498	108	757.541	2	416.498	153
757.667	2	757.667	-3	416.511	96	757.667	2	416.511	167
757.792	2	757.792	-3	416.524	131	757.792	2	416.524	167
757.917	2	757.917	-3	416.537	113	757.917	3	416.537	177
758.042	2	758.042	-2	416.55	118	758.042	3	416.55	160
758.168	2	758.168	-2	416.563	104	758.168	3	416.563	169
758.293	2	758.293	-1	416.576	82	758.293	3	416.576	154
758.418	2	758.418	-1	416.589	108	758.418	3	416.589	136
758.544	2	758.544	-1	416.602	118	758.544	3	416.602	160
758.669	1	758.669	0	416.615	83	758.669	4	416.615	191
758.794	1	758.794	0	416.628	99	758.794	4	416.628	139
758.919	1	758.919	0	416.642	126	758.919	4	416.642	146
759.045	1	759.045	1	416.655	106	759.045	4	416.655	195
759.17	1	759.17	1	416.668	114	759.17	4	416.668	188
759.296	1	759.296	1	416.681	93	759.296	4	416.681	139
759.421	1	759.421	1	416.694	95	759.421	4	416.694	144
759.546	1	759.546	1	416.707	107	759.546	4	416.707	139
759.672	1	759.672	1	416.72	95	759.672	4	416.72	147
759.797	1	759.797	1	416.733	127	759.797	4	416.733	141
759.922	1	759.922	1	416.746	138	759.922	3	416.746	193
760.048	1	760.048	1	416.759	101	760.048	3	416.759	200
760.173	1	760.173	1	416.772	88	760.173	3	416.772	149
760.299	1	760.299	1	416.785	116	760.299	3	416.785	164
760.424	2	760.424	2	416.798	100	760.424	3	416.798	172
760.55	2	760.55	2	416.811	122	760.55	2	416.811	139
760.675	2	760.675	2	416.824	109	760.675	2	416.824	171
760.801	2	760.801	2	416.837	94	760.801	2	416.837	147
760.926	2	760.926	2	416.85	101	760.926	2	416.85	172
761.052	2	761.052	2	416.863	127	761.052	2	416.863	150
761.177	2	761.177	3	416.876	111	761.177	1	416.876	166
761.303	2	761.303	3	416.889	90	761.303	1	416.889	132
761.428	2	761.428	3	416.902	142	761.428	1	416.902	147
761.554	2	761.554	4	416.915	136	761.554	1	416.915	174
761.679	2	761.679	4	416.928	120	761.679	1	416.928	156
761.805	2	761.805	5	416.941	76	761.805	1	416.941	162
761.93	2	761.93	5	416.954	102	761.93	1	416.954	143
762.056	2	762.056	6	416.968	94	762.056	0	416.968	115
762.182	2	762.182	6	416.981	148	762.182	0	416.981	134
762.307	2	762.307	6	416.994	133	762.307	0	416.994	135
762.433	2	762.433	6	417.007	144	762.433	0	417.007	151
762.558	2	762.558	7	417.02	174	762.558	0	417.02	160
762.684	2	762.684	7	417.033	214	762.684	0	417.033	190
762.81	2	762.81	7	417.046	315	762.81	0	417.046	216
762.935	2	762.935	6	417.059	209	762.935	0	417.059	178
763.061	2	763.061	6	417.072	193	763.061	1	417.072	242
763.187	2	763.187	6	417.085	233	763.187	1	417.085	303
763.312	2	763.312	5	417.098	222	763.312	2	417.098	269
763.438	2	763.438	5	417.111	236	763.438	2	417.111	323
763.564	2	763.564	4	417.124	268	763.564	3	417.124	388
763.69	2	763.69	4	417.137	185	763.69	4	417.137	430
763.815	2	763.815	4	417.15	142	763.815	5	417.15	437
763.941	2	763.941	3	417.163	138	763.941	6	417.163	457
764.067	2	764.067	3	417.176	173	764.067	7	417.176	494
764.193	2	764.193	3	417.189	161	764.193	8	417.189	429
764.318	2	764.318	3	417.202	164	764.318	9	417.202	336
764.444	3	764.444	3	417.215	158	764.444	10	417.215	370
764.57	3	764.57	4	417.228	181	764.57	10	417.228	341
764.696	3	764.696	4	417.241	182	764.696	10	417.241	313
764.821	3	764.821	5	417.255	164	764.821	11	417.255	290
764.947	3	764.947	6	417.268	186	764.947	11	417.268	267
765.073	3	765.073	6	417.281	167	765.073	11	417.281	292
765.199	3	765.199	7	417.294	122	765.199	10	417.294	276
765.325	3	765.325	8	417.307	147	765.325	10	417.307	250
765.451	3	765.451	9	417.32	95	765.451	10	417.32	260
765.577	3	765.577	10	417.333	134	765.577	9	417.333	176
765.702	3	765.702	11	417.346	149	765.702	9	417.346	251
765.828	3	765.828	12	417.359	130	765.828	9	417.359	224
765.954	3	765.954	13	417.372	114	765.954	8	417.372	240
766.08	3	766.08	14	417.385	153	766.08	8	417.385	234
766.206	3	766.206	15	417.398	112	766.206	8	417.398	209
766.332	2	766.332	15	417.411	136	766.332	8	417.411	215
766.458	2	766.458	16	417.424	134	766.458	9	417.424	166
766.584	2	766.584	17	417.437	131	766.584	9	417.437	240
766.71	2	766.71	17	417.45	110	766.71	10	417.45	177
766.836	2	766.836	17	417.463	133	766.836	10	417.463	211
766.962	2	766.962	18	417.476	129	766.962	10	417.476	213
767.088	2	767.088	18	417.489	125	767.088	11	417.489	196
767.214	2	767.214	18	417.502	124	767.214	11	417.502	175
767.34	1	767.34	18	417.516	100	767.34	12	417.516	178
767.466	1	767.466	18	417.529	89	767.466	12	417.529	187
767.592	1	767.592	18	417.542	87	767.592	12	417.542	182
767.718	1	767.718	18	417.555	107	767.718	12	417.555	155
767.844	1	767.844	17	417.568	132	767.844	11	417.568	192
767.97	1	767.97	16	417.581	116	767.97	11	417.581	170
768.096	1	768.096	15	417.594	117	768.096	10	417.594	140
768.222	1	768.222	14	417.607	73	768.222	10	417.607	181
768.348	1	768.348	13	417.62	144	768.348	9	417.62	130
768.475	1	768.475	12	417.633	131	768.475	8	417.633	133
768.601	1	768.601	10	417.646	119	768.601	8	417.646	180
768.727	1	768.727	9	417.659	115	768.727	7	417.659	160
768.853	1	768.853	7	417.672	119	768.853	6	417.672	143
768.979	1	768.979	5	417.685	139	768.979	6	417.685	127
769.105	1	769.105	4	417.698	125	769.105	5	417.698	137
769.231	1	769.231	2	417.711	111	769.231	5	417.711	139
769.358	1	769.358	1	417.724	126	769.358	4	417.724	127
769.484	2	769.484	0	417.737	116	769.484	4	417.737	147
769.61	2	769.61	-1	417.75	106	769.61	4	417.75	173
769.736	2	769.736	-2	417.764	113	769.736	3	417.764	154
769.862	2	769.862	-3	417.777	117	769.862	3	417.777	141
769.989	2	769.989	-4	417.79	96	769.989	3	417.79	148
770.115	3	770.115	-4	417.803	90	770.115	3	417.803	197
770.241	3	770.241	-4	417.816	91	770.241	3	417.816	170
770.367	3	770.367	-4	417.829	78	770.367	3	417.829	148
770.494	3	770.494	-4	417.842	93	770.494	3	417.842	154
770.62	3	770.62	-4	417.855	79	770.62	3	417.855	184
770.746	4	770.746	-4	417.868	97	770.746	3	417.868	171
770.873	4	770.873	-3	417.881	79	770.873	2	417.881	153
770.999	4	770.999	-3	417.894	117	770.999	2	417.894	160
771.125	4	771.125	-2	417.907	88	771.125	2	417.907	195
771.252	4	771.252	-2	417.92	95	771.252	2	417.92	143
771.378	4	771.378	-1	417.933	133	771.378	2	417.933	135
771.504	4	771.504	-1	417.946	88	771.504	2	417.946	171
771.631	3	771.631	0	417.959	102	771.631	1	417.959	157
771.757	3	771.757	0	417.972	136	771.757	1	417.972	152
771.884	3	771.884	1	417.986	130	771.884	1	417.986	176
772.01	3	772.01	1	417.999	128	772.01	1	417.999	142
772.136	3	772.136	1	418.012	106	772.136	1	418.012	157
772.263	2	772.263	2	418.025	128	772.263	0	418.025	173
772.389	2	772.389	2	418.038	113	772.389	0	418.038	154
772.516	2	772.516	2	418.051	132	772.516	0	418.051	209
772.642	2	772.642	2	418.064	196	772.642	0	418.064	192
772.769	2	772.769	2	418.077	266	772.769	0	418.077	232
772.895	1	772.895	2	418.09	198	772.895	-1	418.09	215
773.021	1	773.021	2	418.103	262	773.021	-1	418.103	314
773.148	1	773.148	2	418.116	327	773.148	-1	418.116	359
773.275	1	773.275	2	418.129	418	773.275	-2	418.129	392
773.401	1	773.401	2	418.142	445	773.401	-2	418.142	407
773.528	1	773.528	2	418.155	440	773.528	-2	418.155	523
773.654	1	773.654	2	418.168	334	773.654	-2	418.168	597
773.781	1	773.781	2	418.181	306	773.781	-3	418.181	695
773.907	1	773.907	2	418.194	258	773.907	-3	418.194	758
774.034	1	774.034	2	418.208	329	774.034	-3	418.208	753
774.16	1	774.16	2	418.221	299	774.16	-3	418.221	764
774.287	1	774.287	2	418.234	182	774.287	-3	418.234	702
774.414	1	774.414	2	418.247	142	774.414	-3	418.247	561
774.54	1	774.54	2	418.26	219	774.54	-3	418.26	572
774.667	1	774.667	2	418.273	149	774.667	-3	418.273	527
774.793	1	774.793	1	418.286	168	774.793	-3	418.286	467
774.92	1	774.92	1	418.299	163	774.92	-3	418.299	331
775.047	2	775.047	1	418.312	126	775.047	-2	418.312	378
775.173	2	775.173	1	418.325	152	775.173	-2	418.325	305
775.3	2	775.3	1	418.338	147	775.3	-2	418.338	257
775.427	2	775.427	1	418.351	134	775.427	-1	418.351	334
775.553	2	775.553	1	418.364	128	775.553	-1	418.364	287
775.68	2	775.68	1	418.377	103	775.68	-1	418.377	264
775.807	2	775.807	1	418.39	144	775.807	0	418.39	242
775.934	2	775.934	1	418.404	120	775.934	0	418.404	174
776.06	2	776.06	2	418.417	174	776.06	0	418.417	198
776.187	2	776.187	2	418.43	157	776.187	1	418.43	214
776.314	2	776.314	3	418.443	114	776.314	1	418.443	196
776.441	2	776.441	4	418.456	144	776.441	1	418.456	160
776.567	2	776.567	5	418.469	96	776.567	1	418.469	197
776.694	2	776.694	6	418.482	107	776.694	1	418.482	182
776.821	2	776.821	7	418.495	123	776.821	1	418.495	173
776.948	2	776.948	9	418.508	126	776.948	1	418.508	196
777.074	2	777.074	10	418.521	160	777.074	1	418.521	244
777.201	2	777.201	11	418.534	130	777.201	1	418.534	168
777.328	3	777.328	13	418.547	104	777.328	1	418.547	192
777.455	3	777.455	14	418.56	161	777.455	1	418.56	214
777.582	3	777.582	16	418.573	129	777.582	1	418.573	222
777.709	3	777.709	17	418.586	144	777.709	0	418.586	183
777.836	3	777.836	18	418.6	92	777.836	0	418.6	169
777.962	3	777.962	19	418.613	97	777.962	0	418.613	180
778.089	3	778.089	20	418.626	119	778.089	-1	418.626	151
778.216	3	778.216	20	418.639	105	778.216	-1	418.639	156
778.343	3	778.343	20	418.652	97	778.343	-1	418.652	142
778.47	3	778.47	21	418.665	121	778.47	-2	418.665	179
778.597	3	778.597	20	418.678	89	778.597	-2	418.678	123
778.724	3	778.724	20	418.691	118	778.724	-2	418.691	181
778.851	3	778.851	20	418.704	87	778.851	-2	418.704	151
778.978	3	778.978	19	418.717	96	778.978	-3	418.717	133
779.105	3	779.105	18	418.73	101	779.105	-3	418.73	185
779.232	3	779.232	18	418.743	99	779.232	-3	418.743	164
779.359	2	779.359	17	418.756	99	779.359	-3	418.756	162
779.486	2	779.486	16	418.769	113	779.486	-3	418.769	180
779.613	2	779.613	15	418.782	129	779.613	-4	418.782	133
779.74	2	779.74	15	418.796	112	779.74	-4	418.796	221
779.867	2	779.867	14	418.809	98	779.867	-4	418.809	187
779.994	2	779.994	14	418.822	95	779.994	-3	418.822	213
780.121	1	780.121	13	418.835	110	780.121	-3	418.835	201
780.248	1	780.248	13	418.848	97	780.248	-3	418.848	214
780.375	1	780.375	13	418.861	122	780.375	-3	418.861	168
780.502	1	780.502	13	418.874	119	780.502	-3	418.874	146
780.63	1	780.63	13	418.887	117	780.63	-2	418.887	164
780.757	1	780.757	13	418.9	108	780.757	-2	418.9	142
780.884	1	780.884	13	418.913	85	780.884	-2	418.913	155
781.011	1	781.011	13	418.926	113	781.011	-1	418.926	164
781.138	1	781.138	13	418.939	128	781.138	-1	418.939	191
781.265	1	781.265	13	418.952	119	781.265	0	418.952	179
781.392	2	781.392	13	418.966	106	781.392	0	418.966	172
781.52	2	781.52	12	418.979	149	781.52	1	418.979	169
781.647	2	781.647	12	418.992	100	781.647	1	418.992	186
781.774	2	781.774	11	419.005	141	781.774	2	419.005	226
781.901	3	781.901	10	419.018	127	781.901	3	419.018	242
782.028	3	782.028	9	419.031	120	782.028	3	419.031	197
782.156	3	782.156	8	419.044	168	782.156	4	419.044	200
782.283	4	782.283	7	419.057	153	782.283	5	419.057	261
782.41	4	782.41	6	419.07	150	782.41	5	419.07	255
782.537	4	782.537	5	419.083	156	782.537	6	419.083	245
782.665	5	782.665	4	419.096	203	782.665	7	419.096	259
782.792	5	782.792	3	419.109	202	782.792	7	419.109	296
782.919	5	782.919	2	419.122	201	782.919	8	419.122	354
783.047	5	783.047	1	419.135	210	783.047	8	419.135	386
783.174	5	783.174	1	419.149	155	783.174	8	419.149	350
783.301	6	783.301	0	419.162	197	783.301	9	419.162	374
783.429	6	783.429	-1	419.175	222	783.429	9	419.175	435
783.556	6	783.556	-1	419.188	153	783.556	8	419.188	389
783.683	6	783.683	-2	419.201	202	783.683	8	419.201	528
783.811	6	783.811	-2	419.214	162	783.811	8	419.214	424
783.938	6	783.938	-3	419.227	110	783.938	7	419.227	419
784.065	6	784.065	-3	419.24	128	784.065	7	419.24	427
784.193	6	784.193	-3	419.253	113	784.193	6	419.253	314
784.32	6	784.32	-3	419.266	135	784.32	5	419.266	334
784.448	5	784.448	-3	419.279	147	784.448	4	419.279	294
784.575	5	784.575	-3	419.292	139	784.575	4	419.292	317
784.702	5	784.702	-3	419.306	130	784.702	3	419.306	245
784.83	5	784.83	-3	419.319	101	784.83	2	419.319	272
784.957	5	784.957	-3	419.332	120	784.957	2	419.332	265
785.085	5	785.085	-2	419.345	98	785.085	2	419.345	244
785.212	5	785.212	-1	419.358	87	785.212	1	419.358	240
785.34	5	785.34	-1	419.371	104	785.34	1	419.371	223
785.467	5	785.467	0	419.384	114	785.467	1	419.384	211
785.595	5	785.595	1	419.397	96	785.595	1	419.397	220
785.722	4	785.722	2	419.41	89	785.722	2	419.41	174
785.85	4	785.85	3	419.423	67	785.85	2	419.423	185
785.977	4	785.977	4	419.436	102	785.977	3	419.436	176
786.105	4	786.105	5	419.449	103	786.105	3	419.449	199
786.232	4	786.232	6	419.462	119	786.232	4	419.462	193
786.36	4	786.36	6	419.476	107	786.36	5	419.476	139
786.488	4	786.488	7	419.489	122	786.488	5	419.489	158
786.615	4	786.615	7	419.502	90	786.615	6	419.502	155
786.743	4	786.743	7	419.515	108	786.743	6	419.515	107
786.87	4	786.87	7	419.528	113	786.87	7	419.528	163
786.998	3	786.998	7	419.541	94	786.998	7	419.541	177
787.126	3	787.126	6	419.554	106	787.126	8	419.554	184
787.253	3	787.253	6	419.567	118	787.253	8	419.567	171
787.381	3	787.381	5	419.58	128	787.381	8	419.58	169
787.509	3	787.509	4	419.593	105	787.509	8	419.593	112
787.636	3	787.636	3	419.606	91	787.636	8	419.606	171
787.764	3	787.764	3	419.619	104	787.764	8	419.619	140
787.892	3	787.892	2	419.633	110	787.892	7	419.633	162
788.019	3	788.019	1	419.646	94	788.019	7	419.646	167
788.147	4	788.147	1	419.659	79	788.147	7	419.659	125
788.275	4	788.275	1	419.672	102	788.275	6	419.672	176
788.403	4	788.403	0	419.685	100	788.403	6	419.685	165
788.53	4	788.53	1	419.698	128	788.53	5	419.698	169
788.658	4	788.658	1	419.711	96	788.658	5	419.711	146
788.786	4	788.786	1	419.724	84	788.786	4	419.724	171
788.914	4	788.914	2	419.737	89	788.914	4	419.737	153
789.041	4	789.041	3	419.75	97	789.041	3	419.75	139
789.169	4	789.169	4	419.763	111	789.169	3	419.763	134
789.297	4	789.297	5	419.777	110	789.297	3	419.777	116
789.425	4	789.425	6	419.79	101	789.425	2	419.79	163
789.553	4	789.553	7	419.803	141	789.553	2	419.803	149
789.681	4	789.681	8	419.816	116	789.681	2	419.816	151
789.808	4	789.808	9	419.829	93	789.808	2	419.829	164
789.936	4	789.936	10	419.842	100	789.936	2	419.842	136
790.064	3	790.064	11	419.855	102	790.064	2	419.855	157
790.192	3	790.192	12	419.868	97	790.192	2	419.868	155
790.32	3	790.32	13	419.881	91	790.32	2	419.881	143
790.448	3	790.448	13	419.894	90	790.448	2	419.894	137
790.576	3	790.576	14	419.907	91	790.576	2	419.907	132
790.704	2	790.704	14	419.92	104	790.704	2	419.92	138
790.832	2	790.832	14	419.934	97	790.832	2	419.934	168
790.96	2	790.96	14	419.947	85	790.96	2	419.947	141
791.087	2	791.087	13	419.96	107	791.087	2	419.96	183
791.215	2	791.215	13	419.973	124	791.215	2	419.973	125
791.343	2	791.343	12	419.986	75	791.343	2	419.986	152
791.471	2	791.471	11	419.999	100	791.471	2	419.999	135
791.599	2	791.599	11	420.012	106	791.599	2	420.012	171
791.727	2	791.727	10	420.025	117	791.727	2	420.025	166
791.855	3	791.855	9	420.038	104	791.855	3	420.038	178
791.983	3	791.983	8	420.051	95	791.983	3	420.051	162
792.111	3	792.111	7	420.064	104	792.111	3	420.064	183
792.24	3	792.24	6	420.078	157	792.24	3	420.078	206
792.368	3	792.368	5	420.091	157	792.368	3	420.091	184
792.496	4	792.496	5	420.104	115	792.496	4	420.104	245
792.624	4	792.624	4	420.117	144	792.624	4	420.117	199
792.752	4	792.752	4	420.13	182	792.752	4	420.13	216
792.88	4	792.88	4	420.143	173	792.88	4	420.143	272
793.008	4	793.008	4	420.156	143	793.008	4	420.156	244
793.136	4	793.136	4	420.169	150	793.136	4	420.169	314
793.264	4	793.264	4	420.182	145	793.264	4	420.182	386
793.392	4	793.392	4	420.195	132	793.392	4	420.195	330
793.521	4	793.521	4	420.209	178	793.521	4	420.209	373
793.649	4	793.649	5	420.222	113	793.649	4	420.222	328
793.777	4	793.777	5	420.235	91	793.777	3	420.235	259
793.905	4	793.905	5	420.248	141	793.905	3	420.248	306
794.033	4	794.033	5	420.261	109	794.033	3	420.261	250
794.162	4	794.162	6	420.274	101	794.162	3	420.274	276
794.29	3	794.29	6	420.287	120	794.29	3	420.287	253
794.418	3	794.418	6	420.3	128	794.418	3	420.3	260
794.546	3	794.546	6	420.313	131	794.546	3	420.313	231
794.674	3	794.674	6	420.326	132	794.674	4	420.326	233
794.803	3	794.803	5	420.339	116	794.803	4	420.339	183
794.931	3	794.931	5	420.353	119	794.931	4	420.353	166
795.059	3	795.059	5	420.366	90	795.059	4	420.366	172
795.188	2	795.188	5	420.379	119	795.188	4	420.379	228
795.316	2	795.316	6	420.392	107	795.316	4	420.392	195
795.444	2	795.444	6	420.405	105	795.444	5	420.405	212
795.572	2	795.572	6	420.418	134	795.572	5	420.418	206
795.701	2	795.701	7	420.431	95	795.701	5	420.431	182
795.829	2	795.829	7	420.444	117	795.829	5	420.444	168
795.957	2	795.957	8	420.457	128	795.957	4	420.457	213
796.086	3	796.086	9	420.47	111	796.086	4	420.47	167
796.214	3	796.214	10	420.484	134	796.214	4	420.484	178
796.343	3	796.343	11	420.497	123	796.343	4	420.497	193
796.471	3	796.471	12	420.51	114	796.471	4	420.51	212
796.599	3	796.599	13	420.523	95	796.599	4	420.523	186
796.728	3	796.728	13	420.536	111	796.728	4	420.536	221
796.856	3	796.856	14	420.549	129	796.856	4	420.549	177
796.985	3	796.985	15	420.562	94	796.985	4	420.562	150
797.113	3	797.113	15	420.575	154	797.113	4	420.575	145
797.241	3	797.241	16	420.588	109	797.241	4	420.588	188
797.37	3	797.37	16	420.601	94	797.37	4	420.601	179
797.498	3	797.498	16	420.615	95	797.498	4	420.615	174
797.627	3	797.627	15	420.628	103	797.627	5	420.628	147
797.755	2	797.755	15	420.641	128	797.755	5	420.641	133
797.884	2	797.884	14	420.654	76	797.884	6	420.654	150
798.012	2	798.012	14	420.667	92	798.012	6	420.667	149
798.141	2	798.141	13	420.68	105	798.141	7	420.68	120
798.269	2	798.269	12	420.693	103	798.269	7	420.693	159
798.398	2	798.398	11	420.706	81	798.398	8	420.706	114
798.527	2	798.527	10	420.719	94	798.527	9	420.719	164
798.655	2	798.655	9	420.732	88	798.655	9	420.732	146
798.784	1	798.784	8	420.746	93	798.784	10	420.746	187
798.912	1	798.912	7	420.759	148	798.912	10	420.759	140
799.041	1	799.041	6	420.772	84	799.041	10	420.772	166
799.17	1	799.17	6	420.785	121	799.17	11	420.785	168
799.298	1	799.298	5	420.798	134	799.298	11	420.798	150
799.427	1	799.427	5	420.811	132	799.427	11	420.811	145
799.555	1	799.555	4	420.824	98	799.555	11	420.824	171
799.684	1	799.684	4	420.837	93	799.684	11	420.837	141
799.813	1	799.813	4	420.85	87	799.813	10	420.85	161
799.941	1	799.941	4	420.863	93	799.941	10	420.863	197
800.07	1	800.07	4	420.877	95	800.07	9	420.877	149
800.199	1	800.199	4	420.89	98	800.199	9	420.89	129
800.327	1	800.327	4	420.903	88	800.327	8	420.903	197
800.456	1	800.456	4	420.916	95	800.456	7	420.916	180
800.585	1	800.585	4	420.929	94	800.585	7	420.929	155
800.714	1	800.714	4	420.942	117	800.714	6	420.942	145
800.842	1	800.842	4	420.955	109	800.842	5	420.955	184
800.971	1	800.971	4	420.968	111	800.971	5	420.968	158
801.1	1	801.1	4	420.981	137	801.1	4	420.981	152
801.229	1	801.229	4	420.994	92	801.229	3	420.994	181
801.357	1	801.357	3	421.008	86	801.357	3	421.008	177
801.486	1	801.486	3	421.021	112	801.486	2	421.021	161
801.615	2	801.615	3	421.034	119	801.615	2	421.034	162
801.744	2	801.744	2	421.047	119	801.744	2	421.047	150
801.873	2	801.873	2	421.06	102	801.873	2	421.06	156
802.001	2	802.001	1	421.073	119	802.001	2	421.073	180
802.13	2	802.13	1	421.086	127	802.13	1	421.086	196
802.259	2	802.259	0	421.099	114	802.259	1	421.099	155
802.388	2	802.388	0	421.112	128	802.388	2	421.112	171
802.517	2	802.517	-1	421.126	142	802.517	2	421.126	201
802.646	2	802.646	-1	421.139	131	802.646	2	421.139	208
802.775	2	802.775	-2	421.152	85	802.775	2	421.152	183
802.904	2	802.904	-2	421.165	140	802.904	2	421.165	193
803.033	2	803.033	-3	421.178	136	803.033	2	421.178	232
803.161	2	803.161	-3	421.191	104	803.161	3	421.191	227
803.29	3	803.29	-3	421.204	138	803.29	3	421.204	208
803.419	3	803.419	-4	421.217	139	803.419	3	421.217	252
803.548	3	803.548	-4	421.23	118	803.548	3	421.23	222
803.677	3	803.677	-4	421.244	106	803.677	3	421.244	196
803.806	3	803.806	-4	421.257	125	803.806	3	421.257	216
803.935	3	803.935	-4	421.27	109	803.935	4	421.27	206
804.064	2	804.064	-4	421.283	106	804.064	4	421.283	197
804.193	2	804.193	-4	421.296	140	804.193	4	421.296	212
804.322	2	804.322	-4	421.309	111	804.322	3	421.309	178
804.451	2	804.451	-3	421.322	139	804.451	3	421.322	185
804.58	2	804.58	-3	421.335	101	804.58	3	421.335	188
804.709	2	804.709	-2	421.348	89	804.709	3	421.348	210
804.838	2	804.838	-2	421.362	118	804.838	3	421.362	217
804.968	2	804.968	-1	421.375	114	804.968	2	421.375	194
805.097	2	805.097	0	421.388	123	805.097	2	421.388	200
805.226	2	805.226	1	421.401	87	805.226	2	421.401	213
805.355	2	805.355	2	421.414	87	805.355	1	421.414	231
805.484	2	805.484	4	421.427	82	805.484	1	421.427	205
805.613	2	805.613	5	421.44	116	805.613	1	421.44	151
805.742	2	805.742	6	421.453	116	805.742	0	421.453	163
805.871	2	805.871	8	421.466	108	805.871	0	421.466	188
806	2	806	9	421.48	124	806	0	421.48	162
806.13	2	806.13	10	421.493	138	806.13	0	421.493	176
806.259	2	806.259	12	421.506	114	806.259	-1	421.506	175
806.388	2	806.388	13	421.519	93	806.388	-1	421.519	150
806.517	2	806.517	15	421.532	116	806.517	-1	421.532	129
806.646	2	806.646	16	421.545	65	806.646	-1	421.545	176
806.776	2	806.776	17	421.558	92	806.776	-1	421.558	189
806.905	2	806.905	19	421.571	112	806.905	-1	421.571	171
807.034	2	807.034	20	421.584	97	807.034	0	421.584	149
807.163	2	807.163	21	421.598	80	807.163	0	421.598	179
807.293	2	807.293	22	421.611	108	807.293	0	421.611	166
807.422	2	807.422	23	421.624	97	807.422	0	421.624	130
807.551	2	807.551	24	421.637	62	807.551	0	421.637	147
807.68	2	807.68	25	421.65	84	807.68	0	421.65	136
807.81	2	807.81	26	421.663	90	807.81	0	421.663	152
807.939	2	807.939	27	421.676	114	807.939	0	421.676	157
808.068	2	808.068	28	421.689	119	808.068	0	421.689	178
808.198	2	808.198	28	421.703	96	808.198	1	421.703	153
808.327	2	808.327	29	421.716	82	808.327	1	421.716	133
808.456	2	808.456	29	421.729	79	808.456	1	421.729	132
808.586	2	808.586	30	421.742	68	808.586	2	421.742	171
808.715	2	808.715	30	421.755	84	808.715	2	421.755	140
808.845	2	808.845	31	421.768	73	808.845	2	421.768	175
808.974	2	808.974	31	421.781	99	808.974	3	421.781	160
809.103	2	809.103	31	421.794	81	809.103	3	421.794	148
809.233	2	809.233	31	421.807	108	809.233	4	421.807	144
809.362	2	809.362	31	421.821	86	809.362	4	421.821	140
809.492	3	809.492	30	421.834	76	809.492	5	421.834	148
809.621	3	809.621	30	421.847	88	809.621	5	421.847	149
809.75	3	809.75	29	421.86	96	809.75	6	421.86	162
809.88	3	809.88	28	421.873	106	809.88	6	421.873	170
810.009	3	810.009	27	421.886	98	810.009	7	421.886	178
810.139	3	810.139	25	421.899	108	810.139	7	421.899	164
810.268	3	810.268	24	421.912	111	810.268	7	421.912	142
810.398	3	810.398	22	421.926	92	810.398	7	421.926	146
810.527	3	810.527	20	421.939	115	810.527	7	421.939	133
810.657	3	810.657	19	421.952	84	810.657	7	421.952	166
810.786	3	810.786	17	421.965	120	810.786	6	421.965	154
810.916	3	810.916	15	421.978	100	810.916	6	421.978	145
811.046	3	811.046	13	421.991	105	811.046	6	421.991	147
811.175	3	811.175	12	422.004	89	811.175	5	422.004	148
811.305	3	811.305	10	422.017	107	811.305	5	422.017	170
811.434	3	811.434	9	422.031	119	811.434	4	422.031	157
811.564	3	811.564	8	422.044	115	811.564	4	422.044	176
811.694	3	811.694	7	422.057	111	811.694	3	422.057	184
811.823	3	811.823	6	422.07	109	811.823	3	422.07	153
811.953	3	811.953	6	422.083	107	811.953	2	422.083	192
812.082	3	812.082	6	422.096	129	812.082	2	422.096	182
812.212	3	812.212	6	422.109	124	812.212	1	422.109	199
812.342	3	812.342	6	422.122	118	812.342	1	422.122	172
812.471	3	812.471	6	422.135	79	812.471	0	422.135	186
812.601	3	812.601	6	422.149	102	812.601	0	422.149	201
812.731	3	812.731	6	422.162	109	812.731	-1	422.162	205
812.861	2	812.861	6	422.175	116	812.861	-1	422.175	280
812.99	2	812.99	7	422.188	96	812.99	-1	422.188	213
813.12	2	813.12	7	422.201	133	813.12	-1	422.201	262
813.25	2	813.25	7	422.214	115	813.25	-2	422.214	288
813.379	2	813.379	7	422.227	118	813.379	-2	422.227	320
813.509	2	813.509	7	422.24	120	813.509	-2	422.24	322
813.639	2	813.639	7	422.254	115	813.639	-2	422.254	381
813.769	1	813.769	7	422.267	98	813.769	-1	422.267	411
813.899	1	813.899	6	422.28	124	813.899	-1	422.28	433
814.028	1	814.028	6	422.293	134	814.028	-1	422.293	341
814.158	1	814.158	5	422.306	122	814.158	-1	422.306	351
814.288	1	814.288	4	422.319	113	814.288	0	422.319	289
814.418	1	814.418	4	422.332	130	814.418	0	422.332	276
814.548	1	814.548	3	422.346	110	814.548	1	422.346	273
814.677	1	814.677	2	422.359	90	814.677	2	422.359	229
814.807	1	814.807	1	422.372	108	814.807	2	422.372	252
814.937	1	814.937	1	422.385	85	814.937	3	422.385	244
815.067	1	815.067	0	422.398	130	815.067	4	422.398	229
815.197	1	815.197	0	422.411	131	815.197	4	422.411	270
815.327	1	815.327	0	422.424	107	815.327	5	422.424	190
815.457	1	815.457	0	422.437	102	815.457	5	422.437	189
815.587	1	815.587	0	422.451	96	815.587	5	422.451	201
815.717	1	815.717	0	422.464	94	815.717	5	422.464	182
815.847	1	815.847	0	422.477	106	815.847	5	422.477	168
815.977	1	815.977	0	422.49	113	815.977	5	422.49	181
816.106	1	816.106	1	422.503	114	816.106	5	422.503	155
816.236	1	816.236	2	422.516	87	816.236	5	422.516	169
816.366	1	816.366	2	422.529	80	816.366	4	422.529	182
816.496	1	816.496	3	422.542	92	816.496	4	422.542	213
816.626	1	816.626	3	422.556	101	816.626	3	422.556	224
816.756	1	816.756	4	422.569	117	816.756	2	422.569	169
816.886	1	816.886	4	422.582	107	816.886	2	422.582	143
817.017	1	817.017	5	422.595	98	817.017	2	422.595	163
817.147	1	817.147	5	422.608	104	817.147	1	422.608	174
817.277	1	817.277	5	422.621	97	817.277	1	422.621	157
817.407	1	817.407	5	422.634	107	817.407	1	422.634	188
817.537	1	817.537	5	422.647	94	817.537	1	422.647	166
817.667	1	817.667	5	422.661	142	817.667	2	422.661	203
817.797	1	817.797	5	422.674	112	817.797	2	422.674	196
817.927	1	817.927	4	422.687	83	817.927	3	422.687	119
818.057	1	818.057	4	422.7	115	818.057	4	422.7	184
818.187	1	818.187	4	422.713	128	818.187	5	422.713	174
818.317	1	818.317	3	422.726	119	818.317	6	422.726	202
818.448	1	818.448	3	422.739	79	818.448	7	422.739	159
818.578	1	818.578	2	422.753	103	818.578	7	422.753	173
818.708	1	818.708	2	422.766	117	818.708	8	422.766	175
818.838	1	818.838	1	422.779	100	818.838	9	422.779	156
818.968	1	818.968	1	422.792	106	818.968	9	422.792	155
819.098	1	819.098	1	422.805	95	819.098	9	422.805	155
819.229	1	819.229	1	422.818	116	819.229	9	422.818	138
819.359	1	819.359	0	422.831	80	819.359	9	422.831	151
819.489	1	819.489	0	422.844	111	819.489	8	422.844	207
819.619	1	819.619	0	422.858	118	819.619	7	422.858	178
819.75	1	819.75	0	422.871	105	819.75	7	422.871	193
819.88	1	819.88	1	422.884	109	819.88	6	422.884	131
820.01	1	820.01	1	422.897	96	820.01	5	422.897	165
820.14	2	820.14	1	422.91	111	820.14	3	422.91	141
820.271	2	820.271	2	422.923	109	820.271	2	422.923	170
820.401	2	820.401	2	422.936	98	820.401	1	422.936	156
820.531	2	820.531	3	422.95	93	820.531	1	422.95	182
820.662	2	820.662	4	422.963	77	820.662	0	422.963	161
820.792	2	820.792	5	422.976	104	820.792	-1	422.976	171
820.922	2	820.922	7	422.989	130	820.922	-1	422.989	180
821.053	2	821.053	8	423.002	96	821.053	-1	423.002	151
821.183	2	821.183	10	423.015	112	821.183	-1	423.015	187
821.313	2	821.313	13	423.028	119	821.313	-1	423.028	164
821.444	2	821.444	15	423.042	100	821.444	-1	423.042	191
821.574	2	821.574	18	423.055	144	821.574	0	423.055	165
821.705	2	821.705	21	423.068	162	821.705	0	423.068	212
821.835	2	821.835	25	423.081	137	821.835	1	423.081	258
821.965	2	821.965	29	423.094	101	821.965	1	423.094	226
822.096	2	822.096	33	423.107	154	822.096	2	423.107	219
822.226	2	822.226	37	423.12	134	822.226	3	423.12	260
822.357	2	822.357	42	423.134	145	822.357	3	423.134	316
822.487	2	822.487	47	423.147	127	822.487	3	423.147	280
822.618	1	822.618	52	423.16	109	822.618	4	423.16	336
822.748	1	822.748	57	423.173	170	822.748	4	423.173	401
822.879	1	822.879	62	423.186	153	822.879	4	423.186	361
823.009	1	823.009	67	423.199	125	823.009	4	423.199	324
823.14	1	823.14	71	423.212	146	823.14	4	423.212	269
823.27	1	823.27	76	423.225	148	823.27	4	423.225	337
823.401	1	823.401	79	423.239	116	823.401	3	423.239	325
823.531	1	823.531	83	423.252	102	823.531	3	423.252	271
823.662	1	823.662	86	423.265	100	823.662	2	423.265	282
823.793	1	823.793	88	423.278	88	823.793	2	423.278	297
823.923	1	823.923	89	423.291	112	823.923	2	423.291	272
824.054	1	824.054	90	423.304	96	824.054	1	423.304	276
824.184	1	824.184	90	423.317	96	824.184	1	423.317	211
824.315	2	824.315	89	423.331	85	824.315	0	423.331	200
824.446	2	824.446	88	423.344	94	824.446	0	423.344	242
824.576	2	824.576	85	423.357	100	824.576	0	423.357	238
824.707	2	824.707	82	423.37	112	824.707	0	423.37	243
824.838	3	824.838	78	423.383	114	824.838	0	423.383	230
824.968	3	824.968	74	423.396	114	824.968	0	423.396	192
825.099	3	825.099	69	423.409	93	825.099	0	423.409	214
825.23	3	825.23	64	423.423	114	825.23	0	423.423	212
825.36	4	825.36	59	423.436	95	825.36	0	423.436	231
825.491	4	825.491	53	423.449	102	825.491	0	423.449	211
825.622	4	825.622	48	423.462	120	825.622	0	423.462	207
825.752	4	825.752	43	423.475	100	825.752	0	423.475	185
825.883	4	825.883	38	423.488	105	825.883	0	423.488	167
826.014	4	826.014	33	423.501	103	826.014	1	423.501	156
826.145	4	826.145	28	423.515	82	826.145	1	423.515	210
826.275	4	826.275	24	423.528	107	826.275	1	423.528	199
826.406	5	826.406	20	423.541	97	826.406	1	423.541	180
826.537	5	826.537	16	423.554	124	826.537	1	423.554	185
826.668	5	826.668	13	423.567	82	826.668	2	423.567	164
826.799	5	826.799	11	423.58	81	826.799	2	423.58	192
826.929	5	826.929	9	423.594	105	826.929	2	423.594	181
827.06	5	827.06	7	423.607	92	827.06	2	423.607	174
827.191	5	827.191	6	423.62	80	827.191	2	423.62	160
827.322	5	827.322	5	423.633	91	827.322	3	423.633	158
827.453	5	827.453	5	423.646	105	827.453	3	423.646	159
827.584	5	827.584	5	423.659	85	827.584	3	423.659	205
827.715	5	827.715	5	423.672	59	827.715	3	423.672	130
827.845	5	827.845	6	423.686	91	827.845	3	423.686	179
827.976	6	827.976	7	423.699	103	827.976	3	423.699	178
828.107	6	828.107	8	423.712	99	828.107	3	423.712	199
828.238	6	828.238	9	423.725	83	828.238	2	423.725	165
828.369	6	828.369	10	423.738	104	828.369	2	423.738	131
828.5	6	828.5	11	423.751	90	828.5	2	423.751	173
828.631	6	828.631	12	423.764	77	828.631	2	423.764	151
828.762	6	828.762	13	423.778	77	828.762	2	423.778	188
828.893	6	828.893	14	423.791	70	828.893	2	423.791	158
829.024	6	829.024	15	423.804	130	829.024	2	423.804	234
829.155	6	829.155	16	423.817	135	829.155	2	423.817	176
829.286	6	829.286	16	423.83	103	829.286	2	423.83	142
829.417	6	829.417	16	423.843	130	829.417	2	423.843	144
829.548	6	829.548	15	423.856	95	829.548	2	423.856	130
829.679	6	829.679	15	423.87	83	829.679	2	423.87	192
829.81	6	829.81	14	423.883	79	829.81	2	423.883	185
829.941	6	829.941	13	423.896	79	829.941	2	423.896	135
830.072	6	830.072	12	423.909	89	830.072	2	423.909	168
830.203	5	830.203	11	423.922	81	830.203	2	423.922	172
830.334	5	830.334	9	423.935	90	830.334	2	423.935	173
830.466	5	830.466	8	423.949	105	830.466	2	423.949	137
830.597	5	830.597	7	423.962	99	830.597	3	423.962	150
830.728	5	830.728	6	423.975	86	830.728	3	423.975	195
830.859	4	830.859	5	423.988	110	830.859	3	423.988	196
830.99	4	830.99	4	424.001	101	830.99	3	424.001	177
831.121	4	831.121	3	424.014	107	831.121	3	424.014	162
831.252	4	831.252	3	424.027	122	831.252	3	424.027	170
831.384	4	831.384	2	424.041	104	831.384	3	424.041	141
831.515	4	831.515	2	424.054	100	831.515	3	424.054	161
831.646	4	831.646	3	424.067	107	831.646	3	424.067	196
831.777	4	831.777	3	424.08	113	831.777	3	424.08	179
831.908	3	831.908	3	424.093	142	831.908	3	424.093	238
832.04	3	832.04	4	424.106	112	832.04	3	424.106	188
832.171	3	832.171	5	424.12	143	832.171	3	424.12	187
832.302	3	832.302	5	424.133	158	832.302	3	424.133	197
832.433	3	832.433	6	424.146	140	832.433	2	424.146	229
832.565	3	832.565	6	424.159	161	832.565	2	424.159	240
832.696	3	832.696	6	424.172	111	832.696	2	424.172	259
832.827	3	832.827	7	424.185	127	832.827	2	424.185	276
832.958	3	832.958	7	424.198	113	832.958	2	424.198	222
833.09	3	833.09	7	424.212	94	833.09	1	424.212	211
833.221	3	833.221	6	424.225	99	833.221	1	424.225	205
833.352	3	833.352	6	424.238	131	833.352	1	424.238	213
833.484	3	833.484	5	424.251	114	833.484	1	424.251	203
833.615	2	833.615	5	424.264	117	833.615	1	424.264	200
833.746	2	833.746	4	424.277	128	833.746	1	424.277	203
833.878	2	833.878	3	424.291	128	833.878	1	424.291	240
834.009	2	834.009	3	424.304	127	834.009	1	424.304	217
834.141	2	834.141	2	424.317	92	834.141	1	424.317	223
834.272	2	834.272	1	424.33	136	834.272	1	424.33	219
834.403	2	834.403	0	424.343	114	834.403	2	424.343	179
834.535	2	834.535	0	424.356	111	834.535	2	424.356	159
834.666	2	834.666	-1	424.37	111	834.666	3	424.37	178
834.798	2	834.798	-1	424.383	80	834.798	3	424.383	210
834.929	2	834.929	-1	424.396	105	834.929	4	424.396	196
835.061	2	835.061	-1	424.409	82	835.061	4	424.409	207
835.192	2	835.192	-1	424.422	80	835.192	5	424.422	152
835.324	2	835.324	0	424.435	94	835.324	5	424.435	200
835.455	2	835.455	1	424.448	99	835.455	5	424.448	178
835.587	2	835.587	2	424.462	102	835.587	6	424.462	194
835.718	2	835.718	3	424.475	97	835.718	6	424.475	171
835.85	2	835.85	4	424.488	94	835.85	6	424.488	202
835.981	2	835.981	5	424.501	102	835.981	6	424.501	150
836.113	2	836.113	7	424.514	151	836.113	7	424.514	177
836.244	2	836.244	8	424.527	124	836.244	7	424.527	175
836.376	1	836.376	9	424.541	80	836.376	6	424.541	190
836.507	1	836.507	10	424.554	96	836.507	6	424.554	202
836.639	1	836.639	11	424.567	81	836.639	6	424.567	194
836.771	1	836.771	12	424.58	108	836.771	6	424.58	177
836.902	1	836.902	13	424.593	98	836.902	6	424.593	176
837.034	1	837.034	13	424.606	96	837.034	5	424.606	158
837.165	1	837.165	13	424.62	131	837.165	5	424.62	134
837.297	1	837.297	13	424.633	78	837.297	5	424.633	153
837.429	1	837.429	13	424.646	84	837.429	4	424.646	164
837.56	1	837.56	12	424.659	91	837.56	4	424.659	144
837.692	1	837.692	11	424.672	81	837.692	4	424.672	154
837.824	1	837.824	11	424.685	92	837.824	3	424.685	166
837.955	1	837.955	10	424.699	98	837.955	3	424.699	166
838.087	1	838.087	9	424.712	87	838.087	3	424.712	165
838.219	1	838.219	8	424.725	98	838.219	3	424.725	147
838.351	1	838.351	7	424.738	111	838.351	2	424.738	149
838.482	1	838.482	7	424.751	84	838.482	2	424.751	159
838.614	1	838.614	6	424.764	83	838.614	2	424.764	132
838.746	1	838.746	6	424.778	96	838.746	1	424.778	198
838.878	1	838.878	5	424.791	83	838.878	1	424.791	171
839.009	1	839.009	5	424.804	82	839.009	1	424.804	140
839.141	1	839.141	5	424.817	105	839.141	0	424.817	120
839.273	1	839.273	5	424.83	85	839.273	0	424.83	118
839.405	1	839.405	4	424.843	99	839.405	0	424.843	227
839.536	1	839.536	4	424.857	106	839.536	0	424.857	157
839.668	1	839.668	4	424.87	100	839.668	-1	424.87	169
839.8	2	839.8	4	424.883	82	839.8	-1	424.883	145
839.932	2	839.932	4	424.896	72	839.932	-1	424.896	150
840.064	2	840.064	4	424.909	100	840.064	-1	424.909	168
840.196	2	840.196	3	424.922	98	840.196	-1	424.922	202
840.328	2	840.328	3	424.936	78	840.328	-1	424.936	172
840.459	2	840.459	3	424.949	115	840.459	-1	424.949	203
840.591	2	840.591	3	424.962	78	840.591	-1	424.962	159
840.723	2	840.723	3	424.975	109	840.723	-2	424.975	197
840.855	2	840.855	2	424.988	116	840.855	-2	424.988	174
840.987	3	840.987	2	425.001	81	840.987	-2	425.001	212
841.119	3	841.119	2	425.015	114	841.119	-2	425.015	172
841.251	3	841.251	2	425.028	98	841.251	-2	425.028	170
841.383	3	841.383	3	425.041	103	841.383	-2	425.041	195
841.515	3	841.515	3	425.054	127	841.515	-2	425.054	161
841.647	3	841.647	3	425.067	117	841.647	-2	425.067	177
841.779	3	841.779	4	425.08	115	841.779	-2	425.08	178
841.911	3	841.911	4	425.094	113	841.911	-1	425.094	216
842.043	3	842.043	5	425.107	113	842.043	-1	425.107	215
842.175	2	842.175	6	425.12	128	842.175	-1	425.12	232
842.307	2	842.307	7	425.133	109	842.307	-1	425.133	182
842.439	2	842.439	8	425.146	102	842.439	0	425.146	228
842.571	2	842.571	9	425.159	119	842.571	0	425.159	203
842.703	2	842.703	10	425.173	88	842.703	1	425.173	207
842.835	2	842.835	10	425.186	106	842.835	2	425.186	224
842.967	2	842.967	11	425.199	109	842.967	2	425.199	268
843.099	2	843.099	12	425.212	130	843.099	3	425.212	233
843.232	2	843.232	12	425.225	112	843.232	4	425.225	208
843.364	2	843.364	13	425.238	127	843.364	5	425.238	210
843.496	2	843.496	13	425.252	119	843.496	5	425.252	183
843.628	2	843.628	13	425.265	128	843.628	6	425.265	238
843.76	2	843.76	13	425.278	80	843.76	6	425.278	275
843.892	2	843.892	13	425.291	116	843.892	7	425.291	188
844.024	2	844.024	13	425.304	106	844.024	7	425.304	236
844.157	2	844.157	13	425.317	102	844.157	7	425.317	222
844.289	2	844.289	14	425.331	110	844.289	7	425.331	177
844.421	3	844.421	14	425.344	72	844.421	7	425.344	218
844.553	3	844.553	14	425.357	106	844.553	7	425.357	202
844.685	3	844.685	15	425.37	133	844.685	6	425.37	182
844.818	3	844.818	15	425.383	112	844.818	5	425.383	188
844.95	3	844.95	16	425.397	69	844.95	5	425.397	167
845.082	3	845.082	17	425.41	86	845.082	4	425.41	147
845.214	3	845.214	18	425.423	105	845.214	3	425.423	216
845.347	3	845.347	20	425.436	104	845.347	2	425.436	156
845.479	3	845.479	21	425.449	118	845.479	2	425.449	215
845.611	3	845.611	22	425.462	82	845.611	1	425.462	203
845.743	3	845.743	24	425.476	98	845.743	0	425.476	179
845.876	3	845.876	25	425.489	124	845.876	0	425.489	187
846.008	3	846.008	27	425.502	83	846.008	-1	425.502	129
846.14	2	846.14	28	425.515	94	846.14	-1	425.515	177
846.273	2	846.273	29	425.528	85	846.273	-1	425.528	144
846.405	2	846.405	30	425.541	102	846.405	-1	425.541	169
846.537	2	846.537	30	425.555	111	846.537	-1	425.555	157
846.67	2	846.67	31	425.568	94	846.67	-1	425.568	189
846.802	2	846.802	31	425.581	105	846.802	0	425.581	153
846.935	2	846.935	30	425.594	104	846.935	0	425.594	165
847.067	2	847.067	30	425.607	136	847.067	1	425.607	176
847.199	2	847.199	29	425.621	90	847.199	2	425.621	127
847.332	2	847.332	27	425.634	74	847.332	2	425.634	121
847.464	2	847.464	26	425.647	107	847.464	3	425.647	135
847.597	2	847.597	24	425.66	93	847.597	4	425.66	121
847.729	3	847.729	22	425.673	103	847.729	5	425.673	158
847.862	3	847.862	20	425.686	81	847.862	5	425.686	199
847.994	3	847.994	18	425.7	104	847.994	6	425.7	145
848.127	3	848.127	17	425.713	106	848.127	7	425.713	136
848.259	4	848.259	15	425.726	115	848.259	7	425.726	156
848.392	4	848.392	13	425.739	88	848.392	8	425.739	142
848.524	4	848.524	12	425.752	103	848.524	9	425.752	155
848.657	4	848.657	11	425.765	120	848.657	9	425.765	168
848.789	5	848.789	10	425.779	126	848.789	10	425.779	166
848.922	5	848.922	9	425.792	111	848.922	10	425.792	185
849.054	5	849.054	9	425.805	106	849.054	10	425.805	164
849.187	5	849.187	9	425.818	94	849.187	11	425.818	141
[truncated: 63,536 more rows]
