# Supplementary material for: Food amyloid fibrils are safe nutrition ingredients based on in-vitro and in-vivo assessment
Source: Nat Commun. 2023 Oct 26;14:6806. doi: 10.1038/s41467-023-42486-x (PMC10603083; doi:10.1038/s41467-023-42486-x)
Supplement: Supplementary file 4 — Source Data [file 41467_2023_42486_MOESM4_ESM.zip › Source Data/Supplementary Figure 9.xlsx]

## Sheet: Tabelle1
No reaction-subtracted				G-digestion-subtracted				I-digestion-subtracted
XW01	'BLG-Ave-sub'	'Am-Ave-sub'		XW01	'BLG+G-reaction-Ave-sub'	'Am+G-reaction-Ave-sub'		XW01	'BLG+I-reaction-Ave-sub'	'Am+I-reaction-Ave-sub'
0.000510902	0.00114421	0.000768259		0.000510902	0.00112784	-0.000375946		0.000510392	-0.000359579	-0.000359579
0.00149359	0.0001176	0.000117599		0.00149359	-0.00012433	-5.5e-10		0.0014921	-0.000126572	-8.5e-10
0.00247628	-0.00157012	-0.00111683		0.00247628	-7.55487e-05	9e-10		0.00247381	7.49815e-05	0.000149965
0.00345897	-0.00123198	-0.00117791		0.00345897	0.000270372	0.000270373		0.00345552	-0.000110641	0.000553198
0.00444166	0.000124639	8.27552e-05		0.00444166	0.000293178	4.18831e-05		0.00443723	-0.000167868	-4.19673e-05
0.00542435	0.00052431	0.000489681		0.00542435	0.000242386	0.000346268		0.00541894	0.000343199	0.000137279
0.00640704	-7.28225e-05	-0.0001599		0.00640704	0.000377329	0.000232203		0.00640065	-0.000177107	-8e-10
0.00738973	-7.33756e-05	0.00015436		0.00738973	-7.59138e-05	0.000126521		0.00738236	-0.000428974	-0.000151403
0.00837242	-0.000906143	-0.000291843		0.00837242	0.000318526	-2.2752e-05		0.00836407	4.43785e-05	-0.000310663
0.00935511	-7.5548e-05	-9.5388e-05		0.00935511	0.000317381	0.000317385		0.00934578	-0.000121241	-0.000202065
0.0103378	0.000218744	0.000524467		0.0103378	0.000251772	0.000467584		0.0103275	-0.00043496	-0.000253727
0.0113205	-7.83295e-05	0.000837749		0.0113205	0.000249837	0.000483025		0.0113092	0.000332385	0.000249289
0.0123032	0.000753647	0.00140275		0.0123032	0.000513246	0.00107179		0.0122909	-0.000121709	0.000425966
0.0132859	0.000276225	0.00158735		0.0132859	0.000239665	0.000986876		0.0132726	0.00025292	-0.00021077
0.0142686	0.00106344	0.0025384		0.0142686	-0.0004741	0.000869179		0.0142543	-0.000184589	-0.000171404
0.0152512	0.000787145	0.00232347		0.0152512	-0.000292639	0.000890099		0.015236	0.00033115	0.000331151
0.0162339	0.000606835	0.00251973		0.0162339	-1.1598e-05	0.00106659		0.0162177	0.000392368	0.000115401
0.0172166	0.000750756	0.00332985		0.0172166	8.70525e-05	0.00125146		0.0171995	1.09465e-05	0.000208036
0.0181993	0.000711588	0.00263174		0.0181993	-0.000418764	0.000796663		0.0181812	0.00042041	-3.07645e-05
0.019182	0.00147777	0.00309501		0.019182	0.000695904	0.000950752		0.0191629	-0.000176566	0.000117705
0.0201647	0.00108604	0.00278282		0.0201647	0.00011126	0.001363		0.0201446	-0.000316072	-0.000297479
0.0211474	0.000800458	0.00255592		0.0211474	-4.43355e-05	0.000966398		0.0211263	0.000354355	-0.000124027
0.0221301	0.0011339	0.00220975		0.0221301	0.000144008	0.00106738		0.022108	-0.000127123	-8.477e-06
0.0231128	0.000986204	0.00221882		0.0231128	0.000314193	0.00082981		0.0230897	8.8524e-05	-9.6577e-05
0.0240955	0.000877602	0.00260457		0.0240955	0.000278788	0.000820896		0.0240714	2.3565e-05	-3.1427e-05
0.0250781	0.00149313	0.00250678		0.0250781	-5.5e-09	0.000638235		0.0250531	3.7278e-05	0.000238601
0.0260608	0.0010395	0.00246401		0.0260608	0.0001282	0.000363253		0.0260348	0.000129335	0.000682619
0.0270435	0.00100123	0.00215241		0.0270435	0.000145627	0.000554795		0.0270166	-0.000264408	-0.000208743
0.0280262	0.00129	0.0026835		0.0280262	-0.000167494	0.000368478		0.0279983	-0.000206704	-0.000120022
0.0290089	0.00146638	0.00264085		0.0290089	0.000322654	0.00103896		0.02898	0.000309613	0.00024511
0.0299916	0.00123653	0.00237517		0.0299916	2.50185e-05	0.000331589		0.0299617	-0.000257131	0.000119154
0.0309743	0.00106958	0.00276987		0.0309743	4.21995e-05	0.000283385		0.0309434	-0.000409734	0.000150633
0.031957	0.00120359	0.00209027		0.031957	-2.33395e-05	0.000455012		0.0319251	-0.000265291	0.000176855
0.0329397	0.00121218	0.00235433		0.0329397	8.52295e-05	0.000403451		0.0329068	0.000164701	0.00028965
0.0339223	0.000833219	0.00167652		0.0339223	0.000418893	0.000479532		0.0338885	2.76295e-05	-3.31635e-05
0.034905	0.000835159	0.00221437		0.034905	4.276e-05	0.000272637		0.0348702	0.000392885	0.000279863
0.0358877	0.00133134	0.00228156		0.0358877	5.2435e-06	0.000425242		0.0358519	-8.84605e-05	0.000140487
0.0368704	0.00123781	0.0023459		0.0368704	5.5652e-05	0.000435146		0.0368337	0.000168167	0.00036182
0.0378531	0.00129468	0.00210628		0.0378531	0.000242487	0.000569121		0.0378154	0.000337511	0.000158828
0.0388358	0.00119247	0.00181741		0.0388358	0.000302851	0.000307667		0.0387971	0.000250248	0.000332062
0.0398185	0.00125017	0.00211155		0.0398185	0.000211809	-2.35325e-05		0.0397788	-6.15935e-05	-5.2117e-05
0.0408012	0.0013694	0.00225562		0.0408012	0.000109628	0.000141615		0.0407605	-5.95435e-05	9.6177e-05
0.0417839	0.00134935	0.00190804		0.0417839	0.000265826	0.00033342		0.0417422	-6.696e-05	4.461e-06
0.0427666	0.00117745	0.00254254		0.0427666	-0.00010904	-7.41405e-05		0.0427239	-0.00014526	0.000123243
0.0437492	0.00170036	0.00205888		0.0437492	3.84065e-05	-2.98755e-05		0.0437056	-0.000149651	-0.000115445
0.0447319	0.0016258	0.00219701		0.0447319	2.93955e-05	0.000651028		0.0446873	0.000117461	0.000167805
0.0457146	0.00143004	0.00223949		0.0457146	-9.8123e-05	5.3149e-05		0.045669	-2.87165e-05	-8.20375e-05
0.0466973	0.00168776	0.00188776		0.0466973	-7.201e-05	-0.000168007		0.0466507	0.000192978	0.000357818
0.04768	0.00129854	0.00173504		0.04768	-0.000279215	0.000161236		0.0476325	-9.44565e-05	-2.36165e-05
0.0486627	0.00158043	0.0019485		0.0486627	4.21695e-05	0.000111194		0.0486142	-8.45875e-05	0.000134561
0.0496454	0.00142108	0.0017087		0.0496454	6.4332e-05	4.9203e-05		0.0495959	-0.000177135	-0.00012814
0.0506281	0.00126361	0.00136344		0.0506281	0.000244049	0.000550978		0.0505776	0.000316126	0.000241744
0.0516108	0.00143989	0.00149389		0.0516108	-0.000349214	-0.000284404		0.0515593	8.31725e-05	0.000260376
0.0525934	0.00126784	0.00198768		0.0525934	5.01325e-05	7.521e-05		0.052541	0.000357794	0.000203942
0.0535761	0.00102981	0.00125926		0.0535761	0.00023292	0.000319842		0.0535227	6.3032e-05	3.5017e-05
0.0545588	0.00121406	0.00197789		0.0545588	0.000195235	0.000428163		0.0545044	3.77255e-05	3.42965e-05
0.0555415	0.00151169	0.00168409		0.0555415	0.000250157	0.000338061		0.0554861	0.000108253	8.45725e-05
0.0565242	0.000948909	0.00154479		0.0565242	9.5998e-05	0.000473401		0.0564678	-0.000218203	-6.6155e-06
0.0575069	0.00114167	0.00124581		0.0575069	0.000260359	-9.4381e-05		0.0574496	1.3059e-05	-5.22555e-05
0.0584896	0.00136971	0.00162632		0.0584896	7.37705e-05	6.73635e-05		0.0584313	-4.80015e-05	5.1194e-05
0.0594723	0.00105941	0.0013287		0.0594723	0.000237981	0.00039769		0.059413	-2.83785e-05	7.8814e-05
0.060455	0.00131596	0.00147997		0.060455	0.000188765	-6.4985e-05		0.0603947	-0.000186786	9.3388e-05
0.0614377	0.000756037	0.00113479		0.0614377	8.55215e-05	0.000232149		0.0613764	0.000115676	-3.0475e-06
0.0624203	0.000986733	0.0012255		0.0624203	4.17805e-05	-8.9525e-06		0.0623581	-9.58345e-05	0.000386314
0.063403	0.00112654	0.0012568		0.063403	-0.000115474	-0.000192445		0.0633398	0.000101071	0.000190256
0.0643857	0.00104308	0.000955944		0.0643857	0.00013068	7.8414e-05		0.0643215	-2.60835e-05	0.000144884
0.0653684	0.00105463	0.00122071		0.0653684	-0.00013746	-6.2998e-05		0.0653032	0.000149529	2.01265e-05
0.0663511	0.000937293	0.00104459		0.0663511	0.000158124	-5.646e-06		0.0662849	-0.000172383	3.95585e-05
0.0673338	0.000773907	0.0012625		0.0673338	2.49795e-05	-0.000116596		0.0672666	4.4519e-05	0.000242091
0.0683165	0.00107925	0.00103825		0.0683165	0.000133908	4.0996e-05		0.0682484	0.000293668	0.000172907
0.0692992	0.000804868	0.000926476		0.0692992	0.000324304	0.000218911		0.0692301	0.000102707	0.00011352
0.0702819	0.0008255	0.00101472		0.0702819	0.000159907	-7.9935e-06		0.0702118	9.07495e-05	-4.00415e-05
0.0712645	0.000761431	0.000879271		0.0712645	0.000254024	-3.1424e-05		0.0711935	-0.000195127	-4.2192e-05
0.0722472	0.001003	0.00102897		0.0722472	4.41495e-05	7.7945e-06		0.0721752	0.000126586	0.000224759
0.0732299	0.00104011	0.00113457		0.0732299	-5.10725e-05	-0.000137877		0.0731569	9.50735e-05	0.000100214
0.0742126	0.000919971	0.000877123		0.0742126	0.000340188	0.000370436		0.0741386	7.8359e-05	-4.2976e-05
0.0751953	0.000870525	0.000885446		0.0751953	-7.2165e-05	9.4555e-05		0.0751203	3.2246e-05	0.000297684
0.076178	0.00102755	0.00111837		0.076178	0.000304368	0.00017919		0.076102	-7.66195e-05	0.000212543
0.0771607	0.000806005	0.000902964		0.0771607	0.000298166	0.000109089		0.0770838	-1.21285e-05	-0.000164898
0.0781434	0.000833081	0.00082345		0.0781434	8.4194e-05	2.88705e-05		0.0780655	3.8314e-05	0.00014369
0.0791261	0.000502521	0.000764096		0.0791261	0.000160243	8.9553e-05		0.0790472	0.000180589	0.000216233
0.0801088	0.000814695	0.000634995		0.0801088	1.63295e-05	2.1005e-05		0.0800289	-2.1055e-05	0.000102915
0.0810914	0.000882664	0.000630997		0.0810914	0.000235492	-8.3115e-05		0.0810106	-8.54135e-05	-1.3853e-05
0.0820741	0.00103852	0.00072885		0.0820741	-8.19735e-05	6.8325e-06		0.0819923	-5.49095e-05	2.2874e-05
0.0830568	0.000860131	0.000758612		0.0830568	0.000142109	0.000171442		0.082974	8.3295e-05	0.000267905
0.0840395	0.000715459	0.000579515		0.0840395	3.78785e-05	-3.11965e-05		0.0839557	-4.48015e-05	-1.12025e-05
0.0850222	0.0006324	0.000777266		0.0850222	0.000125113	0.000118535		0.0849374	-0.000132064	9.90415e-05
0.0860049	0.000706357	0.000699806		0.0860049	-8.28785e-05	-0.000220264		0.0859191	9.1649e-05	0.000194214
0.0869876	0.000745603	0.00054755		0.0869876	-0.00013347	1.5071e-05		0.0869009	-3.45345e-05	-1.94265e-05
0.0879703	0.000727014	0.00080971		0.0879703	5.513e-05	4.4535e-05		0.0878826	8.5025e-06	0.000102074
0.088953	0.000807577	0.000805463		0.088953	1.263e-05	-0.00022323		0.0888643	9.0529e-05	1.4735e-05
0.0899357	0.000786427	0.000790575		0.0899357	-0.000187027	8.72795e-05		0.089846	6.88895e-05	0.000169099
0.0909183	0.000811992	0.000717438		0.0909183	-0.000207596	-0.000203478		0.0908277	-8.45415e-05	3.2987e-05
0.091901	0.000489356	0.000501614		0.091901	-5.7244e-05	0.000143097		0.0918094	0.000200083	8.16655e-05
0.0928837	0.00057285	0.000727824		0.0928837	0.000255612	-2.61645e-05		0.0927911	0.000133205	2.62355e-05
0.0938664	0.000677469	0.000741204		0.0938664	-0.000139443	-0.000149396		0.0937728	0.000179905	0.000135928
0.0948491	0.000825605	0.000780067		0.0948491	0.000116786	4.75105e-05		0.0947545	0.0001758	0.000248889
0.0958318	0.000958347	0.000880655		0.0958318	8.35045e-05	6.2149e-05		0.0957362	-3.5152e-05	-6.44415e-05
0.0968145	0.000783904	0.000569243		0.0968145	-8.12255e-05	-0.000148901		0.0967179	-0.000172861	0.000106818
0.0977972	0.000526901	0.000657104		0.0977972	4.78655e-05	-0.000149358		0.0976996	5.15695e-05	0.000401127
0.0987799	0.000674997	0.000826275		0.0987799	-0.000211805	-1.1344e-05		0.0986814	7.9771e-05	0.000113961
0.0997626	0.00041812	0.000621306		0.0997626	0.000103472	4.51555e-05		0.0996631	-9.4152e-05	9.03785e-05
0.100745	0.000751379	0.000547302		0.100745	0.00017809	0.00014285		0.100645	9.47445e-05	0.000178347
0.101728	0.000576543	0.000655631		0.101728	-3.4955e-05	5.33455e-05		0.101626	-5.3461e-05	1.4744e-05
0.102711	0.000533468	0.000622856		0.102711	-5.47375e-05	5.475e-06		0.102608	1.0961e-05	0.000254009
0.103693	0.000714449	0.000647791		0.103693	-0.000117094	-0.00010988		0.10359	0.000109949	0.00015321
0.104676	0.000590641	0.000481729		0.104676	-3.57115e-05	-2.8563e-05		0.104572	4.31095e-05	0.000179637
0.105659	0.000679677	0.000603416		0.105659	5.1421e-05	0.000203935		0.105553	0.000125717	0.000111552
0.106641	0.000625673	0.000602868		0.106641	-3.85865e-05	5.2612e-05		0.106535	7.39625e-05	0.000250074
0.107624	0.000672396	0.000780269		0.107624	-5.3946e-05	8.7015e-06		0.107517	-8.88835e-05	1.39385e-05
0.108607	0.000565191	0.000671996		0.108607	0.000125758	3.447e-06		0.108498	-0.000144582	1.0324e-05
0.109589	0.000656001	0.000621883		0.109589	-3.0705e-05	9.72175e-05		0.10948	1.5443e-05	6.86515e-05
0.110572	0.00068904	0.000584115		0.110572	-0.000133691	5.4154e-05		0.110462	-5.9306e-05	0.000118602
0.111555	0.000496814	0.000406181		0.111555	-0.000169509	-4.0277e-05		0.111444	-0.000206339	1.675e-06
0.112537	0.000738762	0.000680522		0.112537	-2.4962e-05	1.4976e-05		0.112425	1.667e-06	5.514e-05
0.11352	0.000502763	0.000422144		0.11352	8.2251e-05	9.873e-06		0.113407	-4.28765e-05	0.000201169
0.114503	0.000567558	0.000559359		0.114503	9.33805e-05	0.000163837		0.114389	1.46885e-05	6.69295e-05
0.115486	0.000547541	0.000714179		0.115486	0.000161787	4.36855e-05		0.11537	-4.23885e-05	-4.89085e-05
0.116468	0.000349899	0.000324238		0.116468	1.4425e-05	1.76395e-05		0.116352	9.4774e-05	-6.4259e-05
0.117451	0.000458258	0.000610049		0.117451	0.000317973	8.62875e-05		0.117334	1.594e-06	0.000335579
0.118434	0.000378786	0.000654594		0.118434	-0.000137125	-5.8314e-05		0.118316	-6.331e-06	0.000105965
0.119416	0.000551852	0.000479674		0.119416	0.000128646	0.000117671		0.119297	0.000135047	0.000233981
0.120399	0.000488193	0.000410493		0.120399	5.4379e-05	0.000133633		0.120279	0.00020748	0.00017628
0.121382	0.000527135	0.000596473		0.121382	5.393e-05	2.00345e-05		0.121261	-5.08355e-05	0.000115523
0.122364	0.000438084	0.000780932		0.122364	-3.067e-06	1.53075e-05		0.122242	0.000188473	0.0001992
0.123347	0.000442032	0.000350858		0.123347	-6.5342e-05	-6.22955e-05		0.123224	-3.0466e-05	0.000155352
0.12433	0.000478952	0.000598731		0.12433	-0.000157225	5.9915e-06		0.124206	-2.86185e-05	0.000117468
0.125312	0.000333009	0.000310541		0.125312	0.000116789	-5.8395e-05		0.125188	-2.99345e-05	9.1286e-05
0.126295	0.000377017	0.000489564		0.126295	-4.448e-06	8.8875e-06		0.126169	0.000175333	0.00020208
0.127278	0.000366919	0.000412469		0.127278	5.29e-05	5.8795e-06		0.127151	-1.17715e-05	4.85365e-05
0.12826	0.000447657	0.000539731		0.12826	0.000100847	-5.11545e-05		0.128133	0.00020931	0.000194674
0.129243	0.0002309	0.000530382		0.129243	-6.2218e-05	-5.06365e-05		0.129114	1.30245e-05	0.000154889
0.130226	0.000358576	0.000602566		0.130226	2.1524e-05	8.3248e-05		0.130096	8.0827e-05	0.000174648
0.131209	0.000470663	0.000594807		0.131209	-1.4275e-05	-2.99655e-05		0.131078	0.000186654	0.000121111
0.132191	0.00029242	0.000355977		0.132191	4.0958e-05	8.4753e-05		0.132059	0.000124983	8.09545e-05
0.133174	0.000308813	0.000516936		0.133174	-9.70385e-05	0.000105473		0.133041	-8.02945e-05	8.02865e-05
0.134157	0.000607766	0.000409263		0.134157	9.5049e-05	0.000130003		0.134023	8.92995e-05	0.000213488
0.135139	0.000401637	0.000281489		0.135139	-6.91e-06	0.000104952		0.135005	-0.000152357	-0.000171746
0.136122	0.000311604	0.000392797		0.136122	-0.00012387	-7.9822e-05		0.135986	9.667e-06	6.07855e-05
0.137105	0.000209158	0.000438475		0.137105	-0.000154253	1.6382e-05		0.136968	0.00014746	6.2806e-05
0.138087	0.000358712	0.000454877		0.138087	0.000140867	0.000140874		0.13795	-8.4233e-05	-1.22295e-05
0.13907	0.000364119	0.000639886		0.13907	-5.78505e-05	-0.000134522		0.138932	-4e-09	0.000175543
0.140053	0.000324823	0.000398381		0.140053	0.000141773	0.000119042		0.139913	-0.000136245	-6.01095e-05
0.141036	0.000281373	0.000350164		0.141036	0.000112452	7.6737e-05		0.140895	-4.52775e-05	-4.52765e-05
0.142018	0.000378667	0.000460485		0.142018	-1.9801e-05	2.37575e-05		0.141877	-1.05435e-05	5.533e-05
0.143001	0.00029239	0.000346068		0.143001	2.22545e-05	1.0477e-05		0.142858	3.0131e-05	0.000165081
0.143984	0.00042549	0.000520249		0.143984	-8.1789e-05	1.55795e-05		0.14384	4.30735e-05	0.000142281
0.144966	0.00016011	0.000241382		0.144966	-0.000190946	-0.00010192		0.144822	-4.91635e-05	-0.000106084
0.145949	0.000431676	0.000416259		0.145949	3.4669e-05	9.76015e-05		0.145803	5.138e-05	0.000100195
0.146932	0.000325204	0.000416822		0.146932	-0.0001069	6.61755e-05		0.146785	-0.000130097	0.000253806
0.147914	0.000226912	0.000402666		0.147914	-3.41455e-05	7.9663e-05		0.147767	-1.51755e-05	-4.0459e-05
0.148897	0.000280822	0.000356155		0.148897	-3.76755e-05	4.14385e-05		0.148749	-2.8997e-05	0.000109668
0.14988	0.000112987	0.00014541		0.14988	3.3672e-05	-1.74605e-05		0.14973	-7.1343e-05	-1.377e-05
0.150862	0.000283482	0.000261106		0.150862	0.000164032	0.000156583		0.150712	-0.000144006	9.93095e-05
0.151845	0.00014534	0.000311628		0.151845	-9.11585e-05	2.95655e-05		0.151694	8.91565e-05	0.000137452
0.152828	0.000164238	0.000337802		0.152828	-0.000125904	-4.887e-06		0.152675	1.34625e-05	2.9378e-05
0.15381	0.000455188	0.000414886		0.15381	0.000197804	0.000175832		0.153657	-1.4628e-05	9.74925e-05
0.154793	0.000243437	0.000348457		0.154793	0.000101399	5.55325e-05		0.154639	1.332e-05	8.476e-06
0.155776	0.000253817	0.000376071		0.155776	-2.39775e-05	1.2005e-06		0.15562	-4.5719e-05	0.000140753
0.156758	0.000266853	0.000382819		0.156758	0.000295304	7.17365e-05		0.156602	-3.22935e-05	6.4576e-05
0.157741	0.000418281	0.000494027		0.157741	-4.1432e-05	-6.2731e-05		0.157584	-4.768e-06	5.3592e-05
0.158724	0.000419754	0.000384398		0.158724	-0.000201492	-0.000131966		0.158566	0.000113289	7.9066e-05
0.159707	0.000297079	0.000402783		0.159707	-8.45735e-05	3.52385e-05		0.159547	0.000154993	0.000118594
0.160689	0.000303937	0.000278334		0.160689	-1.28025e-05	8.72615e-05		0.160529	-3.14455e-05	0.000203786
0.161672	0.000185375	0.000404384		0.161672	-3.59275e-05	8.923e-05		0.161511	0.000106711	6.4954e-05
0.162655	0.000464995	0.000541054		0.162655	1.8435e-05	6.916e-06		0.162493	3.57535e-05	0.000158023
0.163637	0.000344572	0.000367331		0.163637	-0.000113834	2.5044e-05		0.163474	-5.4977e-05	0.000108798
0.16462	0.00026586	0.000410556		0.16462	4.553e-06	0.000131031		0.164456	-3.0793e-05	-4.44765e-05
0.165603	0.000415981	0.000308641		0.165603	0.00015591	-6.10095e-05		0.165438	1.58235e-05	0.000172961
0.166585	0.000211075	0.000336538		0.166585	0.000110901	-3.359e-06		0.166419	-6.5317e-05	7.995e-05
0.167568	0.000333751	0.000294565		0.167568	4.92505e-05	0.000153363		0.167401	-8.1718e-05	5.7085e-05
0.168551	0.000134444	0.000327747		0.168551	3.3285e-06	6.66595e-05		0.168383	0.000192134	0.000221013
0.169534	0.000140317	0.000255951		0.169534	-0.000160801	-8.03965e-05		0.169365	0.000143758	8.6254e-05
0.170516	0.000347904	0.000414984		0.170516	-7.25895e-05	-7.8082e-05		0.170346	7.7085e-06	6.5e-05
0.171499	0.000219466	0.000233617		0.171499	6.09785e-05	-7.62275e-05		0.171328	7.20925e-05	-2.84045e-05
0.172482	0.00037313	0.000317876		0.172482	-1.1921e-05	8.44975e-05		0.17231	-0.000113131	0.000155546
0.173464	0.000179994	0.000281639		0.173464	-0.000154643	-0.000101649		0.173291	0.000166308	0.000242985
0.174447	0.000240088	0.000301163		0.174447	8.89395e-05	0.000268978		0.174273	8.91245e-05	0.000234094
0.17543	0.000257321	0.00023708		0.17543	7.24165e-05	0.000162949		0.175255	0.000169187	0.000265563
0.176412	0.000212938	0.000301106		0.176412	3.8239e-05	9.87985e-05		0.176236	9.7515e-05	0.000241674
0.177395	0.000211071	0.000239536		0.177395	-5.277e-06	-3.16335e-05		0.177218	0.000151367	0.000136548
0.178378	0.000167111	0.000258347		0.178378	-6.297e-06	-2.8315e-05		0.1782	-3.2645e-05	0.000125297
0.17936	0.000248827	0.000325064		0.17936	-7.6248e-05	2.5068e-05		0.179182	-9.0597e-05	0.000154109
0.180343	0.000225023	0.000244702		0.180343	0.000107745	9.32465e-05		0.180163	-6.7637e-05	9.4684e-05
0.181326	0.000261258	0.000240616		0.181326	-9.1832e-05	2.0655e-06		0.181145	0.000159301	0.000169646
0.182309	0.000241531	0.000342189		0.182309	-5.141e-06	4.11e-06		0.182127	2.66945e-05	0.000142729
0.183291	0.000177209	0.000159865		0.183291	-5.0999e-05	-1.01975e-05		0.183108	0.00012004	2.35955e-05
0.184274	0.000356449	0.000312822		0.184274	3.7529e-05	0.0001968		0.18409	9.966e-05	6.305e-05
0.185256	0.000306719	0.000273294		0.185256	0.000108355	8.30435e-05		0.185072	-3.02715e-05	3.32915e-05
0.186239	0.00019104	0.000169956		0.186239	0.000104379	0.000201743		0.186054	7.87205e-05	0.000176621
0.187222	0.000266196	0.000294159		0.187222	7.2916e-05	9.0903e-05		0.187035	0.000158981	0.000251973
0.188205	6.44791e-05	0.00017204		0.188205	-4.582e-05	6.5737e-05		0.188017	4.1854e-05	4.58415e-05
0.189187	0.000230612	0.000230606		0.189187	-0.000175728	-2.6653e-05		0.188999	9.0215e-05	0.000127889
0.19017	0.000336641	0.000360215		0.19017	-0.000151314	-0.000192574		0.18998	-0.000187348	-0.000163683
0.191153	0.000253596	0.000213414		0.191153	2.44925e-05	2.84185e-05		0.190962	-5.39155e-05	8.33155e-05
0.192135	0.00016766	0.000233846		0.192135	-1.1685e-05	-6.8125e-06		0.191944	5.3632e-05	0.000196986
0.193118	0.000197041	0.000344745		0.193118	0.000102032	0.000148684		0.192925	-5.927e-05	-8.1615e-05
0.194101	0.000161356	0.000284615		0.194101	1.9215e-06	-9.5337e-05		0.193907	-0.000169146	-4.15635e-05
0.195083	0.000111432	0.000406574		0.195083	-6.325e-05	3.35415e-05		0.194889	0.000154605	9.3147e-05
0.196066	0.000145829	0.000253701		0.196066	-7.065e-05	-2.48195e-05		0.195871	5.2605e-05	0.000130084
0.197049	6.86565e-06	0.000122629		0.197049	9.29905e-05	0.00010818		0.196852	-6.7581e-05	7.9948e-05
0.198031	0.000258974	0.000244819		0.198031	-3.11305e-05	-1.6033e-05		0.197834	0.00010212	0.000138054
0.199014	0.000118436	0.000313446		0.199014	-1.5078e-05	9.435e-07		0.198816	2.07515e-05	-3.01925e-05
0.199997	0.000131795	6.53274e-05		0.199997	-4.1192e-05	3.83805e-05		0.199797	-9.2729e-05	1.59205e-05
0.20098	0.000327015	0.000348405		0.20098	3.06945e-05	7.2564e-05		0.200779	0.000106317	0.000134297
0.201962	0.000317024	0.000279921		0.201962	-3.15375e-05	-4.54425e-05		0.201761	8.3666e-05	4.1832e-05
0.202945	0.000136919	0.000198577		0.202945	8.09865e-05	0.000191436		0.202743	-2.39965e-05	2.02985e-05
0.203928	0.000209768	0.000445508		0.203928	-1.55985e-05	1.28435e-05		0.203724	0.000221777	0.000182208
0.20491	0.000140951	4.5845e-05		0.20491	5.66895e-05	3.3835e-05		0.204706	2.10055e-05	6.21125e-05
0.205893	0.000219315	0.000257413		0.205893	-4.08295e-05	-5.08035e-05		0.205688	3.2799e-05	5.7402e-05
0.206876	0.000114731	0.000112011		0.206876	0.000179121	4.5235e-05		0.206669	-0.000195087	-0.000159699
0.207858	0.000146901	8.19338e-05		0.207858	5.6837e-05	0.000119999		0.207651	-2.43185e-05	-2.5e-09
0.208841	-1.91473e-05	7.21517e-05		0.208841	1.7004e-05	0.000183505		0.208633	-3.5935e-06	-1.16705e-05
0.209824	3.98938e-05	0.000125415		0.209824	-9.8035e-06	3.92015e-05		0.209615	5.72855e-05	-7.51945e-05
0.210807	1.92492e-05	6.18582e-05		0.210807	8.16725e-05	6.3922e-05		0.210596	3.2848e-05	-4.4396e-05
0.211789	-7.65934e-05	-2.88914e-05		0.211789	2.0316e-05	1.1486e-05		0.211578	-4.1586e-05	-0.000158371
0.212772	-3.68308e-05	-5.18576e-06		0.212772	4.74705e-05	1.0551e-05		0.21256	-4.417e-06	6.0915e-05
0.213754	-3.83248e-05	4.49377e-05		0.213754	7.8855e-06	-2.36645e-05		0.213541	-4.28615e-05	1.6617e-05
0.214737	-0.000122517	-2.51196e-05		0.214737	-6.17485e-05	3.4795e-06		0.214523	3.4955e-06	6.47085e-05
0.21572	5.97185e-05	6.66605e-05		0.21572	6.5985e-05	6.77255e-05		0.215505	-0.000107753	-3.7367e-05
0.216703	0.000103202	-7.43522e-06		0.216703	-6.05055e-05	3.54385e-05		0.216486	-5.01075e-05	-6.9976e-05
0.217685	4.78959e-05	2.38604e-05		0.217685	1.37295e-05	-4.0338e-05		0.217468	-1.642e-05	-3.4566e-05
0.218668	-1.66542e-05	4.66068e-05		0.218668	0.000121396	6.92505e-05		0.21845	-2.39635e-05	8.1295e-05
0.219651	-2.92771e-05	-5.40461e-05		0.219651	-4.273e-06	2.5625e-06		0.219432	5.8029e-05	7.5951e-05
0.220633	-2.11254e-05	0.000106776		0.220633	-2.7108e-05	-2.45635e-05		0.220413	-6.03495e-05	-5.09995e-05
0.221616	3.20412e-05	-1.52163e-05		0.221616	1.686e-06	-6.0755e-05		0.221395	-1.605e-05	-0.000110647
0.222599	1.72769e-05	-3.23741e-05		0.222599	-0.000123702	-5.63795e-05		0.222377	3.2891e-05	1.18065e-05
0.223581	7.34137e-05	2.66057e-05		0.223581	-3.09265e-05	-6.686e-06		0.223358	-3.02195e-05	3.02165e-05
0.224564	4.0182e-05	5.76765e-05		0.224564	1.6662e-05	2.4995e-05		0.22434	2.5e-06	-5.91865e-05
0.225547	6.43921e-05	2.61736e-05		0.225547	-2.32634e-05	-7.72634e-05		0.225322	4.66213e-05	1.41525e-05
0.226529	5.45667e-05	2.07474e-05		0.226529	6.51602e-05	-2.55693e-05		0.226304	-8.2725e-07	3.80152e-05
0.227512	8.84315e-06	-2.07789e-05		0.227512	-6.82936e-05	-1.06961e-05		0.227285	-7.98398e-05	-5.02086e-05
0.228495	2.9173e-06	1.84826e-05		0.228495	-6.63613e-05	-4.91559e-05		0.228267	-2.13905e-05	-3.2911e-06
0.229478	5.92899e-06	2.87369e-05		0.229478	2.2808e-05	3.17692e-05		0.229249	1.63125e-06	-2.03963e-05
0.23046	-7.88173e-06	2.67962e-06		0.23046	-5.6875e-06	-5.68705e-06		0.230231	-9.7668e-06	8.1384e-06
0.231443	2.7372e-05	3.2231e-05		0.231443	4.37351e-05	1.61985e-05		0.231212	-1.05363e-05	-6.4839e-06
0.232426	-8.36181e-06	-1.87931e-05		0.232426	-2.24667e-05	-1.28379e-05		0.232194	-1.04764e-05	-1.6119e-06
0.233408	2.64787e-05	2.00526e-05		0.233408	-3.37354e-05	-1.04418e-05		0.233176	-1.205e-05	-3.2135e-06
0.234391	8.35641e-06	-1.71902e-05		0.234391	-1.19751e-05	-9.57975e-06		0.234157	-9.59825e-06	-3.19936e-05
0.235374	2.29067e-05	8.63154e-06		0.235374	-7.13765e-06	-7.93e-07		0.235139	1.75229e-05	-9.55815e-06
0.236356	6.809e-06	1.07722e-05		0.236356	3.1706e-06	-1.50616e-05		0.236121	3.17595e-05	2.30256e-05
0.237339	1.86367e-05	5.22043e-06		0.237339	-1.49945e-05	-9.46995e-06		0.237102	-1.18555e-05	-3.95195e-06
0.238322	-5.4521e-06	1.6114e-06		0.238322	2.66853e-05	3.84588e-05		0.238084	-2.98185e-05	-2.11869e-05
0.239305	5.89688e-06	-1.05441e-05		0.239305	-2.66186e-05	-1.56578e-05		0.239066	1.64709e-05	3.84325e-05
0.240287	1.56424e-05	6.31586e-06		0.240287	8.54875e-06	1.16577e-05		0.240048	-8.57835e-06	-6.2388e-06
0.24127	-6.73659e-08	9.23103e-06		0.24127	-3.17708e-05	-1.70475e-05		0.241029	1.71225e-05	3.73584e-05
0.242253	9.79092e-06	-1.72618e-05		0.242253	-3.092e-06	-1.46855e-05		0.242011	3.86955e-06	-4.64375e-06
0.243235	-8.60531e-06	4.46729e-06		0.243235	-7.6902e-06	5e-11		0.242993	-3.848e-05	-2.30895e-06
0.244218	-1.18281e-05	-2.10286e-05		0.244218	-6.9004e-06	-2.07004e-05		0.243974	-1.38241e-05	-7.6801e-06
0.245201	8.37831e-06	1.52499e-05		0.245201	1.1453e-05	-2.06157e-05		0.244956	3.74181e-05	3.13091e-05
0.246183	1.51379e-05	-3.84155e-06		0.246183	4.55475e-06	2.2775e-05		0.245938	1.52498e-05	1.21998e-05
0.247166	-1.34929e-05	1.07247e-05		0.247166	-4.5411e-06	-1.96769e-05		0.246919	-3.0381e-06	-9.8733e-06
0.248149	7.04574e-07	9.75622e-06		0.248149	1.50862e-05	3.2436e-05		0.247901	-8.3001e-06	-3.7728e-06
0.249131	2.86165e-07	1.38001e-05		0.249131	-1.42652e-05	-1.72681e-05		0.248883	-1.73143e-05	-2.2585e-06
0.250114	-8.62726e-06	2.05524e-05		0.250114	1.34674e-05	-4.4892e-06		0.249865	-3.0002e-06	5.25e-06
0.251097	-9.70964e-06	-8.21914e-06		0.251097	-1.93795e-05	-2.16154e-05		0.250846	1.56542e-05	3.7271e-06
0.252079	3.17048e-06	-2.77007e-06		0.252079	-1.33658e-05	-1.78207e-05		0.251828	-1.49e-06	9.68385e-06
0.253062	-7.94049e-06	-6.46264e-06		0.253062	2.36492e-05	1.92151e-05		0.25281	-5.9314e-06	9.6383e-06
0.254045	8.33231e-06	1.34919e-05		0.254045	7.3695e-07	1.40054e-05		0.253792	-6.62385e-06	-8.8317e-06
0.255028	-7.88631e-07	-1.39823e-05		0.255028	1.53921e-05	1.68584e-05		0.254773	1.91464e-05	1.841e-05
0.25601	2.87706e-05	3.02304e-05		0.25601	6.5702e-06	1.8251e-05		0.255755	-1e-10	-1.02542e-05
0.256993	-1.42572e-05	7.61847e-06		0.256993	7.29185e-06	8.75045e-06		0.256737	2.32867e-05	1.52819e-05
0.257976	-8.8784e-06	-1.6283e-06		0.257976	-1.5e-10	-2.61014e-05		0.257718	-1.38566e-05	-7.294e-07
0.258958	1.08013e-05	3.60931e-05		0.258958	6.50345e-06	8.67165e-06		0.2587	1.08422e-05	3.614e-06
0.259941	7.83203e-06	7.11133e-06		0.259941	-2.1615e-06	6.484e-06		0.259682	1.15341e-05	-1.94643e-05
0.260924	-6.32971e-06	2.23587e-05		0.260924	-1.86478e-05	-5.7376e-06		0.260663	1.65639e-05	1.2963e-05
0.261906	5.50765e-06	5.5074e-06		0.261906	-5.70215e-06	1.21168e-05		0.261645	-2.14145e-06	-5.7104e-06
0.262889	-2.30967e-05	-2.52357e-05		0.262889	-1.92495e-05	2.8518e-06		0.262627	2.42827e-05	7.85615e-06
0.263872	9.00099e-06	2.67256e-05		0.263872	-6.3811e-06	4.96305e-06		0.263609	7.1011e-06	4.26065e-06
0.264854	-8.22725e-06	2.38901e-07		0.264854	1.41085e-06	4.23325e-06		0.26459	-9.2023e-06	-6.3708e-06
0.265837	1.60956e-05	-4.33704e-06		0.265837	5.63635e-06	-1.69096e-05		0.265572	-2.8204e-05	-2.53836e-05
0.26682	1.09785e-05	3.13143e-05		0.26682	6.311e-06	-1.1921e-05		0.266554	7.02595e-06	6.3234e-06
0.267802	8.64504e-06	1.4928e-05		0.267802	1.81513e-05	-2.0943e-06		0.267535	7.002e-07	2.10105e-06
0.268785	2.70389e-06	-1.19379e-05		0.268785	4.8804e-06	-2.23108e-05		0.268517	-5.5814e-06	2.79055e-06
0.269768	-1.28545e-05	-5.2371e-06		0.269768	2.7699e-06	-3.4625e-06		0.269499	2.08345e-06	5.55615e-06
0.270751	3.96179e-06	-4.33481e-06		0.270751	-4.14835e-06	2.07415e-06		0.270481	2.49258e-05	-1e-10
0.271733	-1.43419e-06	6.84511e-06		0.271733	1.37975e-06	4.1398e-06		0.271462	-1e-10	-2.7611e-06
0.272716	2.13966e-05	7.70695e-06		0.272716	6.844e-07	-4.79125e-06		0.272444	-2.13069e-05	-1.37475e-06
0.273699	2.35652e-05	3.31344e-05		0.273699	2.32399e-05	4.78475e-06		0.273426	1.23408e-05	-3.4281e-06
0.274681	-3.45956e-08	-7.17796e-07		0.274681	-1.63916e-05	3.4149e-06		0.274407	1.91284e-05	1.36632e-05
0.275664	-6.57702e-06	-1.42093e-05		0.275664	-2.77545e-06	-2.70594e-05		0.275389	8.3476e-06	-3.47825e-06
0.276647	3.98766e-06	7.60881e-06		0.276647	1.08639e-05	-5.06988e-06		0.276371	-1.8162e-05	1.235e-05
0.277629	-1.45313e-05	-2.6613e-05		0.277629	-1.43469e-05	1.13265e-05		0.277353	1.66356e-05	9.07395e-06
0.278612	-2.65093e-06	-1.90848e-05		0.278612	-5.4781e-06	7.82565e-06		0.278334	3.1379e-06	3.13795e-06
0.279595	-1.75078e-05	8.71063e-06		0.279595	-7.37409e-06	-1.63863e-06		0.279316	-1.06792e-05	-8.2155e-07
0.280577	3.43602e-06	1.73502e-06		0.280577	-2.80631e-05	-5.95265e-06		0.280298	-3.48557e-05	-5.18584e-05
0.28156	3.16226e-06	3.16211e-06		0.28156	-8.72315e-07	6.10557e-06		0.281279	8.748e-07	-3.49975e-06
0.282543	-9.89271e-06	4.48354e-06		0.282543	7.18806e-06	-7.18823e-06		0.282261	4.49285e-06	8.985e-07
0.283525	-2.37868e-06	-6.05727e-06		0.283525	3.67834e-06	1.28747e-05		0.283243	1.20149e-05	-1.10908e-05
0.284508	6.46193e-06	1.21124e-05		0.284508	1.13011e-05	1.6952e-05		0.284224	-7.54437e-06	-1.88613e-06
0.285491	-2.3059e-06	-8.08812e-06		0.285491	7.70922e-06	9.63677e-06		0.285206	2.90127e-06	-1.25726e-05
0.286474	1.38762e-05	-8.80201e-06		0.286474	1.97189e-06	-9.8591e-07		0.286188	1.28086e-05	2.95577e-06
0.287456	1.59427e-05	1.49375e-05		0.287456	1.60818e-05	2.31177e-05		0.28717	2.21495e-05	2.01351e-06
0.288439	-4.22077e-06	3.98265e-06		0.288439	-2.46109e-05	-1.33308e-05		0.288151	-1.02679e-06	1.3347e-05
0.289422	1.54508e-06	2.58851e-06		0.289422	-1.46105e-05	-1.35667e-05		0.289133	9.44319e-06	5.24622e-06
0.290404	5.10598e-06	8.41451e-07		0.290404	-9.59496e-06	-4.26436e-06		0.290115	-1.81708e-05	-1.71019e-05
0.291387	7.59608e-06	1.52184e-05		0.291387	3.2666e-06	5e-12		0.291096	1.96073e-05	-1.85181e-05
0.29237	-8.86809e-06	7.72527e-06		0.29237	-6.63754e-06	-4.42485e-06		0.292078	1.65965e-05	-3.31942e-06
0.293352	5.51088e-06	1.00053e-06		0.293352	2.93158e-05	7.8928e-06		0.29306	-3.27429e-05	-2.82267e-05
0.294335	-1.28352e-05	1.12521e-05		0.294335	1.14701e-05	1.83524e-05		0.294042	2.29898e-06	-2.29911e-05
0.295318	1.24223e-05	-2.74796e-06		0.295318	-1.28363e-05	-2.45054e-05		0.295023	-1.28912e-05	-3.51581e-06
0.296301	-8.65205e-06	-3.90453e-06		0.296301	-3.56089e-06	-2.72991e-05		0.296005	-3.57406e-06	2.14438e-05
0.297283	-2.47941e-06	-4.89807e-06		0.297283	1.9348e-05	1.20931e-06		0.296987	-6.0506e-06	1.45212e-05
0.298266	8.70439e-06	-3.61553e-06		0.298266	3.69582e-06	8.62385e-06		0.297968	2.46153e-06	2.33853e-05
0.299248	-1.39513e-05	-1.77081e-05		0.299248	-4.00704e-05	-2.62961e-05		0.29895	-1.37985e-05	-1.50528e-05
0.300231	-1.57831e-06	-3.0629e-07		0.300231	-1.39941e-05	-1.27218e-05		0.299932	-3.82972e-06	-7e-11
0.301214	1.00056e-05	1.77622e-05		0.301214	2.45632e-05	1.42209e-05		0.300914	-1.81709e-05	1.55749e-05
0.302197	-1.33124e-05	7.73058e-06		0.302197	1.05215e-05	-7.89113e-06		0.301895	-2.3715e-05	-3.29374e-05
0.303179	-1.48796e-05	2.52547e-05		0.303179	-2.14052e-05	1.20404e-05		0.302877	8.04346e-06	-6.70303e-06
0.304162	1.37007e-05	1.6429e-05		0.304162	2.59207e-05	1.63711e-05		0.303859	8.17792e-06	8.17795e-06
0.305145	5.27348e-06	-1.27111e-05		0.305145	-6.91714e-06	1.38342e-05		0.30484	1.38724e-05	4.16169e-06
0.306127	2.37977e-05	2.80214e-05		0.306127	-9.85576e-06	1.26716e-05		0.305822	-1.26969e-05	-5.64307e-06
0.30711	2.25603e-05	-2.89525e-07		0.30711	4.28423e-06	3.57027e-05		0.306804	1.57729e-05	-1.72069e-05
0.308093	2.46349e-05	3.48212e-05		0.308093	-4.36571e-06	-5.82074e-06		0.307785	1.16615e-05	-5.83084e-06
0.309075	1.01774e-05	-7.55827e-06		0.309075	-7.38992e-06	-7.38977e-06		0.308767	-1.48133e-05	4.44388e-06
0.310058	-3.05662e-06	-1.55117e-06		0.310058	-2.10781e-05	-2.10779e-05		0.309749	-1.05451e-05	-2.86222e-05
0.311041	1.22189e-05	1.68126e-05		0.311041	1.22501e-05	3.06255e-05		0.310731	-3.06401e-06	-6.12791e-06
0.312024	-4.89431e-06	-6.44957e-06		0.312024	-6.2206e-06	9.33082e-06		0.311712	-1.09151e-05	-2.49487e-05
0.313006	-1.97396e-06	-1.45994e-05		0.313006	1.57808e-06	-1.26253e-05		0.312694	1.58523e-05	1.26819e-05
0.313989	9.50954e-06	-1.14185e-05		0.313989	-1.61001e-06	-2.25377e-05		0.313676	1.29016e-05	-1.12891e-05
0.314972	-1.82697e-06	-3.46213e-06		0.314972	1.30802e-05	1.14453e-05		0.314657	-1.14752e-05	-1.14752e-05
0.315954	-1.17078e-05	8.29551e-06		0.315954	-1.66709e-06	3.33395e-06		0.315639	-1.66789e-06	-4.5e-11
0.316937	1.69347e-05	6.77495e-06		0.316937	-1.69337e-06	-3.38649e-06		0.316621	1.01592e-05	-1.86254e-05
0.31792	-1.97054e-06	-1.97067e-06		0.31792	3.44184e-06	-5.16292e-06		0.317603	-1.38177e-05	-1.03632e-05
0.318902	1.38517e-05	1.58004e-06		0.318902	2.45428e-05	-1.75308e-06		0.318584	-2.81112e-05	-7.02786e-06
0.319885	3.53091e-05	1.92926e-05		0.319885	2.66939e-05	5.16085e-05		0.319566	8.9406e-06	1.07288e-05
0.320868	-3.45709e-06	3.82337e-06		0.320868	-1.45613e-05	-2.73022e-05		0.320548	-1.45256e-05	7.26268e-06
0.32185	-2.81105e-05	-1.51932e-05		0.32185	-5e-11	1.6608e-05		0.32153	1.85387e-06	1.8539e-06
0.322833	-1.87422e-05	-9.33652e-06		0.322833	5.64338e-06	-1.50493e-05		0.322511	5.63865e-06	2.81936e-05
0.323816	-3.09498e-05	-7.97885e-06		0.323816	1.53139e-05	1.14855e-05		0.323493	9.60409e-06	-3.84169e-06
0.324798	9.47042e-06	1.33664e-05		0.324798	-5.84426e-06	1.55844e-05		0.324475	1.56459e-05	9.7787e-06
0.325781	-1.40003e-05	-8.04234e-06		0.325781	1.39021e-05	2.38323e-05		0.325456	-3.18159e-05	-2.18734e-05
0.326764	5.96485e-06	-6.17136e-06		0.326764	-2.02277e-06	4e-11		0.326438	4.05128e-06	1.01283e-05
0.327746	-1.43548e-05	-1.64157e-05		0.327746	4.53354e-05	-6.18214e-06		0.32742	-4.11849e-06	4.11838e-06
0.328729	8.15977e-06	6.06001e-06		0.328729	4.1992e-06	2.09963e-06		0.328401	1.05342e-05	-2.10691e-06
0.329712	1.67418e-05	3.9151e-06		0.329712	-2.35154e-05	-2.13772e-06		0.329383	-6.44511e-06	-1.93352e-05
0.330695	1.89048e-06	-1.33548e-05		0.330695	2.17781e-06	-2.39567e-05		0.330365	1.74887e-05	2.18607e-06
0.331677	-2.4475e-05	2.23378e-06		0.331677	8.90288e-06	1.33544e-05		0.331347	2.00295e-05	-1.11276e-05
0.33266	9.0064e-06	-1.82792e-05		0.33266	-2.27379e-05	2.27381e-06		0.332328	-2.96054e-05	-2.73281e-05
0.333643	1.16957e-05	1.24625e-07		0.333643	-6.5e-11	-9.25668e-06		0.33331	-6.92926e-06	4.61939e-06
0.334625	1.39378e-05	4.50381e-06		0.334625	-1.41508e-05	-3.77353e-05		0.334292	1.65738e-05	4.73534e-06
0.335608	-2.50921e-06	7.14198e-06		0.335608	-2.41285e-06	2.41283e-05		0.335273	1.20807e-05	-1.4497e-05
0.336591	2.42315e-05	-2.77708e-06		0.336591	4.17402e-05	9.82125e-06		0.336255	-2.46826e-06	-1.97454e-05
0.337573	9.96128e-06	-1.26495e-05		0.337573	2.51227e-06	-2.51228e-06		0.337237	1.76099e-05	5.03137e-06
0.338556	1.03644e-05	5.22365e-06		0.338556	2.82736e-05	5.14075e-06		0.338218	-1.02655e-05	2.05307e-05
0.339539	-2.80794e-06	-5.43007e-06		0.339539	4.19524e-05	2.35983e-05		0.3392	5.25959e-06	-2.36685e-05
0.340521	2.43144e-06	2.11591e-05		0.340521	1.33768e-05	8.0262e-06		0.340182	-3.76562e-05	-1.61384e-05
0.341504	1.09105e-05	1.91385e-05		0.341504	8.22798e-06	1.09707e-05		0.341164	-3.29438e-05	-3.29438e-05
0.342487	-5.81537e-06	-5.81543e-06		0.342487	2.24089e-05	4.20167e-05		0.342145	1.68578e-05	5.61927e-05
0.34347	-1.43448e-05	-1.7223e-05		0.34347	-3.7415e-05	-2.87807e-05		0.343127	-9e-11	-2.87601e-05
0.344452	-8.77798e-06	-2.89966e-06		0.344452	-3.52705e-05	-2.05744e-05		0.344109	-2.93698e-06	-1.17478e-05
0.345435	-4.86099e-05	-3.36091e-05		0.345435	-8.5e-11	-1.20006e-05		0.345091	-7e-11	-1.50959e-05
0.346418	-1.25271e-05	-1.8702e-05		0.346418	9.26212e-06	-1.85244e-05		0.346072	3.09587e-06	1.85755e-05
0.3474	2.50132e-05	1.55621e-05		0.3474	-9.4511e-06	5e-12		0.347054	-3.16919e-06	2.53529e-05
0.348383	-6.29217e-06	-1.27856e-05		0.348383	-4.22067e-05	-6.49331e-06		0.348036	-9.71001e-06	-1.61833e-05
0.349366	-1.00969e-05	3.21817e-06		0.349366	-6.65761e-06	-6.65757e-06		0.349017	1.66804e-05	3.66969e-05
0.350348	-6.67634e-06	3.08982e-05		0.350348	-1.70794e-05	3.5e-11		0.349999	-6.81476e-06	-5.5e-11
0.351331	6.8966e-06	1.04088e-05		0.351331	3.5122e-06	3.51231e-06		0.350981	7.04777e-06	2.11434e-05
0.352314	-4.03472e-06	2.11283e-05		0.352314	5.39209e-05	3.59468e-06		0.351963	-2.53444e-05	-4.34474e-05
0.353297	-3.79743e-06	-1.49153e-05		0.353297	-5.5e-11	2.59414e-05		0.352944	-1.11373e-05	2.59869e-05
0.354279	-3.80464e-05	-3.42223e-05		0.354279	3.44175e-05	3.44177e-05		0.353926	7.63061e-06	7.63064e-06
0.355262	2.3604e-05	-2.75972e-05		0.355262	-1.57543e-05	-1.18156e-05		0.354908	1.18215e-05	4.72864e-05
0.356245	-8.2225e-06	-4.17701e-06		0.356245	4.04548e-06	1.61822e-05		0.355889	-1.62349e-05	1.21761e-05
0.357227	-1.28353e-05	2.05109e-05		0.357227	-4.16831e-06	-1.66731e-05		0.356871	-2.52571e-05	-1.68381e-05
0.35821	-3.97181e-08	1.2905e-05		0.35821	2.15745e-05	2.15747e-05		0.357853	1.72753e-05	-2.5913e-05
0.359193	4.46757e-06	4.46752e-06		0.359193	8.9369e-06	3.5e-11		0.358834	-8.49038e-05	-8.04352e-05
0.360175	-4.56374e-06	-4.56384e-06		0.360175	-4.61871e-06	9.23728e-06		0.359816	4.61313e-06	-4.61318e-06
0.361158	-4.70147e-06	-9.4793e-06		0.361158	-1.43334e-05	-4.77781e-06		0.360798	1.43104e-05	1.90806e-05
0.362141	3.93558e-05	2.94714e-05		0.362141	-9.88433e-06	-1.48265e-05		0.36178	-6.5e-11	-1.99498e-05
0.363123	-2.57903e-05	-1.03616e-05		0.363123	2.57144e-05	3.60004e-05		0.362761	-3.60486e-05	-2.5749e-05
0.364106	5.17614e-06	-5.49507e-06		0.364106	5.3355e-06	1.06711e-05		0.363743	-2.14061e-05	-4.28122e-05
0.365089	1.70069e-05	2.4936e-07		0.365089	-2.23433e-05	-3.35149e-05		0.364725	2.77902e-05	2.22322e-05
0.366071	-2.31929e-05	-2.89773e-05		0.366071	1.73529e-05	3.47059e-05		0.365706	5.78948e-06	2.3158e-05
0.367054	5.90469e-06	1.79993e-05		0.367054	6.04724e-06	-2.41894e-05		0.366688	1.82263e-05	2.43017e-05
0.368037	-2.56525e-05	-3.82733e-05		0.368037	6.3103e-06	-1.89311e-05		0.36767	3.17397e-05	1.90438e-05
0.36902	-6.84968e-06	1.29258e-05		0.36902	3.95509e-05	1e-11		0.368652	6.64321e-06	-4.5e-11
0.370002	7.15842e-06	-2.08509e-05		0.370002	1.40047e-05	-2.10069e-05		0.369633	2.09294e-05	2.79059e-05
0.370985	-1.46249e-05	7.34577e-06		0.370985	-7.32357e-06	5e-11		0.370615	-2e-11	-5e-12
0.371968	2.32261e-05	5.44433e-08		0.371968	-7.72393e-06	-3.08955e-05		0.371597	-7.5e-11	-3.85284e-05
0.37295	-5.00733e-07	7.64459e-06		0.37295	1.62908e-05	8.14546e-06		0.372578	8.24554e-06	-3.29823e-05
0.373933	-2.76736e-07	3.4316e-05		0.373933	-4.5e-11	-8.64822e-06		0.37356	-1.74345e-05	-3.48689e-05
0.374916	-1.82159e-05	-8.96692e-06		0.374916	6.4743e-05	-1e-11		0.374542	9.20874e-06	-6e-11
0.375898	-1.95639e-05	-9.59969e-06		0.375898	-9.96425e-06	1.99286e-05		0.375524	-1.97832e-05	-3.95664e-05
0.376881	4.26206e-05	6.38745e-05		0.376881	2.12541e-05	4.25082e-05		0.376505	-3.17126e-05	-1.05709e-05
0.377864	-2.30599e-05	1.13375e-05		0.377864	-2.29316e-05	-5.7329e-05		0.377487	-1.15299e-05	-2.30597e-05
0.378846	-1.27825e-05	-1.27825e-05		0.378846	2.47614e-05	-2.47613e-05		0.378469	-1.25805e-05	1.25805e-05
0.379829	-4.11695e-05	1.29657e-05		0.379829	5.41351e-05	-1.35338e-05		0.37945	-1.36763e-05	-5.47054e-05
0.380812	7.39517e-07	4.66668e-05		0.380812	4.59273e-05	-5e-12		0.380432	8.9635e-05	-3e-11
0.381794	-1.68018e-05	1.66691e-05		0.381794	1.67355e-05	3.3471e-05		0.381414	-2e-11	-1e-11
0.382777	3.80494e-05	1.90242e-05		0.382777	-5.70756e-05	1.90254e-05		0.382395	-5.7738e-05	-7e-11
0.38376	-4.47939e-05	-4.4794e-05		0.38376	-2e-11	-2.17706e-05		0.383377	0	1e-11
0.384742	-5.36454e-07	-5.36524e-07		0.384742	-7.56019e-05	-5.04012e-05		0.384359	0	2.57369e-05
0.385725	-3.09001e-05	1.171e-06		0.385725	-6.41422e-05	-6.41422e-05		0.385341	3.08963e-05	0
0.386708	-0.000119668	-0.000119668		0.386708	-4.01117e-05	-4.01117e-05		0.386322	3.98913e-05	7.97826e-05
0.387691	-5.51142e-09	5.26447e-05		0.387691	0	0		0.387304	5.39979e-05	0
0.388673	-8.90965e-05	-8.90965e-05		0.388673	8.46921e-05	-8.46922e-05		0.388286	8.91027e-05	0
0.389656	0	0		0.389656	0	0		0.389267	-0.000165357	-0.000165357
0.390639	0.000615733	0		0.390639	0	0		0.390249	0	0
0.391621	0	0		0.391621	0	0		0.391231	0	0
